# Supplementary material for: Crystal structure of metobromuron
Source: Acta Crystallogr E Crystallogr Commun. 2015 Jul 22;71(Pt 8):o589. doi: 10.1107/S205698901501347X (PMC4571412; doi:10.1107/S205698901501347X)
Supplement: Supplementary file 1 [file e-71-0o589-sup1.cif]

##############################################################################
#                                                                            #
# This CIF contains the data in a paper accepted for publication in          #
# Acta Crystallographica Section E. It conforms to the requirements of       #
# Notes for Authors for Acta Crystallographica Section E, and has been       #
# peer reviewed under the auspices of the IUCr Commission on Journals.       #
#                                                                            #
# Full details of the Crystallographic Information File format               #
# are given in the paper "The Crystallographic Information File (CIF):       #
# a New Standard Archive File for Crystallography" by S. R. Hall, F. H.      #
# Allen and I. D. Brown [Acta Cryst. (1991), A47, 655-685].                  #
#                                                                            #
# The current version of the core CIF dictionary is obtainable from          #
# ftp://ftp.iucr.org/pub/cif_core.dic.                                       #
#                                                                            #
# Software is freely available for graphical display of the structure(s)     #
# in this CIF. For information consult the CIF software page                 #
# http://www.iucr.org/resources/cif/software.                                #
#                                                                            #
# This file may be used for bona fide research purposes within the           #
# scientific community so long as proper attribution is given to the journal # 
# article from which it was obtained.                                        #
#                                                                            #
##############################################################################
data_global
_audit_creation_method     'form.cif (version 2.0)'
_journal_data_validation_number     ?
_journal_date_recd_electronic     2015-07-06
_journal_date_accepted     2015-07-14
_journal_name_full     'Acta Crystallographica, Section E'
_journal_year     2015
_journal_volume     71
_journal_issue      8
_journal_page_first     o589
_journal_page_last     o589
_journal_paper_category     HO
_journal_paper_doi     10.1107/S205698901501347X
_journal_coeditor_code     HG5451
loop_
    _publ_contact_author_name
    _publ_contact_author_address
    _publ_contact_author_email
    'Kim, Tae Ho'
;
Department of Chemistry and Research Institute of Natural Sciences,
Gyeongsang National University, Jinju 660-701, Republic of Korea
;
;
thkim@gnu.ac.kr
;
    'Kim, Jineun'
;
Department of Chemistry and Research Institute of Natural Sciences,
Gyeongsang National University, Jinju 660-701, Republic of Korea
;
;
jekim@gnu.ac.kr
;
_publ_contact_author_fax     '+82-55-772-2789'
_publ_contact_author_phone     '+82-55-772-2789'
_publ_section_title
;
Crystal structure of metobromuron
;
loop_
    _publ_author_name
    _publ_author_address
    'Kang, Gihaeng'
;
Department of Chemistry and Research Institute of Natural Sciences,
Gyeongsang National University, Jinju 660-701, Republic of Korea
;
    'Kim, Jineun'
;
Department of Chemistry and Research Institute of Natural Sciences,
Gyeongsang National University, Jinju 660-701, Republic of Korea
;
    'Kwon, Eunjin'
;
Department of Chemistry and Research Institute of Natural Sciences,
Gyeongsang National University, Jinju 660-701, Republic of Korea
;
    'Kim, Tae Ho'
;
Department of Chemistry and Research Institute of Natural Sciences,
Gyeongsang National University, Jinju 660-701, Republic of Korea
;
_publ_section_synopsis     .
data_I
_database_code_depnum_ccdc_archive 'CCDC 1412609'
_audit_creation_method     SHELXL-2013
_chemical_name_systematic
;
3-(4-Bromophenyl)-1-methoxy-1-methylurea
;
_chemical_name_common
;
Metobromuron
;
_chemical_formula_moiety     'C9 H11 Br N2 O2'
_chemical_formula_sum     'C9 H11 Br N2 O2'
_chemical_formula_iupac     'C9 H11 Br N2 O2'
_chemical_formula_weight     259.11
_chemical_melting_point     ?
_shelx_space_group_comment
;
The symmetry employed for this shelxl refinement is uniquely defined
by the following loop, which should always be used as a source of
symmetry information in preference to the above space-group names.
They are only intended as comments.
;
_space_group_crystal_system     orthorhombic
_space_group_name_H-M_alt     'P b c a'
_space_group_name_Hall     '-P 2ac 2ab'
loop_
    _space_group_symop_operation_xyz
    'x, y, z'
    'x+1/2, -y+1/2, -z'
    '-x, y+1/2, -z+1/2'
    '-x+1/2, -y, z+1/2'
    '-x, -y, -z'
    '-x-1/2, y-1/2, z'
    'x, -y-1/2, z-1/2'
    'x-1/2, y, -z-1/2'
_cell_length_a     9.8184(2)
_cell_length_b     11.3286(3)
_cell_length_c     18.9569(5)
_cell_angle_alpha     90
_cell_angle_beta     90
_cell_angle_gamma     90
_cell_volume     2108.55(9)
_cell_formula_units_Z     8
_cell_measurement_reflns_used     3544
_cell_measurement_theta_min     2.95
_cell_measurement_theta_max     24.06
_cell_measurement_temperature     173(2)
_exptl_crystal_description     plate
_exptl_crystal_colour     colourless
_exptl_crystal_size_max     0.300
_exptl_crystal_size_mid     0.160
_exptl_crystal_size_min     0.020
_exptl_crystal_density_diffrn     1.632
_exptl_crystal_density_meas     ?
_exptl_crystal_density_method     ?
_exptl_crystal_F_000     1040
_exptl_absorpt_coefficient_mu     3.875
_exptl_absorpt_correction_type     multi-scan
_exptl_absorpt_process_details
;
(SADABS; Bruker, 2013)
;
_shelx_estimated_absorpt_T_min     0.389
_shelx_estimated_absorpt_T_max     0.927
_exptl_absorpt_correction_T_min     0.389
_exptl_absorpt_correction_T_max     0.927
_exptl_special_details     ?
_diffrn_ambient_temperature     173(2)
_diffrn_radiation_type     MoK\a
_diffrn_radiation_wavelength     0.71073
_diffrn_measurement_device_type     'Bruker APEXII CCD'
_diffrn_measurement_method     '\f and \w scans'
_diffrn_detector_area_resol_mean     ?
_diffrn_reflns_number     17922
_diffrn_reflns_av_R_equivalents     0.0477
_diffrn_reflns_theta_min     2.149
_diffrn_reflns_theta_max     27.526
_diffrn_reflns_theta_full     25.242
_diffrn_measured_fraction_theta_max     0.995
_diffrn_measured_fraction_theta_full     0.999
_diffrn_reflns_limit_h_min     -12
_diffrn_reflns_limit_h_max     12
_diffrn_reflns_limit_k_min     -14
_diffrn_reflns_limit_k_max     14
_diffrn_reflns_limit_l_min     -23
_diffrn_reflns_limit_l_max     24
_refine_special_details     ?
_reflns_number_total     2424
_reflns_number_gt     1857
_reflns_threshold_expression     'I > 2\s(I)'
_refine_ls_structure_factor_coef     Fsqd
_refine_ls_matrix_type     full
_refine_ls_R_factor_all     0.0466
_refine_ls_R_factor_gt     0.0290
_refine_ls_wR_factor_gt     0.0603
_refine_ls_wR_factor_ref     0.0663
_refine_ls_goodness_of_fit_ref     1.033
_refine_ls_restrained_S_all     1.033
_refine_ls_number_reflns     2424
_refine_ls_number_parameters     129
_refine_ls_number_restraints     0
_refine_ls_hydrogen_treatment     constr
_refine_ls_weighting_scheme     calc
_refine_ls_weighting_details
              'w=1/[\s^2^(Fo^2^)+(0.0255P)^2^+1.1050P] where P=(Fo^2^+2Fc^2^)/3'
_atom_sites_solution_hydrogens     geom
_atom_sites_solution_primary     ?
_atom_sites_solution_secondary     ?
_refine_ls_shift/su_max     0.001
_refine_ls_shift/su_mean     0.000
_refine_diff_density_max     0.414
_refine_diff_density_min     -0.424
_refine_ls_extinction_method     none
_refine_ls_extinction_coef     .
loop_
    _atom_type_symbol
    _atom_type_description
    _atom_type_scat_dispersion_real
    _atom_type_scat_dispersion_imag
    _atom_type_scat_source
    'C' 'C' 0.0033 0.0016
                         'International Tables Vol C Tables 4.2.6.8 and 6.1.1.4'
    'H' 'H' 0.0000 0.0000
                         'International Tables Vol C Tables 4.2.6.8 and 6.1.1.4'
    'N' 'N' 0.0061 0.0033
                         'International Tables Vol C Tables 4.2.6.8 and 6.1.1.4'
    'O' 'O' 0.0106 0.0060
                         'International Tables Vol C Tables 4.2.6.8 and 6.1.1.4'
    'Br' 'Br' -0.2901 2.4595
                         'International Tables Vol C Tables 4.2.6.8 and 6.1.1.4'
_computing_data_collection
;
APEX2 (Bruker, 2013)
;
_computing_cell_refinement
;
SAINT (Bruker, 2013)
;
_computing_data_reduction
;
SAINT (Bruker, 2013)
;
_computing_structure_solution
;
SHELXS97 (Sheldrick 2008)
;
_computing_structure_refinement
;
SHELXL2013 (Sheldrick, 2015)
;
_computing_molecular_graphics
;
DIAMOND (Brandenburg, 2010)
;
_computing_publication_material
;
SHELXTL (Sheldrick, 2008)
;
loop_
    _atom_site_type_symbol
    _atom_site_label
    _atom_site_fract_x
    _atom_site_fract_y
    _atom_site_fract_z
    _atom_site_U_iso_or_equiv
    _atom_site_adp_type
    _atom_site_calc_flag
    _atom_site_occupancy
    _atom_site_disorder_assembly
    _atom_site_disorder_group
    Br Br1 0.86464(3) 0.10694(2) 0.51608(2) 0.03673(10) Uani d 1 . .
    O O1 0.88255(14) 0.47320(14) 0.80131(9) 0.0337(4) Uani d 1 . .
    O O2 0.55297(15) 0.56454(15) 0.83862(9) 0.0338(4) Uani d 1 . .
    N N1 0.67399(18) 0.41832(16) 0.75709(10) 0.0259(4) Uani d 1 . .
    H H1N 0.5855 0.4269 0.7624 0.031 Uiso calc 1 . .
    N N2 0.69171(18) 0.54270(17) 0.85274(10) 0.0297(5) Uani d 1 . .
    C C1 0.7206(2) 0.34339(18) 0.70276(12) 0.0224(5) Uani d 1 . .
    C C2 0.6508(2) 0.34425(19) 0.63907(12) 0.0249(5) Uani d 1 . .
    H H2 0.5732 0.3934 0.6335 0.030 Uiso calc 1 . .
    C C3 0.6936(2) 0.2741(2) 0.58381(12) 0.0276(5) Uani d 1 . .
    H H3 0.6467 0.2756 0.5400 0.033 Uiso calc 1 . .
    C C4 0.8053(2) 0.20197(19) 0.59297(12) 0.0265(5) Uani d 1 . .
    C C5 0.8734(2) 0.19632(19) 0.65655(12) 0.0278(5) Uani d 1 . .
    H H5 0.9485 0.1444 0.6625 0.033 Uiso calc 1 . .
    C C6 0.8306(2) 0.26736(19) 0.71147(12) 0.0264(5) Uani d 1 . .
    H H6 0.8766 0.2643 0.7555 0.032 Uiso calc 1 . .
    C C7 0.7577(2) 0.47817(19) 0.80181(12) 0.0248(5) Uani d 1 . .
    C C8 0.7580(3) 0.6412(2) 0.88719(14) 0.0378(6) Uani d 1 . .
    H H8A 0.8452 0.6152 0.9069 0.057 Uiso calc 1 . .
    H H8B 0.6996 0.6709 0.9252 0.057 Uiso calc 1 . .
    H H8C 0.7740 0.7042 0.8528 0.057 Uiso calc 1 . .
    C C9 0.4734(3) 0.5087(3) 0.89159(16) 0.0525(8) Uani d 1 . .
    H H9A 0.4974 0.4249 0.8941 0.079 Uiso calc 1 . .
    H H9B 0.3766 0.5168 0.8800 0.079 Uiso calc 1 . .
    H H9C 0.4914 0.5461 0.9373 0.079 Uiso calc 1 . .
loop_
    _atom_site_aniso_label
    _atom_site_aniso_U_11
    _atom_site_aniso_U_22
    _atom_site_aniso_U_33
    _atom_site_aniso_U_12
    _atom_site_aniso_U_13
    _atom_site_aniso_U_23
    Br1 0.04164(16) 0.03414(14) 0.03440(17) 0.00799(11) 0.01142(11) -0.00470(11)
    O1 0.0172(9) 0.0434(10) 0.0404(10) 0.0032(7) -0.0014(7) -0.0051(8)
    O2 0.0191(8) 0.0430(10) 0.0395(10) 0.0057(7) -0.0011(7) -0.0108(8)
    N1 0.0157(9) 0.0335(11) 0.0285(11) 0.0028(7) 0.0012(8) -0.0047(9)
    N2 0.0195(10) 0.0382(12) 0.0314(12) 0.0014(8) -0.0023(8) -0.0082(9)
    C1 0.0194(11) 0.0238(11) 0.0241(12) 0.0008(8) 0.0040(9) 0.0012(9)
    C2 0.0203(12) 0.0278(11) 0.0267(13) 0.0060(9) 0.0009(9) 0.0021(10)
    C3 0.0275(12) 0.0311(12) 0.0241(13) 0.0037(9) -0.0005(10) 0.0014(10)
    C4 0.0282(12) 0.0256(11) 0.0255(13) 0.0023(9) 0.0092(10) 0.0001(10)
    C5 0.0229(12) 0.0254(11) 0.0350(14) 0.0057(9) 0.0063(10) 0.0046(10)
    C6 0.0235(12) 0.0301(12) 0.0254(12) 0.0034(9) 0.0009(9) 0.0033(10)
    C7 0.0223(12) 0.0273(11) 0.0249(12) 0.0011(9) 0.0003(9) 0.0032(9)
    C8 0.0338(14) 0.0426(15) 0.0371(15) -0.0010(11) -0.0087(12) -0.0110(12)
    C9 0.0383(16) 0.0555(18) 0.064(2) -0.0075(13) 0.0224(15) -0.0177(16)
_geom_special_details
;
All e.s.d.'s (except the e.s.d. in the dihedral angle between two l.s. planes)
are estimated using the full covariance matrix. The cell e.s.d.'s are taken
into account individually in the estimation of e.s.d.'s in distances, angles
and torsion angles; correlations between e.s.d.'s in cell parameters are only
used when they are defined by crystal symmetry. An approximate (isotropic)
treatment of cell e.s.d.'s is used for estimating e.s.d.'s involving l.s.
planes.
;
loop_
    _geom_bond_atom_site_label_1
    _geom_bond_atom_site_label_2
    _geom_bond_site_symmetry_2
    _geom_bond_distance
    _geom_bond_publ_flag
    Br1 C4 . 1.904(2) ?
    O1 C7 . 1.228(3) ?
    O2 N2 . 1.410(2) ?
    O2 C9 . 1.421(3) ?
    N1 C7 . 1.361(3) ?
    N1 C1 . 1.411(3) ?
    N1 H1N . 0.8800 ?
    N2 C7 . 1.373(3) ?
    N2 C8 . 1.448(3) ?
    C1 C2 . 1.388(3) ?
    C1 C6 . 1.391(3) ?
    C2 C3 . 1.380(3) ?
    C2 H2 . 0.9500 ?
    C3 C4 . 1.378(3) ?
    C3 H3 . 0.9500 ?
    C4 C5 . 1.380(3) ?
    C5 C6 . 1.381(3) ?
    C5 H5 . 0.9500 ?
    C6 H6 . 0.9500 ?
    C8 H8A . 0.9800 ?
    C8 H8B . 0.9800 ?
    C8 H8C . 0.9800 ?
    C9 H9A . 0.9800 ?
    C9 H9B . 0.9800 ?
    C9 H9C . 0.9800 ?
loop_
    _geom_angle_atom_site_label_1
    _geom_angle_atom_site_label_2
    _geom_angle_atom_site_label_3
    _geom_angle_site_symmetry_1
    _geom_angle_site_symmetry_3
    _geom_angle
    _geom_angle_publ_flag
    N2 O2 C9 . . 108.60(19) ?
    C7 N1 C1 . . 123.95(18) ?
    C7 N1 H1N . . 118.0 ?
    C1 N1 H1N . . 118.0 ?
    C7 N2 O2 . . 114.55(17) ?
    C7 N2 C8 . . 121.04(19) ?
    O2 N2 C8 . . 112.62(18) ?
    C2 C1 C6 . . 119.4(2) ?
    C2 C1 N1 . . 118.07(19) ?
    C6 C1 N1 . . 122.5(2) ?
    C3 C2 C1 . . 120.4(2) ?
    C3 C2 H2 . . 119.8 ?
    C1 C2 H2 . . 119.8 ?
    C4 C3 C2 . . 119.2(2) ?
    C4 C3 H3 . . 120.4 ?
    C2 C3 H3 . . 120.4 ?
    C3 C4 C5 . . 121.5(2) ?
    C3 C4 Br1 . . 118.85(18) ?
    C5 C4 Br1 . . 119.62(16) ?
    C4 C5 C6 . . 119.0(2) ?
    C4 C5 H5 . . 120.5 ?
    C6 C5 H5 . . 120.5 ?
    C5 C6 C1 . . 120.5(2) ?
    C5 C6 H6 . . 119.8 ?
    C1 C6 H6 . . 119.8 ?
    O1 C7 N1 . . 125.1(2) ?
    O1 C7 N2 . . 120.1(2) ?
    N1 C7 N2 . . 114.73(19) ?
    N2 C8 H8A . . 109.5 ?
    N2 C8 H8B . . 109.5 ?
    H8A C8 H8B . . 109.5 ?
    N2 C8 H8C . . 109.5 ?
    H8A C8 H8C . . 109.5 ?
    H8B C8 H8C . . 109.5 ?
    O2 C9 H9A . . 109.5 ?
    O2 C9 H9B . . 109.5 ?
    H9A C9 H9B . . 109.5 ?
    O2 C9 H9C . . 109.5 ?
    H9A C9 H9C . . 109.5 ?
    H9B C9 H9C . . 109.5 ?
loop_
    _geom_torsion_atom_site_label_1
    _geom_torsion_atom_site_label_2
    _geom_torsion_atom_site_label_3
    _geom_torsion_atom_site_label_4
    _geom_torsion_site_symmetry_1
    _geom_torsion_site_symmetry_2
    _geom_torsion_site_symmetry_3
    _geom_torsion_site_symmetry_4
    _geom_torsion
    _geom_torsion_publ_flag
    C9 O2 N2 C7 . . . . 116.7(2) ?
    C9 O2 N2 C8 . . . . -99.8(2) ?
    C7 N1 C1 C2 . . . . -141.5(2) ?
    C7 N1 C1 C6 . . . . 40.2(3) ?
    C6 C1 C2 C3 . . . . -2.8(3) ?
    N1 C1 C2 C3 . . . . 178.9(2) ?
    C1 C2 C3 C4 . . . . 0.9(3) ?
    C2 C3 C4 C5 . . . . 1.4(3) ?
    C2 C3 C4 Br1 . . . . -179.30(17) ?
    C3 C4 C5 C6 . . . . -1.9(3) ?
    Br1 C4 C5 C6 . . . . 178.85(16) ?
    C4 C5 C6 C1 . . . . 0.0(3) ?
    C2 C1 C6 C5 . . . . 2.3(3) ?
    N1 C1 C6 C5 . . . . -179.4(2) ?
    C1 N1 C7 O1 . . . . -1.2(4) ?
    C1 N1 C7 N2 . . . . -177.6(2) ?
    O2 N2 C7 O1 . . . . 165.9(2) ?
    C8 N2 C7 O1 . . . . 25.7(3) ?
    O2 N2 C7 N1 . . . . -17.6(3) ?
    C8 N2 C7 N1 . . . . -157.8(2) ?
loop_
    _geom_hbond_atom_site_label_D
    _geom_hbond_atom_site_label_H
    _geom_hbond_atom_site_label_A
    _geom_hbond_site_symmetry_A
    _geom_hbond_distance_DH
    _geom_hbond_distance_HA
    _geom_hbond_distance_DA
    _geom_hbond_angle_DHA
    N1 H1N O1 8_557 0.88 2.39 3.130(2) 142.2
    C2 H2 O1 8_557 0.95 2.42 3.217(3) 141.6
    C9 H9A Cg1 8_557 0.98 2.99 3.477(3) 112
_shelx_hkl_file
;
   0  -1   0   -0.35    0.02
   0  -1   0   -0.32    0.09
   0  -1   0   -0.34    0.06
   0   1   0   -0.42    0.06
   0   1   0   -0.33    0.03
   0   2   0  237.38    7.42
   0   2   0  230.37    6.82
   0  -2   0  236.04    7.51
   0  -2   0  241.16    7.39
   0  -2   0  236.53    6.84
   0   2   0  242.54    7.56
   0   3   0   -0.22    0.26
   0   3   0   -0.03    0.17
   0  -3   0   -0.22    0.23
   0  -3   0   -0.58    0.30
   0   4   0  209.58    6.96
   0  -4   0  212.76    6.86
   0  -4   0  202.64    6.86
   0   4   0  206.47    6.21
   0  -5   0    0.24    0.44
   0   5   0    0.12    0.33
   0  -5   0   -0.18    0.43
   0   5   0   -0.11    0.41
   0  -6   0  104.71    4.34
   0   6   0  116.57    4.54
   0  -6   0  112.04    4.18
   0   6   0  114.28    3.75
   0  -7   0    2.12    0.78
   0  -7   0    0.45    0.70
   0   7   0    1.21    0.74
   0   7   0    0.78    0.46
   0  -8   0   72.45    3.51
   0  -8   0   69.74    3.23
   0   8   0   69.43    3.58
   0  -9   0    0.61    0.85
   0  -9   0   -0.35    0.95
   0   9   0    0.45    0.92
   0 -10   0   96.25    4.63
   0  10   0   90.80    4.80
   0 -10   0   93.97    4.28
   0 -11   0   -0.23    1.04
   0 -11   0   -0.52    1.14
   0 -12   0    6.06    1.60
   0 -12   0    2.44    1.48
   0 -13   0    2.37    1.50
   0 -13   0   -0.62    1.24
   0 -14   0   20.92    2.98
   0 -14   0   17.80    2.50
   1   0   0   -1.18    0.05
  -1   0   0   -1.11    0.09
   1   1   0   -0.24    0.11
   1  -1   0   -0.21    0.12
   1   1   0   -0.28    0.14
   1  -1   0   -0.32    0.07
   1  -1   0   -0.21    0.08
  -1   1   0   -0.25    0.09
  -1   1   0   -0.32    0.10
  -1  -1   0   -0.34    0.13
   1  -2   0   -0.14    0.18
   1  -2   0   -0.22    0.14
   1  -2   0    0.30    0.17
   1   2   0   -0.05    0.19
  -1  -2   0   -0.18    0.17
  -1   2   0   -0.16    0.17
  -1  -2   0    0.12    0.20
   1  -3   0   -0.06    0.30
   1   3   0   -0.08    0.28
   1  -3   0   -0.19    0.23
  -1   3   0   -0.26    0.19
  -1  -3   0   -0.03    0.32
  -1  -3   0    0.05    0.17
  -1  -3   0   -0.12    0.25
   1  -4   0    0.37    0.35
   1   4   0   -0.21    0.32
   1  -4   0   -0.20    0.33
  -1  -4   0    0.32    0.38
  -1   4   0   -0.12    0.26
  -1   4   0   -0.22    0.32
  -1  -4   0   -0.57    0.29
   1   5   0   -0.27    0.43
   1  -5   0    0.07    0.42
   1  -5   0   -0.31    0.39
  -1   5   0   -0.16    0.38
  -1  -5   0    0.23    0.44
  -1  -5   0   -0.14    0.43
  -1   5   0   -0.25    0.30
   1  -6   0   -0.28    0.45
   1  -6   0    0.51    0.58
   1   6   0    0.21    0.51
  -1  -6   0   -0.39    0.42
  -1   6   0    0.04    0.48
  -1  -6   0    0.10    0.53
  -1   6   0   -0.16    0.39
   1  -7   0    0.11    0.57
   1  -7   0   -0.09    0.67
   1   7   0   -0.13    0.68
  -1  -7   0    0.25    0.69
  -1  -7   0   -0.11    0.54
  -1   7   0    0.19    0.67
  -1   7   0    0.16    0.46
   1   8   0    0.35    0.88
   1  -8   0   -0.12    0.74
   1  -8   0   -0.07    0.72
  -1   8   0    0.57    0.54
  -1  -8   0   -0.58    0.75
  -1   8   0   -0.37    0.64
  -1  -8   0   -0.69    0.66
   1  -9   0   -1.05    0.85
   1   9   0    1.95    1.16
   1  -9   0   -0.51    0.79
  -1  -9   0   -1.20    0.84
  -1   9   0   -0.28    0.60
  -1  -9   0   -0.27    0.79
  -1   9   0   -0.84    0.88
   1 -10   0    0.41    0.97
   1  10   0   -1.02    0.90
   1 -10   0   -0.41    0.91
  -1 -10   0    0.65    0.98
  -1 -10   0   -0.14    0.97
   1  11   0   -1.06    1.18
   1 -11   0    0.47    1.10
   1 -11   0    1.10    1.24
  -1 -11   0    1.60    1.16
  -1 -11   0   -0.02    1.11
   1 -12   0   -0.64    1.27
   1 -12   0   -1.64    1.07
  -1 -12   0   -0.53    1.17
  -1 -12   0    0.38    1.36
   1 -13   0   -0.35    1.37
   1 -13   0    0.44    1.46
  -1 -13   0   -0.98    1.26
   1 -14   0    1.30    1.71
   1 -14   0   -2.81    1.24
  -1 -14   0   -1.33    1.42
   2   0   0  751.79   23.44
   2   1   0  608.00   18.15
   2   1   0  611.27   18.12
   2  -1   0  594.93   18.97
   2   1   0  604.28   18.97
  -2  -1   0  614.01   19.14
   2  -2   0  152.77    4.71
   2   2   0  145.76    4.86
   2  -2   0  141.38    4.98
   2  -2   0  149.64    4.69
  -2   2   0  150.11    4.63
  -2  -2   0  153.61    5.15
   2  -3   0  566.93   17.25
   2  -3   0  552.61   16.65
   2  -3   0  532.72   16.61
   2   3   0  542.62   16.83
  -2  -3   0  537.57   17.37
  -2   3   0  545.86   15.80
   2  -4   0   12.18    1.04
   2  -4   0   17.17    1.04
   2   4   0   19.17    1.45
  -2  -4   0   18.57    1.38
  -2   4   0   15.62    1.01
  -2  -4   0   17.26    1.14
   2  -5   0   28.86    1.66
   2  -5   0   32.85    1.58
   2   5   0   30.42    1.87
  -2  -5   0   29.71    1.68
  -2   5   0   29.32    1.50
  -2  -5   0   30.84    1.74
   2  -6   0    0.70    0.57
   2  -6   0    0.18    0.52
   2   6   0    0.82    0.67
  -2   6   0    0.29    0.47
  -2   6   0    0.29    0.57
  -2  -6   0    1.40    0.64
  -2  -6   0    1.39    0.63
   2  -7   0  165.53    5.88
   2   7   0  162.73    6.32
   2  -7   0  162.37    6.00
  -2  -7   0  158.40    6.06
  -2   7   0  158.98    6.13
  -2   7   0  154.48    5.39
  -2  -7   0  161.09    5.94
   2  -8   0    4.47    1.06
   2  -8   0    3.21    0.92
   2   8   0    2.33    1.01
  -2  -8   0    4.04    1.03
  -2  -8   0    1.76    0.88
  -2   8   0    3.04    0.78
   2  -9   0   10.14    1.57
   2   9   0    8.87    1.68
   2  -9   0    9.89    1.39
  -2  -9   0    7.76    1.46
  -2  -9   0   10.33    1.49
  -2   9   0   10.17    1.22
   2 -10   0    0.25    0.96
   2  10   0    1.34    1.20
   2 -10   0    0.70    1.02
  -2 -10   0    0.61    1.05
  -2 -10   0    1.98    1.08
  -2  10   0   -0.30    0.67
   2 -11   0  182.78    6.84
   2 -11   0  168.37    7.11
   2  11   0  168.10    7.53
  -2 -11   0  162.00    6.71
  -2  11   0  159.54    6.01
   2  12   0    1.22    1.57
   2 -12   0    0.84    1.34
   2 -12   0   -0.68    1.09
  -2 -12   0   -1.17    1.37
   2 -13   0   12.11    2.29
   2 -13   0   12.58    2.15
  -2 -13   0   10.65    1.98
   2 -14   0    0.52    1.66
   2 -14   0    0.93    1.65
  -2 -14   0    0.88    1.79
   3   0   0   -0.47    0.23
  -3   0   0   -0.37    0.32
   3   1   0   -0.03    0.15
   3  -1   0    0.18    0.28
   3   1   0   -0.05    0.13
   3   1   0    0.09    0.27
  -3  -1   0   -0.16    0.33
   3   2   0   -0.08    0.20
   3  -2   0    0.14    0.30
   3  -2   0    0.00    0.13
   3  -2   0   -0.05    0.11
   3   2   0    0.06    0.24
  -3  -2   0    0.30    0.38
  -3   2   0    0.39    0.31
   3   3   0   -0.13    0.30
   3  -3   0    0.00    0.22
   3   3   0   -0.09    0.28
   3  -3   0   -0.22    0.22
   3  -3   0    0.33    0.35
  -3   3   0   -0.05    0.32
  -3  -3   0   -0.13    0.39
   3  -4   0    0.18    0.30
   3   4   0    0.34    0.45
   3  -4   0   -0.24    0.30
   3  -4   0    0.14    0.36
  -3  -4   0    0.11    0.44
  -3   4   0    0.23    0.41
   3   5   0   -0.01    0.49
   3  -5   0   -0.19    0.37
   3  -5   0   -0.47    0.44
   3  -5   0    0.11    0.39
  -3  -5   0   -0.65    0.45
  -3  -5   0   -0.01    0.43
  -3   5   0    0.19    0.44
   3   6   0   -0.02    0.57
   3  -6   0   -0.18    0.50
   3  -6   0    1.09    0.60
   3  -6   0    0.10    0.44
  -3   6   0   -0.34    0.46
  -3  -6   0    0.01    0.53
  -3  -6   0   -0.53    0.55
   3  -7   0    1.02    0.74
   3  -7   0    0.08    0.61
   3   7   0    0.17    0.74
  -3  -7   0    0.01    0.67
  -3   7   0    1.54    0.67
  -3  -7   0   -0.46    0.63
   3   8   0   -0.09    0.87
   3  -8   0   -0.76    0.68
   3  -8   0   -0.78    0.62
  -3   8   0    0.41    0.67
  -3  -8   0    0.55    0.83
  -3  -8   0    0.73    0.84
   3  -9   0    0.87    0.94
   3  -9   0   -0.28    0.81
   3   9   0   -1.29    0.80
  -3  -9   0   -0.78    0.92
  -3   9   0   -0.11    0.68
   3 -10   0   -0.59    0.89
   3  10   0   -0.15    1.10
   3 -10   0    0.51    0.91
  -3  10   0   -0.09    0.77
  -3 -10   0   -2.12    0.88
   3 -11   0   -0.48    1.00
   3  11   0    0.65    1.27
   3 -11   0    0.08    1.15
  -3  11   0    0.48    0.99
  -3 -11   0    0.01    1.15
   3 -12   0    0.84    1.33
   3 -12   0   -0.27    1.12
   3  12   0    1.12    1.58
  -3 -12   0   -0.71    1.23
  -3  12   0    0.07    0.96
   3 -13   0   -0.30    1.41
   3  13   0   -0.79    1.60
   3 -13   0   -0.53    1.41
  -3 -13   0   -0.66    1.44
   3 -14   0   -1.89    1.34
   3 -14   0   -2.21    1.48
  -3 -14   0   -2.32    1.45
   4   0   0  643.85   20.41
  -4   0   0  639.01   20.78
   4   1   0    0.66    0.41
   4  -1   0    0.32    0.42
  -4  -1   0    1.11    0.56
   4  -2   0    0.56    0.47
   4   2   0    1.71    0.35
  -4  -2   0    0.97    0.54
   4   3   0    2.55    0.50
   4  -3   0    3.08    0.34
   4   3   0    1.92    0.51
   4  -3   0    4.52    0.78
   4  -3   0    3.45    0.35
  -4  -3   0    3.11    0.74
  -4   3   0    2.03    0.57
   4  -4   0  262.55    8.27
   4  -4   0  258.50    8.97
   4  -4   0  263.01    8.26
   4   4   0  259.02    8.69
   4   4   0  265.07    8.59
  -4   4   0  262.55    8.25
  -4  -4   0  264.65    9.12
   4   5   0    4.41    0.89
   4   5   0    5.47    0.85
   4  -5   0    5.39    0.73
   4  -5   0    7.60    0.86
   4  -5   0    3.45    0.86
  -4  -5   0    3.74    0.86
  -4   5   0    5.03    0.84
   4   6   0  162.42    6.24
   4  -6   0  168.24    6.15
   4  -6   0  168.92    5.82
   4  -6   0  164.65    5.79
  -4  -6   0  161.27    6.15
  -4   6   0  164.34    5.67
  -4  -6   0  157.31    6.03
   4  -7   0    3.06    0.89
   4  -7   0    4.24    0.89
   4   7   0    4.93    1.11
  -4  -7   0    2.91    0.99
  -4   7   0    6.46    1.07
   4  -8   0   41.23    2.59
   4   8   0   42.59    2.90
   4  -8   0   42.99    2.51
  -4   8   0   42.08    2.42
  -4  -8   0   43.43    2.63
   4  -9   0   -0.07    0.81
   4  -9   0    1.69    1.05
   4   9   0    1.18    1.09
  -4   9   0    0.44    0.83
  -4  -9   0    0.61    0.97
   4 -10   0   97.22    4.70
   4 -10   0  101.78    4.84
   4  10   0  117.58    5.57
  -4 -10   0  102.66    4.79
  -4  10   0  107.59    4.41
   4 -11   0   27.55    2.60
   4 -11   0   31.32    2.89
   4  11   0   28.52    3.12
  -4 -11   0   27.87    2.63
  -4  11   0   26.82    2.31
   4  12   0    3.71    1.85
   4 -12   0    4.28    1.56
   4 -12   0    3.68    1.49
  -4 -12   0    4.26    1.64
  -4  12   0    3.43    1.26
   4  13   0    2.70    1.91
   4 -13   0    3.98    1.66
   4 -13   0    1.77    1.67
  -4  13   0    3.70    1.39
  -4 -13   0    4.50    1.73
   5   0   0    0.29    0.49
  -5   0   0   -0.21    0.63
   5  -1   0    0.57    0.55
   5   1   0   -0.75    0.39
  -5  -1   0   -0.74    0.51
   5   2   0   -0.16    0.20
   5  -2   0    0.15    0.49
   5   2   0   -0.13    0.26
  -5  -2   0   -0.21    0.53
   5   3   0    0.25    0.35
   5   3   0   -0.08    0.29
   5  -3   0   -0.36    0.48
  -5  -3   0    0.28    0.62
  -5   3   0    0.28    0.48
   5   4   0    0.56    0.42
   5  -4   0   -0.04    0.55
   5   4   0    0.37    0.49
   5  -4   0    0.18    0.25
   5  -4   0   -0.26    0.22
  -5   4   0    0.36    0.56
  -5  -4   0   -0.49    0.60
   5  -5   0   -0.08    0.34
   5  -5   0    0.02    0.35
   5  -5   0   -0.13    0.64
   5   5   0    0.38    0.51
   5   5   0   -0.06    0.53
  -5  -5   0   -0.65    0.60
  -5   5   0    0.07    0.60
   5  -6   0   -0.41    0.60
   5  -6   0   -0.43    0.42
   5  -6   0    0.19    0.46
   5   6   0    0.60    0.70
  -5  -6   0    0.15    0.76
  -5   6   0   -0.13    0.68
   5   7   0   -0.02    0.77
   5  -7   0   -0.51    0.81
   5  -7   0   -0.44    0.54
  -5   7   0    0.13    0.70
  -5  -7   0   -0.26    0.78
   5  -8   0   -0.37    0.90
   5   8   0    0.60    0.98
   5  -8   0   -0.07    0.66
  -5  -8   0   -0.86    0.86
  -5   8   0   -0.24    0.72
   5  -9   0   -0.36    1.03
   5   9   0   -0.26    1.01
   5  -9   0    0.69    0.85
  -5  -9   0    1.52    1.09
  -5   9   0    0.57    0.91
   5 -10   0    0.04    0.91
   5  10   0   -0.42    1.18
   5 -10   0   -0.05    1.03
  -5 -10   0   -1.38    1.15
  -5  10   0   -0.46    0.93
   5 -11   0   -0.63    1.25
   5  11   0    0.26    1.41
   5 -11   0   -0.83    0.95
  -5 -11   0    1.74    1.31
  -5  11   0    0.12    1.06
   5  12   0    2.72    1.69
   5 -12   0    3.54    1.54
   5 -12   0    0.64    1.27
  -5 -12   0   -0.39    1.45
  -5  12   0   -0.19    1.08
   5 -13   0   -2.15    1.42
   5 -13   0    0.86    1.41
   5  13   0   -2.99    1.38
  -5 -13   0    0.03    1.55
  -5  13   0   -0.93    1.14
   6   0   0  144.81    5.65
  -6   0   0  156.34    6.20
   6  -1   0  159.04    5.99
   6   1   0  155.04    5.95
  -6  -1   0  164.91    6.47
   6  -2   0    6.02    1.08
  -6  -2   0    4.53    1.10
   6   3   0  120.72    4.23
   6  -3   0  124.86    5.01
   6   3   0  124.95    4.11
  -6  -3   0  119.07    5.18
  -6   3   0  120.71    4.49
   6  -4   0    8.70    1.27
   6   4   0    8.19    0.91
  -6  -4   0    6.87    1.27
  -6   4   0    9.45    1.25
   6   5   0   26.63    1.81
   6   5   0   27.89    1.71
   6  -5   0   30.53    2.41
   6  -5   0   27.44    1.12
   6  -5   0   26.17    1.12
  -6   5   0   27.05    2.03
  -6  -5   0   27.86    2.39
   6  -6   0   57.60    2.33
   6   6   0   59.94    3.05
   6  -6   0   58.25    2.34
   6  -6   0   58.67    3.26
  -6  -6   0   61.03    3.29
  -6   6   0   58.16    2.90
   6   7   0  132.01    5.45
   6  -7   0  129.41    4.64
   6  -7   0  129.89    4.78
   6  -7   0  120.00    5.47
  -6  -7   0  131.02    5.53
  -6   7   0  125.17    4.97
   6  -8   0   -0.23    0.59
   6   8   0    0.40    1.00
   6  -8   0   -0.70    0.89
  -6   8   0    0.31    0.89
  -6  -8   0    1.41    1.00
   6   9   0    2.06    1.26
   6  -9   0    1.03    0.79
   6  -9   0    0.32    1.21
  -6  -9   0    0.73    1.09
  -6   9   0    1.63    1.04
   6 -10   0   15.88    1.75
   6 -10   0    9.77    2.03
   6  10   0   16.38    2.37
  -6 -10   0   16.33    2.10
  -6  10   0   13.65    1.83
   6  11   0   56.16    4.43
   6 -11   0   51.36    4.13
   6 -11   0   55.85    3.24
  -6 -11   0   55.52    3.74
  -6  11   0   54.12    3.38
   6 -12   0    1.88    1.24
   6  12   0    1.92    1.66
   6 -12   0    4.03    1.73
  -6 -12   0    1.34    1.70
  -6  12   0    0.92    1.24
   7   0   0    1.94    0.83
  -7   0   0    2.94    1.06
   7   1   0   -0.30    0.63
   7  -1   0    0.33    0.76
  -7  -1   0    0.05    0.76
  -7   1   0    0.01    0.81
   7  -2   0    0.41    0.78
  -7  -2   0   -0.95    0.72
   7  -3   0   -0.47    0.72
  -7   3   0    0.17    0.64
  -7  -3   0   -1.22    0.71
   7   4   0    0.08    0.39
   7   4   0   -0.22    0.46
   7  -4   0   -0.76    0.81
  -7  -4   0   -0.41    0.96
  -7   4   0    0.21    0.67
   7  -5   0    0.53    0.96
   7   5   0   -0.70    0.44
   7   5   0    0.82    0.66
  -7  -5   0    0.64    1.08
  -7   5   0   -0.83    0.80
   7   6   0   -0.54    0.64
   7  -6   0    0.26    0.95
  -7   6   0   -0.40    0.76
  -7  -6   0   -0.35    1.05
   7  -7   0    0.50    0.46
   7  -7   0   -0.20    0.93
   7   7   0    0.33    0.86
   7  -7   0    0.08    0.39
  -7   7   0    0.97    0.94
  -7  -7   0    1.51    1.07
   7  -8   0    0.02    0.54
   7  -8   0   -0.88    1.01
   7   8   0    0.23    0.98
  -7  -8   0    1.38    1.11
  -7   8   0    0.45    0.94
   7   9   0   -0.23    1.11
   7  -9   0   -0.80    1.04
   7  -9   0   -0.28    0.66
  -7  -9   0    3.65    1.35
  -7   9   0    0.45    1.16
   7  10   0   -0.90    1.13
   7 -10   0    0.09    0.78
   7 -10   0   -1.49    1.26
  -7 -10   0    1.08    1.28
  -7  10   0   -0.62    1.01
   7  11   0   -1.47    1.22
   7 -11   0   -0.97    0.84
   7 -11   0   -1.41    1.47
  -7  11   0   -1.27    1.24
  -7 -11   0    0.61    1.33
   7 -12   0    1.70    1.12
   7 -12   0   -0.20    1.77
   7  12   0   -0.31    1.43
  -7 -12   0    2.27    1.65
   8   0   0   92.67    4.16
  -8   0   0   85.66    4.59
   8   1   0   22.45    2.06
   8  -1   0   18.31    1.90
  -8   1   0   21.43    2.41
  -8  -1   0   19.99    2.34
   8  -2   0   16.67    1.83
  -8   2   0   13.90    1.50
  -8  -2   0   15.30    2.02
  -8   2   0   13.15    2.02
   8  -3   0   11.33    1.65
  -8  -3   0   10.47    1.76
  -8   3   0   13.52    1.59
   8  -4   0   78.20    3.97
  -8   4   0   80.97    3.64
  -8  -4   0   78.29    4.24
   8   5   0    0.38    0.48
   8   5   0    0.73    0.62
   8  -5   0   -0.92    0.97
  -8  -5   0    0.02    1.03
  -8   5   0   -0.32    0.85
   8  -6   0    1.87    1.20
   8   6   0    2.01    0.87
  -8   6   0    2.98    1.13
  -8  -6   0    2.80    1.29
   8  -7   0   30.93    3.00
   8   7   0   29.01    2.40
  -8  -7   0   30.13    2.85
  -8   7   0   28.81    2.53
   8  -8   0   56.03    3.84
  -8   8   0   55.03    3.24
  -8  -8   0   59.02    3.65
   8  -9   0    5.36    1.75
   8   9   0    4.58    1.38
   8  -9   0    1.84    0.63
  -8   9   0    3.08    1.30
  -8  -9   0    4.79    1.57
   8  10   0   27.37    2.92
   8 -10   0   25.77    1.81
   8 -10   0   26.94    3.26
  -8 -10   0   28.89    2.95
  -8  10   0   27.76    2.67
   8 -11   0   -0.21    0.84
   8  11   0   -0.23    1.30
  -8 -11   0    1.73    1.51
   9   0   0    0.67    0.90
  -9   0   0   -0.16    1.12
   9   1   0    0.05    0.85
   9  -1   0   -0.71    0.90
  -9  -1   0    1.77    1.33
  -9   1   0   -0.31    1.17
   9  -2   0    0.56    0.94
  -9  -2   0   -0.33    1.13
  -9   2   0    0.05    1.07
  -9   2   0   -0.28    0.74
   9  -3   0   -0.50    0.82
  -9   3   0    1.19    0.88
  -9  -3   0   -0.27    1.21
   9  -4   0    0.31    1.06
  -9   4   0    1.23    0.97
  -9  -4   0   -0.42    1.11
   9  -5   0    0.87    1.15
  -9  -5   0    0.76    1.35
  -9   5   0    0.50    1.05
   9  -6   0    0.19    1.22
   9   6   0   -0.16    0.70
  -9  -6   0    0.14    1.33
  -9   6   0    2.97    1.18
   9   7   0    0.16    0.85
   9  -7   0   -1.10    1.06
  -9   7   0    0.24    1.08
  -9  -7   0   -0.26    1.17
   9   8   0    0.16    1.03
   9  -8   0    0.42    1.39
  -9  -8   0    0.79    1.32
  -9   8   0   -0.32    1.12
   9   9   0   -0.80    1.11
   9  -9   0   -0.57    1.43
  -9  -9   0    0.88    1.32
  -9   9   0   -0.68    1.20
   9  10   0   -1.47    1.25
  -9 -10   0    2.78    1.70
  10   0   0   35.43    2.95
 -10   0   0   33.99    3.41
  10  -1   0   13.37    1.92
 -10   1   0   14.53    2.41
 -10   1   0   15.47    1.76
 -10  -1   0   12.24    2.30
  10  -2   0    6.42    1.59
 -10   2   0    6.27    1.87
 -10  -2   0    6.86    1.84
 -10   2   0    7.91    1.45
  10  -3   0   48.11    3.27
 -10   3   0   45.59    2.88
 -10  -3   0   42.13    3.77
 -10   3   0   44.86    4.09
  10  -4   0   33.34    3.01
 -10   4   0   37.19    2.81
 -10  -4   0   32.91    3.30
  10  -5   0    1.54    1.30
 -10  -5   0   -0.68    1.22
 -10   5   0   -0.32    1.03
  10  -6   0    5.40    1.68
 -10   6   0    9.44    1.71
 -10  -6   0    6.82    1.93
  10   7   0   20.84    1.64
  10  -7   0   21.14    2.73
 -10   7   0   15.99    2.16
 -10  -7   0   19.08    2.68
  10   8   0    3.86    1.23
 -10  -8   0    6.82    1.85
 -10   8   0    4.79    1.50
  10   9   0    1.52    1.30
 -10  -9   0    2.04    1.52
  11   0   0    1.49    1.27
 -11   0   0   -1.11    1.44
  11  -1   0   -0.44    1.04
 -11  -1   0   -0.60    1.27
 -11   1   0   -0.65    1.25
  11  -2   0    0.44    1.19
 -11   2   0   -0.32    1.53
 -11   2   0    0.01    1.08
 -11  -2   0   -1.55    1.47
  11  -3   0    0.12    1.26
 -11   3   0   -0.96    0.94
 -11   3   0    0.27    1.61
 -11  -3   0    0.10    1.37
  11  -4   0    0.16    1.17
 -11   4   0    1.06    1.67
 -11   4   0    0.37    1.21
 -11  -4   0   -2.00    1.24
  11  -5   0   -2.52    1.17
 -11  -5   0    2.15    1.54
 -11   5   0   -0.41    1.60
 -11   5   0   -1.55    1.01
 -11  -6   0    0.38    1.37
 -11   6   0    0.28    1.32
 -11   7   0    1.00    1.24
 -11  -7   0    1.33    1.53
 -12   0   0   24.40    3.24
  12  -1   0    0.28    1.37
 -12   1   0    1.26    1.65
 -12  -1   0   -1.34    1.66
  12  -2   0   -0.94    1.33
 -12   2   0   -0.31    1.76
 -12  -2   0    0.07    1.68
  12  -3   0   10.68    2.09
 -12   3   0    7.67    2.37
 -12  -3   0   10.14    2.29
  12  -4   0    4.16    1.78
 -12  -4   0    7.36    2.16
 -12  -5   0    3.54    1.83
   0 -14   1   20.61    2.89
   0 -14   1   24.28    2.80
   0 -13   1   -0.02    1.30
   0 -13   1    1.75    1.70
   0 -12   1    3.80    1.55
   0 -12   1    1.62    1.39
   0 -11   1   -0.37    1.01
   0 -11   1   -0.47    1.07
   0  10  -1    3.29    1.39
   0 -10   1    5.41    1.33
   0 -10   1    3.68    1.30
   0  -9   1   -0.27    0.80
   0   9  -1    0.02    0.94
   0  -9   1    0.66    0.88
   0   8  -1   10.19    1.57
   0   8  -1    6.37    0.86
   0  -8   1   10.37    1.42
   0  -8   1   10.43    1.26
   0   7  -1   -0.29    0.37
   0  -7   1   -0.15    0.62
   0  -7   1    0.20    0.63
   0   7  -1   -0.35    0.62
   0  -6   1    0.69    0.55
   0   6  -1    0.23    0.36
   0  -6   1    0.15    0.50
   0   6  -1    0.51    0.56
   0  -5   1   -0.13    0.42
   0   5  -1    0.16    0.49
   0   5  -1   -0.55    0.25
   0  -5   1    0.14    0.43
   0   4  -1   -0.09    0.36
   0  -4   1    0.10    0.38
   0   4  -1   -0.04    0.27
   0  -4   1    0.23    0.38
   0  -3   1   -0.49    0.24
   0   3  -1    0.00    0.28
   0  -3   1   -0.31    0.19
   0   3  -1   -0.38    0.16
   0  -3   1   -0.78    0.30
   0   2  -1   -0.37    0.25
   0   2  -1   -0.33    0.18
   0  -2   1   -0.39    0.25
   0  -2   1   -0.43    0.17
   0  -2   1   -0.11    0.21
   0   2  -1   -0.16    0.20
   0  -1   1   -0.07    0.08
   0  -1   1    0.00    0.06
   0   1  -1    0.01    0.07
   0   1  -1   -0.11    0.09
   0   0  -1   -0.05    0.01
   0   0   1   -0.08    0.02
   0  -1  -1   -0.07    0.08
   0   1   1   -0.22    0.07
   0  -1  -1    0.17    0.12
   0   1   1    0.04    0.10
   0  -2  -1   -0.18    0.24
   0  -2  -1    0.10    0.20
   0  -2  -1   -0.11    0.27
   0   2   1   -0.53    0.25
   0  -3  -1    0.03    0.27
   0   3   1    0.18    0.31
   0  -3  -1   -0.34    0.33
   0  -4  -1    0.32    0.39
   0   4   1    0.11    0.37
   0  -4  -1   -0.23    0.35
   0  -5  -1   -0.83    0.39
   0  -5  -1   -0.21    0.45
   0   5   1   -0.55    0.43
   0  -6  -1    0.24    0.52
   0   6   1    1.75    0.74
   0  -6  -1    0.19    0.54
   0  -7  -1   -0.17    0.62
   0  -7  -1   -0.32    0.60
   0   7   1    0.30    0.68
   0  -8  -1   10.83    1.59
   0  -8  -1    8.38    1.21
   0   8   1   10.51    1.56
   0  -9  -1   -0.03    0.88
   0   9   1   -0.97    0.81
   0  -9  -1   -0.14    0.81
   0  10   1    2.30    1.33
   0 -10  -1    3.23    1.25
   0 -10  -1    4.37    1.23
   0 -11  -1   -0.34    1.05
   0 -11  -1    0.33    1.21
   0 -12  -1    1.84    1.34
   0 -12  -1    3.19    1.46
   0 -13  -1    0.18    1.33
   0 -13  -1   -0.57    1.49
   0 -14  -1   22.34    3.15
   0 -14  -1   24.41    2.75
   1 -14   1   -2.31    1.49
   1 -14   1    1.57    1.64
  -1 -14   1    0.27    1.50
   1 -13   1   20.05    2.48
   1 -13   1   16.59    2.48
  -1 -13   1   16.96    2.26
   1 -12   1  112.43    4.90
   1 -12   1   95.22    5.20
  -1 -12   1   97.14    4.83
  -1 -12   1   92.21    5.14
   1 -11   1    9.00    1.56
   1 -11   1    7.43    1.67
   1  11  -1    6.30    1.75
  -1 -11   1    5.24    1.61
  -1 -11   1    4.78    1.49
   1 -10   1    7.66    1.52
   1  10  -1    7.58    1.63
   1 -10   1    6.40    1.41
  -1  10  -1   11.33    1.27
  -1 -10   1    7.26    1.42
  -1 -10   1    9.37    1.65
   1   9  -1  106.98    4.82
   1  -9   1   98.57    4.51
   1  -9   1   95.04    4.14
  -1  -9   1   90.50    4.44
  -1   9  -1   94.49    3.68
  -1  -9   1   93.05    4.14
   1  -8   1  130.63    4.98
   1  -8   1  126.92    5.28
   1   8  -1  130.19    5.52
  -1  -8   1  136.05    5.10
  -1   8  -1  127.44    4.55
  -1   8  -1  122.75    5.40
  -1  -8   1  133.26    5.37
   1  -7   1    1.62    0.68
   1  -7   1   -0.25    0.59
   1   7  -1   -0.42    0.62
  -1  -7   1    1.17    0.76
  -1   7  -1   -0.26    0.60
  -1  -7   1    0.15    0.61
  -1   7  -1    0.46    0.48
   1  -6   1  100.91    3.82
   1   6  -1   98.84    4.22
   1  -6   1   95.45    3.99
  -1  -6   1  101.78    4.11
  -1   6  -1  101.19    4.16
  -1  -6   1  108.78    3.94
  -1   6  -1  103.09    3.58
   1  -5   1  189.97    6.42
   1  -5   1  191.15    6.29
   1   5  -1  181.60    6.58
  -1  -5   1  193.50    6.40
  -1  -5   1  178.46    6.43
  -1   5  -1  186.43    5.85
  -1   5  -1  182.98    6.48
   1  -4   1   94.41    3.32
   1   4  -1   91.91    3.59
   1  -4   1   97.02    3.48
  -1  -4   1   96.23    3.53
  -1   4  -1   85.30    3.46
  -1   4  -1   95.38    3.17
  -1  -4   1   95.49    3.43
   1   3  -1  388.21   12.21
   1  -3   1  397.85   12.09
   1  -3   1  398.45   12.31
  -1  -3   1  393.73   12.14
  -1   3  -1  386.31   11.36
  -1  -3   1  384.28   12.44
  -1  -3   1  389.21   11.15
   1   2  -1  244.49    7.98
   1  -2   1  254.53    8.02
   1  -2   1  246.99    7.86
  -1  -2   1  262.45    8.21
  -1  -2   1  256.60    7.93
  -1  -2   1  255.52    7.24
  -1   2  -1  261.09    8.00
  -1   2  -1  254.86    7.48
   1   1  -1  166.20    5.39
   1   1  -1  160.78    5.12
   1  -1   1  164.00    5.00
   1  -1   1  159.02    5.16
   1  -1   1  157.99    5.01
  -1   1  -1  171.43    5.15
  -1  -1   1  163.94    5.38
  -1  -1   1  165.62    5.29
   1   0  -1    0.04    0.07
   1   0  -1   -0.09    0.06
   1   0   1    0.00    0.10
   1   0  -1    0.00    0.08
   1   0  -1   -0.10    0.10
   1   0   1    0.15    0.09
   1   0   1    0.05    0.07
   1   0   1   -0.08    0.05
  -1   0   1    0.00    0.06
  -1   0  -1    0.11    0.11
  -1   0  -1    0.06    0.09
  -1   0   1   -0.07    0.11
   1   1   1  160.46    5.16
   1   1   1  156.03    4.96
   1  -1  -1  156.88    5.16
   1  -1  -1  164.93    4.94
   1  -1  -1  161.84    4.67
  -1   1   1  159.26    4.66
  -1   1   1  169.05    5.15
  -1  -1  -1  151.55    5.13
   1  -2  -1  259.78    7.97
   1  -2  -1  247.54    7.75
   1   2   1  250.17    7.83
   1  -2  -1  256.82    7.30
  -1  -2  -1  240.51    7.97
  -1   2   1  249.04    7.27
  -1  -2  -1  246.86    7.80
   1  -3  -1  399.05   12.31
   1  -3  -1  392.61   12.04
   1   3   1  388.88   12.14
  -1   3   1  382.38   11.23
  -1  -3  -1  388.35   12.33
  -1  -3  -1  369.68   12.04
  -1   3   1  399.73   12.10
   1   4   1   87.64    3.52
   1  -4  -1   88.39    3.41
   1  -4  -1   98.27    3.36
  -1   4   1   93.53    3.11
  -1  -4  -1   96.00    3.51
  -1  -4  -1   88.24    3.35
  -1   4   1   96.39    3.53
   1   5   1  188.46    6.65
   1  -5  -1  193.40    6.54
   1  -5  -1  189.47    6.41
  -1   5   1  180.88    5.87
  -1   5   1  190.96    6.60
  -1  -5  -1  192.77    6.55
  -1  -5  -1  188.60    6.45
   1  -6  -1  105.10    4.13
   1  -6  -1  106.34    3.91
   1   6   1  104.06    4.26
  -1  -6  -1  103.90    3.97
  -1   6   1  100.46    4.22
  -1  -6  -1  100.46    4.16
  -1   6   1  100.78    3.56
   1  -7  -1   -0.74    0.51
   1   7   1    0.17    0.63
   1  -7  -1    0.98    0.66
  -1   7   1   -0.18    0.60
  -1  -7  -1    0.11    0.67
  -1   7   1   -0.28    0.42
  -1  -7  -1    0.62    0.66
   1  -8  -1  135.28    5.49
   1   8   1  140.24    5.75
   1  -8  -1  133.34    5.21
  -1  -8  -1  133.73    5.53
  -1   8   1  133.91    4.70
  -1   8   1  136.03    5.68
  -1  -8  -1  139.30    5.26
   1   9   1   97.42    4.79
   1  -9  -1  100.76    4.22
   1  -9  -1  106.04    4.67
  -1  -9  -1   94.94    4.19
  -1  -9  -1   98.04    4.60
  -1   9   1   90.22    4.65
   1 -10  -1   11.87    1.68
   1  10   1    9.25    1.83
   1 -10  -1    9.06    1.70
  -1 -10  -1   10.49    1.74
  -1 -10  -1    9.64    1.51
   1  11   1   11.94    2.20
   1 -11  -1    9.13    1.84
   1 -11  -1    8.07    1.51
  -1 -11  -1    6.49    1.48
  -1 -11  -1    7.08    1.66
   1 -12  -1  113.63    5.59
   1 -12  -1  103.97    4.88
  -1 -12  -1   94.99    5.47
  -1 -12  -1  106.10    5.01
   1 -13  -1   16.35    2.60
   1 -13  -1   17.41    2.28
  -1 -13  -1   15.55    2.20
   1 -14  -1   -0.30    1.64
   1 -14  -1    0.24    1.62
  -1 -14  -1    1.71    1.63
   2 -14   1    4.83    2.00
   2 -14   1    3.96    1.89
  -2 -14   1    6.98    2.09
   2 -13   1    0.67    1.37
   2 -13   1   -1.22    1.31
  -2 -13   1   -1.99    1.25
   2  12  -1    2.30    1.59
   2 -12   1    3.66    1.47
   2 -12   1    2.71    1.47
  -2 -12   1    2.10    1.36
  -2  12  -1    0.65    0.93
   2 -11   1    3.39    1.35
   2 -11   1    7.07    1.70
   2  11  -1    2.41    1.58
  -2  11  -1    1.77    1.05
  -2 -11   1    2.58    1.28
   2 -10   1    0.09    0.98
   2 -10   1    1.00    1.09
   2  10  -1    0.93    1.12
  -2 -10   1    0.90    1.03
  -2 -10   1    0.07    1.00
  -2  10  -1    0.43    0.77
   2  -9   1    3.29    1.01
   2   9  -1    2.25    1.18
   2  -9   1    5.22    1.22
  -2  -9   1    5.15    1.24
  -2  -9   1    4.97    1.31
  -2   9  -1    5.57    1.02
   2   8  -1    0.62    0.81
   2  -8   1    0.90    0.82
   2  -8   1   -0.40    0.62
  -2   8  -1    1.58    0.70
  -2  -8   1   -0.51    0.79
  -2  -8   1   -0.04    0.78
   2   7  -1   21.06    2.00
   2  -7   1   22.48    1.53
   2  -7   1   25.60    2.00
  -2  -7   1   21.91    1.74
  -2   7  -1   19.71    1.53
  -2   7  -1   21.22    1.95
  -2  -7   1   24.20    2.04
   2   6  -1    4.56    0.95
   2  -6   1    4.35    0.81
   2  -6   1    4.73    0.80
  -2  -6   1    4.48    0.88
  -2   6  -1    3.58    0.71
  -2   6  -1    5.17    0.96
  -2  -6   1    3.91    0.83
   2   5  -1   36.88    2.02
   2  -5   1   33.62    1.81
   2  -5   1   39.16    1.72
  -2   5  -1   33.46    1.69
  -2  -5   1   32.28    1.85
  -2  -5   1   37.02    1.84
   2  -4   1    9.74    0.91
   2   4  -1   11.59    1.12
   2  -4   1    8.73    0.76
  -2  -4   1    9.29    0.93
  -2   4  -1    8.43    0.85
  -2  -4   1   10.64    1.01
   2  -3   1  164.66    5.24
   2  -3   1  159.20    5.26
   2   3  -1  162.89    5.47
   2  -3   1  156.88    5.35
  -2  -3   1  161.10    5.60
  -2   3  -1  162.65    5.10
  -2  -3   1  160.12    5.37
   2  -2   1   42.96    1.72
   2   2  -1   45.01    1.80
   2  -2   1   41.31    1.60
   2  -2   1   46.43    1.61
  -2  -2   1   44.90    1.97
   2   1  -1  115.03    3.64
   2   1  -1  111.36    3.85
   2  -1   1  107.88    3.74
   2   1  -1  110.37    3.55
  -2   1  -1  113.28    3.73
  -2  -1   1  111.63    4.04
   2   0   1   -0.47    0.16
   2   0  -1   -0.33    0.21
   2   0  -1   -0.41    0.08
   2   0  -1   -0.45    0.09
  -2   0  -1   -0.56    0.22
  -2   0  -1   -0.51    0.15
   2   1   1  108.41    3.49
   2  -1  -1  109.49    3.43
   2  -1  -1  104.04    3.81
   2   1   1  113.87    3.51
   2  -1  -1  112.37    3.42
  -2  -1  -1  109.56    3.84
  -2   1   1  113.81    3.42
   2   2   1   46.55    1.78
   2  -2  -1   44.64    1.64
   2  -2  -1   41.94    1.81
   2  -2  -1   43.72    1.63
  -2  -2  -1   43.91    1.84
  -2   2   1   42.32    1.64
   2  -3  -1  160.20    5.51
   2  -3  -1  156.98    5.31
   2   3   1  164.76    5.48
   2  -3  -1  162.28    5.33
  -2  -3  -1  165.64    5.56
  -2   3   1  167.31    5.09
   2   4   1    8.67    0.98
   2  -4  -1    8.93    0.88
   2  -4  -1   11.55    0.92
  -2   4   1    9.10    0.82
  -2  -4  -1   10.18    0.92
  -2  -4  -1    8.33    0.96
   2   5   1   35.89    2.02
   2  -5  -1   33.24    1.85
   2  -5  -1   40.26    1.85
  -2  -5  -1   36.68    1.94
  -2   5   1   35.45    1.68
  -2  -5  -1   37.60    1.88
  -2   5   1   39.23    2.00
   2   6   1    5.20    1.01
   2  -6  -1    3.87    0.78
   2  -6  -1    3.27    0.74
  -2   6   1    4.44    0.87
  -2  -6  -1    4.39    0.82
  -2   6   1    5.02    0.76
  -2  -6  -1    4.42    0.88
   2  -7  -1   22.49    1.67
   2   7   1   32.21    2.49
   2  -7  -1   25.69    2.07
  -2  -7  -1   24.88    1.90
  -2   7   1   25.01    1.53
  -2  -7  -1   26.00    2.14
  -2   7   1   25.61    2.16
   2  -8  -1    1.41    0.87
   2   8   1    0.52    0.86
   2  -8  -1    0.86    0.82
  -2   8   1    1.11    0.69
  -2  -8  -1    0.76    0.85
  -2  -8  -1    0.46    0.77
   2   9   1    4.51    1.39
   2  -9  -1    6.71    1.32
   2  -9  -1    4.65    1.22
  -2  -9  -1    7.71    1.45
  -2   9   1    5.23    0.98
  -2  -9  -1    4.12    1.28
   2  10   1    1.70    1.20
   2 -10  -1    0.00    1.00
   2 -10  -1    1.04    1.00
  -2 -10  -1   -0.08    0.99
  -2  10   1   -1.10    0.64
  -2 -10  -1    0.23    1.07
   2 -11  -1   -0.24    1.10
   2  11   1    2.85    1.67
   2 -11  -1    2.54    1.18
  -2 -11  -1    3.26    1.33
   2 -12  -1    0.89    1.41
   2 -12  -1    3.40    1.36
   2  12   1   -1.85    1.13
  -2 -12  -1    0.44    1.30
   2 -13  -1    1.89    1.60
   2 -13  -1    1.45    1.36
  -2 -13  -1   -1.58    1.46
   2 -14  -1    5.65    1.81
   2 -14  -1    5.98    2.00
  -2 -14  -1    5.13    2.04
   3 -14   1    1.74    1.76
   3 -14   1   -1.09    1.48
  -3 -14   1   -1.32    1.49
   3 -13   1   12.29    2.25
   3  13  -1    9.19    2.42
   3 -13   1   11.79    2.15
  -3  13  -1   12.24    1.74
  -3 -13   1   11.24    2.12
   3 -12   1   12.41    2.08
   3 -12   1   15.35    2.19
   3  12  -1   10.94    2.24
  -3 -12   1   16.26    2.24
  -3  12  -1   15.19    1.83
   3  11  -1   18.08    2.62
   3 -11   1   17.90    2.16
   3 -11   1   15.98    2.06
  -3 -11   1   19.55    2.22
  -3  11  -1   14.79    1.74
   3  10  -1   23.36    2.71
   3 -10   1   26.78    2.46
   3 -10   1   20.84    2.11
  -3 -10   1   25.04    2.26
  -3  10  -1   22.39    1.99
   3  -9   1  123.78    5.34
   3  -9   1  136.40    5.61
   3   9  -1  128.57    5.95
  -3   9  -1  144.73    5.14
  -3  -9   1  141.65    5.56
   3  -8   1   24.67    1.95
   3   8  -1   25.77    2.48
   3  -8   1   19.28    1.91
  -3  -8   1   21.65    2.07
  -3  -8   1   23.56    1.98
  -3   8  -1   22.91    1.81
   3  -7   1    1.67    0.69
   3  -7   1    2.55    0.80
   3   7  -1    1.97    0.87
  -3  -7   1    1.57    0.81
  -3   7  -1    2.34    0.74
  -3  -7   1    1.77    0.80
   3  -6   1   83.08    3.43
   3  -6   1   83.91    3.42
   3  -6   1   83.27    3.41
   3   6  -1   81.83    3.75
  -3  -6   1   83.98    3.61
  -3  -6   1   86.40    3.58
  -3   6  -1   76.23    3.21
   3  -5   1  151.36    5.28
   3  -5   1  148.13    5.15
   3  -5   1  149.82    5.12
   3   5  -1  134.72    5.38
  -3  -5   1  142.82    5.30
  -3   5  -1  141.73    4.97
  -3  -5   1  151.53    5.47
   3  -4   1    5.65    0.76
   3  -4   1    5.91    0.67
   3  -4   1    6.55    0.73
   3   4  -1    5.37    0.81
  -3   4  -1    5.95    0.79
  -3  -4   1    6.92    0.92
   3  -3   1  193.09    6.17
   3  -3   1  189.89    6.58
   3   3  -1  194.32    6.51
   3   3  -1  195.07    6.40
   3  -3   1  200.73    6.20
  -3   3  -1  195.67    6.21
  -3  -3   1  200.34    6.91
   3  -2   1  324.73    9.83
   3  -2   1  320.99   10.59
   3  -2   1  336.42    9.85
   3   2  -1  327.18   10.21
   3   2  -1  330.23   10.12
  -3  -2   1  324.90   10.92
   3   1  -1  736.61   21.90
   3   1  -1  731.71   23.00
   3   1  -1  727.45   21.80
   3  -1   1  715.26   22.89
  -3  -1   1  741.55   23.31
   3   0  -1    0.08    0.32
   3   0   1    0.34    0.27
  -3   0  -1   -0.03    0.30
   3  -1  -1  705.55   22.75
   3   1   1  746.49   21.50
   3   1   1  736.32   21.48
  -3  -1  -1  712.69   22.81
  -3   1   1  702.76   20.54
   3  -2  -1  325.57   10.76
   3   2   1  338.87   10.15
   3  -2  -1  332.60    9.96
   3  -2  -1  329.11    9.97
   3   2   1  328.96   10.18
  -3  -2  -1  320.48   10.79
  -3   2   1  324.63    9.72
   3   3   1  198.90    6.55
   3   3   1  196.37    6.46
   3  -3  -1  197.91    6.29
   3  -3  -1  196.84    6.28
   3  -3  -1  192.20    6.76
  -3   3   1  196.59    6.16
  -3  -3  -1  204.84    6.84
   3  -4  -1    6.09    0.70
   3  -4  -1    5.43    0.77
   3   4   1    5.26    0.84
   3  -4  -1    7.09    0.76
  -3  -4  -1    6.15    0.83
  -3   4   1    6.42    0.76
   3  -5  -1  147.48    5.17
   3   5   1  149.10    5.47
   3  -5  -1  154.20    5.37
   3  -5  -1  140.98    5.15
  -3  -5  -1  146.81    5.34
  -3  -5  -1  141.04    5.33
  -3   5   1  147.09    4.92
   3  -6  -1   86.91    3.53
   3  -6  -1   81.80    3.46
   3   6   1   88.50    3.83
   3  -6  -1   78.89    3.42
  -3   6   1   84.91    3.25
  -3  -6  -1   81.81    3.50
  -3  -6  -1   86.26    3.66
   3   7   1    2.39    1.00
   3  -7  -1    1.71    0.76
   3  -7  -1    2.35    0.88
  -3  -7  -1    4.11    1.06
  -3   7   1    1.37    0.64
  -3  -7  -1    1.49    0.82
   3  -8  -1   19.70    1.91
   3  -8  -1   22.01    1.92
   3   8   1   24.78    2.47
  -3  -8  -1   28.67    2.43
  -3  -8  -1   22.08    1.93
  -3   8   1   21.62    1.74
   3  -9  -1  140.54    5.62
   3  -9  -1  137.85    5.47
   3   9   1  127.68    5.86
  -3  -9  -1  130.30    5.44
  -3   9   1  129.73    4.93
   3  10   1   17.59    2.36
   3 -10  -1   19.85    2.29
   3 -10  -1   25.26    2.34
  -3  10   1   21.14    1.90
  -3 -10  -1   24.14    2.22
   3 -11  -1   19.18    2.37
   3  11   1   19.37    2.55
   3 -11  -1   20.40    2.23
  -3  11   1   18.90    1.85
  -3 -11  -1   17.99    2.12
   3 -12  -1   14.01    2.06
   3  12   1   17.93    2.75
   3 -12  -1   16.84    2.41
  -3 -12  -1   17.02    2.20
   3 -13  -1   11.45    2.22
   3 -13  -1   10.39    2.23
   3  13   1   13.79    2.63
  -3 -13  -1   12.76    2.24
   3 -14  -1   -2.37    1.49
   3 -14  -1    1.65    1.66
  -3 -14  -1   -2.91    1.41
   4 -13   1   -0.89    1.44
   4 -13   1    1.45    1.45
   4  13  -1    0.66    1.59
  -4  13  -1   -0.34    1.11
  -4 -13   1    1.25    1.55
   4 -12   1    3.60    1.51
   4  12  -1    3.06    1.72
   4 -12   1    2.79    1.57
  -4  12  -1    3.29    1.27
  -4 -12   1    2.73    1.54
   4 -11   1    0.27    1.13
   4  11  -1   -0.65    1.22
   4 -11   1    1.87    1.22
  -4  11  -1    0.34    0.98
  -4 -11   1    1.21    1.24
   4  10  -1    0.60    1.23
   4 -10   1   -0.99    0.87
   4 -10   1   -0.16    1.08
  -4  10  -1    0.15    0.86
  -4 -10   1   -0.16    1.04
   4  -9   1   -0.29    0.79
   4  -9   1    0.00    0.85
   4   9  -1    2.06    1.17
  -4  -9   1    1.40    1.03
  -4   9  -1    1.27    0.88
   4  -8   1    3.20    0.94
   4  -8   1    2.92    0.99
   4   8  -1    1.31    1.05
  -4  -8   1    2.15    1.07
  -4   8  -1    5.36    1.08
   4  -7   1   -0.01    0.69
   4   7  -1    2.78    0.99
   4  -7   1    0.67    0.63
  -4   7  -1    1.30    0.75
  -4  -7   1    1.32    0.86
   4  -6   1    2.97    0.76
   4  -6   1    2.94    0.71
   4  -6   1    3.39    0.74
   4   6  -1    3.69    0.93
  -4  -6   1    1.64    0.76
  -4  -6   1    2.64    0.84
  -4   6  -1    2.99    0.81
   4   5  -1    5.37    0.99
   4  -5   1    4.34    0.85
   4   5  -1    5.82    1.00
   4  -5   1    3.80    0.66
   4  -5   1    3.67    0.62
  -4  -5   1    2.93    0.84
  -4   5  -1    3.87    0.82
   4  -4   1   10.69    0.85
   4   4  -1   11.98    1.10
   4  -4   1   12.15    1.17
   4   4  -1    8.56    1.02
   4  -4   1    9.64    0.79
  -4   4  -1   10.65    1.14
  -4  -4   1   10.78    1.30
   4  -3   1    3.72    0.36
   4  -3   1    2.06    0.61
   4  -3   1    3.51    0.37
   4   3  -1    2.56    0.57
   4   3  -1    3.97    0.60
  -4  -3   1    2.76    0.76
   4  -2   1    2.55    0.55
   4   2  -1    1.65    0.42
   4   2  -1    3.36    0.45
  -4  -2   1    1.22    0.59
   4   1  -1   49.75    1.64
   4  -1   1   47.53    2.13
   4   1  -1   45.67    2.19
   4   1  -1   47.11    1.58
  -4  -1   1   48.47    2.51
   4   0  -1   -0.57    0.34
   4   0   1    0.35    0.35
  -4   0  -1   -0.04    0.40
   4   1   1   47.30    2.08
   4  -1  -1   47.40    2.23
  -4  -1  -1   47.84    2.34
   4   2   1    2.61    0.43
   4  -2  -1    2.95    0.68
   4   2   1    2.21    0.38
  -4  -2  -1    2.78    0.68
  -4   2   1    1.87    0.50
   4  -3  -1    3.23    0.75
   4   3   1    2.06    0.50
   4  -3  -1    3.67    0.41
   4  -3  -1    3.36    0.41
   4   3   1    2.83    0.52
  -4  -3  -1    2.07    0.65
  -4   3   1    4.31    0.69
   4  -4  -1   10.86    1.19
   4   4   1   13.93    1.22
   4   4   1   10.70    1.15
   4  -4  -1   10.87    0.89
   4  -4  -1   11.70    0.91
  -4   4   1   11.14    1.08
  -4  -4  -1    9.87    1.22
   4   5   1    6.13    1.00
   4  -5  -1    4.43    0.71
   4  -5  -1    5.09    0.98
   4  -5  -1    3.42    0.65
   4   5   1    4.84    0.81
  -4  -5  -1    5.00    0.91
  -4   5   1    4.00    0.78
   4  -6  -1    3.34    0.87
   4  -6  -1    3.19    0.76
   4  -6  -1    1.34    0.59
   4   6   1    3.70    0.93
  -4  -6  -1    2.71    0.84
  -4  -6  -1    4.13    0.98
  -4   6   1    2.64    0.74
   4   7   1    0.82    0.84
   4  -7  -1    2.39    0.77
   4  -7  -1    1.51    0.84
  -4   7   1   -0.23    0.59
  -4  -7  -1    1.01    0.86
   4  -8  -1    4.34    1.02
   4   8   1    4.01    1.23
   4  -8  -1    4.60    1.15
  -4   8   1    2.48    0.88
  -4  -8  -1    2.11    1.04
   4  -9  -1    0.90    1.03
   4   9   1    0.10    0.97
   4  -9  -1    1.32    0.91
  -4   9   1   -0.19    0.76
  -4  -9  -1    0.10    1.14
   4 -10  -1   -0.77    0.93
   4 -10  -1    0.94    1.07
   4  10   1   -0.08    1.09
  -4  10   1   -0.54    0.83
  -4 -10  -1    0.05    1.14
   4  11   1   -3.09    1.14
   4 -11  -1    1.96    1.24
   4 -11  -1    0.49    1.31
  -4  11   1    1.26    1.02
  -4 -11  -1    0.88    1.29
   4 -12  -1    7.18    1.79
   4 -12  -1    4.46    1.72
   4  12   1    5.07    1.97
  -4 -12  -1    5.05    1.78
  -4  12   1    3.64    1.39
   4  13   1    1.93    1.80
   4 -13  -1    2.16    1.55
   4 -13  -1   -1.21    1.50
  -4 -13  -1    2.21    1.50
   5  13  -1    8.33    2.30
   5 -13   1    7.76    1.82
   5 -13   1    8.11    2.02
  -5  13  -1   10.82    1.81
  -5 -13   1    8.53    2.07
   5  12  -1   37.23    3.85
   5 -12   1   34.90    3.36
   5 -12   1   37.18    3.17
  -5 -12   1   38.86    3.29
  -5  12  -1   28.49    2.64
   5 -11   1   -0.33    1.00
   5  11  -1    0.93    1.37
   5 -11   1    0.55    1.33
  -5 -11   1    2.92    1.42
  -5  11  -1    1.78    1.19
   5  10  -1    4.73    1.62
   5 -10   1    1.85    1.25
   5 -10   1    5.29    1.27
  -5 -10   1    5.06    1.44
  -5  10  -1    5.68    1.41
   5   9  -1   12.20    1.90
   5  -9   1   13.12    1.85
   5  -9   1   12.22    1.52
  -5   9  -1   11.92    1.61
  -5  -9   1   18.23    2.00
   5  -8   1   91.94    3.84
   5  -8   1   83.72    4.21
   5   8  -1   87.24    4.39
  -5  -8   1   95.93    4.37
  -5   8  -1   87.89    3.88
   5  -7   1    6.76    0.99
   5  -7   1    4.82    1.14
   5   7  -1    6.94    1.30
  -5  -7   1    6.70    1.30
  -5   7  -1    6.03    1.14
   5   6  -1  101.14    4.48
   5  -6   1  111.11    3.95
   5  -6   1  104.82    4.48
   5  -6   1  106.04    3.92
  -5   6  -1   95.44    4.12
  -5  -6   1  114.71    4.71
   5  -5   1   49.52    2.10
   5  -5   1   53.31    2.13
   5  -5   1   55.33    2.74
   5   5  -1   55.95    2.72
   5   5  -1   54.34    2.54
  -5   5  -1   51.08    2.55
  -5  -5   1   54.34    2.90
   5  -4   1   76.03    2.48
   5  -4   1   74.47    2.46
   5   4  -1   73.51    3.10
   5  -4   1   69.28    3.23
   5   4  -1   71.65    2.95
  -5   4  -1   68.84    3.05
   5   3  -1    1.78    0.46
   5   3  -1    3.23    0.62
   5  -3   1    1.91    0.67
  -5  -3   1    2.96    0.86
   5   2  -1  421.42   13.33
   5  -2   1  430.77   14.26
   5   2  -1  438.81   13.21
   5   2  -1  442.75   14.34
  -5  -2   1  442.90   14.79
   5   1  -1  117.55    4.60
   5  -1   1  120.41    4.53
  -5  -1   1  121.33    5.02
   5   0   1   -0.78    0.42
   5   0  -1    0.01    0.47
  -5   0  -1    0.20    0.62
  -5   0   1    0.09    0.63
   5   1   1  113.95    4.29
   5  -1  -1  107.86    4.45
  -5  -1  -1  118.75    4.67
   5  -2  -1  422.72   14.27
   5   2   1  429.84   12.99
   5   2   1  442.05   13.06
  -5  -2  -1  434.21   14.41
  -5   2   1  420.90   12.82
   5  -3  -1    2.00    0.75
   5   3   1    2.17    0.52
   5   3   1    2.11    0.47
  -5   3   1    1.56    0.60
  -5  -3  -1    1.73    0.72
   5   4   1   71.86    3.02
   5  -4  -1   72.12    2.52
   5  -4  -1   69.51    3.34
   5  -4  -1   74.13    2.56
   5   4   1   73.32    2.93
  -5  -4  -1   71.59    3.34
  -5   4   1   74.91    3.01
   5   5   1   53.93    2.69
   5  -5  -1   56.53    2.25
   5  -5  -1   53.73    2.21
   5  -5  -1   56.11    2.87
   5   5   1   48.78    2.49
  -5  -5  -1   59.74    2.90
  -5   5   1   53.85    2.53
   5  -6  -1  104.83    3.97
   5  -6  -1  110.59    4.01
   5   6   1  110.59    4.55
   5  -6  -1  101.59    4.58
  -5  -6  -1   99.65    4.46
  -5   6   1  111.38    4.16
   5  -7  -1    6.25    1.31
   5  -7  -1    6.73    1.01
   5   7   1    6.81    1.32
  -5  -7  -1    5.42    1.18
  -5   7   1    4.66    1.01
   5   8   1   97.87    4.62
   5  -8  -1   93.56    4.50
   5  -8  -1   90.94    3.98
  -5   8   1   93.82    3.94
  -5  -8  -1   92.60    4.35
   5   9   1   13.32    2.02
   5  -9  -1   15.05    2.01
   5  -9  -1   15.28    1.68
  -5   9   1   15.72    1.74
  -5  -9  -1   12.07    1.75
   5 -10  -1    3.26    1.16
   5  10   1    3.63    1.49
   5 -10  -1    4.89    1.54
  -5 -10  -1    4.07    1.41
  -5  10   1    4.07    1.20
   5 -11  -1    2.15    1.33
   5 -11  -1   -0.06    1.03
   5  11   1    0.77    1.30
  -5  11   1    1.67    1.07
  -5 -11  -1    2.58    1.32
   5 -12  -1   31.02    2.95
   5  12   1   31.77    3.57
   5 -12  -1   34.97    3.43
  -5  12   1   39.66    3.03
  -5 -12  -1   33.94    3.13
   5 -13  -1    5.93    2.13
   5  13   1    8.85    2.36
   5 -13  -1    9.87    2.03
  -5 -13  -1    5.38    1.82
  -5  13   1    8.95    1.76
   6 -12   1    8.89    2.11
   6 -12   1    5.74    1.45
   6  12  -1    3.79    1.84
  -6  12  -1    8.46    1.68
  -6 -12   1    6.31    1.86
   6 -11   1    2.91    1.20
   6 -11   1    0.58    1.45
   6  11  -1    3.06    1.63
  -6  11  -1    4.18    1.47
  -6 -11   1    1.21    1.51
   6 -10   1    1.04    1.31
   6  10  -1    2.56    1.47
   6 -10   1    2.22    0.98
  -6 -10   1    3.34    1.36
  -6  10  -1    2.28    1.15
   6  -9   1    8.70    1.22
   6  -9   1    5.88    1.55
   6   9  -1    9.14    1.74
  -6   9  -1    5.66    1.32
  -6  -9   1    7.28    1.58
   6  -8   1    8.83    1.55
   6  -8   1    8.66    1.11
   6   8  -1    8.52    1.54
  -6  -8   1    7.76    1.53
  -6   8  -1    8.58    1.43
   6  -7   1    3.58    0.74
   6   7  -1    1.68    0.98
   6  -7   1    2.21    0.67
   6  -7   1    3.02    1.14
  -6   7  -1    2.35    1.03
  -6  -7   1    3.78    1.24
   6  -6   1    3.56    0.61
   6  -6   1    4.13    1.12
   6  -6   1    3.41    0.60
   6   6  -1    3.24    0.94
  -6   6  -1    3.27    0.99
  -6  -6   1    1.48    1.01
   6  -5   1    0.54    0.23
   6  -5   1    1.20    0.81
   6   5  -1    1.10    0.68
   6  -5   1    1.08    0.27
   6   5  -1    1.23    0.59
  -6  -5   1    0.44    0.86
  -6   5  -1    0.96    0.80
   6   4  -1    1.09    0.50
   6   4  -1    0.73    0.57
   6  -4   1    1.60    0.79
  -6  -4   1    0.92    0.86
  -6   4  -1    0.24    0.68
   6   3  -1   15.73    1.20
   6  -3   1   14.71    1.52
   6   3  -1   13.61    0.91
  -6  -3   1   14.72    1.84
   6   2  -1    9.16    1.23
   6  -2   1    9.84    1.23
  -6  -2   1    6.31    1.35
   6  -1   1   36.17    2.18
   6   1  -1   45.40    2.36
  -6  -1   1   42.95    2.70
  -6   1  -1   46.23    2.66
   6   0   1   -0.25    0.55
   6   0  -1   -0.36    0.62
  -6   0   1    0.52    0.86
  -6   0  -1   -0.05    0.64
   6  -1  -1   42.65    2.40
   6   1   1   42.75    2.25
  -6  -1  -1   39.82    2.53
   6  -2  -1    9.78    1.30
  -6  -2  -1   10.70    1.43
  -6   2   1    9.91    1.07
   6   3   1   15.22    1.00
   6   3   1   13.33    0.87
   6  -3  -1   13.63    1.58
  -6  -3  -1   15.90    1.72
  -6   3   1   13.39    1.34
   6   4   1    0.54    0.53
   6   4   1    0.41    0.45
   6  -4  -1    0.23    0.79
  -6  -4  -1    0.59    0.78
  -6   4   1    1.50    0.72
   6  -5  -1    1.25    0.36
   6  -5  -1    1.00    0.91
   6  -5  -1    0.29    0.30
   6   5   1    0.37    0.58
   6   5   1    0.07    0.51
  -6  -5  -1   -0.64    0.81
  -6   5   1   -0.03    0.65
   6  -6  -1    3.16    1.17
   6  -6  -1    4.17    0.66
   6  -6  -1    4.41    0.67
   6   6   1    4.04    0.97
  -6  -6  -1    3.39    1.10
  -6   6   1    5.43    1.12
   6  -7  -1    3.09    0.75
   6  -7  -1    4.92    1.40
   6   7   1    4.67    1.20
  -6  -7  -1    5.69    1.29
  -6   7   1    3.29    1.02
   6   8   1   13.12    1.89
   6  -8  -1   10.28    1.24
   6  -8  -1    9.79    1.76
  -6  -8  -1   11.76    1.68
  -6   8   1    7.91    1.39
   6  -9  -1    7.55    1.74
   6   9   1    7.16    1.59
   6  -9  -1    6.78    1.19
  -6  -9  -1    7.56    1.50
  -6   9   1    8.26    1.41
   6 -10  -1    4.32    1.15
   6 -10  -1    1.60    1.49
   6  10   1    1.27    1.24
  -6 -10  -1    3.13    1.34
  -6  10   1    0.38    1.06
   6 -11  -1    3.69    1.32
   6 -11  -1    3.95    1.77
   6  11   1    4.52    1.80
  -6  11   1    3.75    1.33
  -6 -11  -1    5.27    1.76
   6 -12  -1    8.42    2.09
   6 -12  -1    9.36    1.73
   6  12   1    8.59    2.16
  -6  12   1    7.16    1.79
  -6 -12  -1    6.29    1.81
   7  12  -1   -0.42    1.48
   7 -12   1    1.25    1.13
  -7 -12   1    1.05    1.52
   7 -11   1    8.59    1.44
   7  11  -1    7.19    2.05
   7 -11   1   11.47    2.33
  -7 -11   1    9.08    2.10
  -7  11  -1    7.04    1.67
   7 -10   1    7.91    1.28
   7  10  -1    6.58    1.80
   7 -10   1   10.41    2.07
  -7 -10   1   10.30    1.90
  -7  10  -1    9.39    1.70
   7  -9   1   34.92    3.13
   7   9  -1   25.25    2.71
   7  -9   1   31.13    1.95
  -7  -9   1   31.60    2.86
  -7   9  -1   31.24    2.61
   7  -8   1    1.22    1.23
   7   8  -1    3.27    1.22
   7  -8   1    1.49    0.69
  -7   8  -1    2.94    1.16
  -7  -8   1    1.28    1.16
   7  -7   1    0.49    0.42
   7   7  -1    0.86    0.86
   7  -7   1    1.05    0.48
   7  -7   1    0.62    1.03
  -7  -7   1   -0.22    0.97
  -7   7  -1    0.28    0.93
   7  -6   1   -0.50    0.92
  -7  -6   1    0.55    1.17
  -7   6  -1    1.27    0.96
   7  -5   1  165.16    6.61
   7   5  -1  168.48    6.08
  -7  -5   1  169.26    6.90
  -7   5  -1  158.68    6.06
   7  -4   1   11.65    1.56
   7   4  -1    8.03    0.99
   7   4  -1    8.48    0.88
  -7  -4   1    9.20    1.59
  -7   4  -1   10.75    1.46
   7   3  -1   26.46    1.14
   7   3  -1   23.01    1.01
   7  -3   1   23.66    2.09
  -7  -3   1   24.24    2.39
  -7   3  -1   22.97    1.96
   7  -2   1   33.14    2.12
   7   2  -1   32.09    2.16
  -7  -2   1   37.62    3.00
   7  -1   1  146.52    5.98
   7   1  -1  161.30    6.21
  -7  -1   1  164.26    6.77
  -7   1  -1  164.97    6.63
   7   0   1    0.76    0.76
   7   0  -1   -0.65    0.61
  -7   0  -1   -0.95    0.81
  -7   0   1    1.23    0.93
   7  -1  -1  144.08    6.13
   7   1   1  162.07    6.06
  -7   1   1  170.67    6.92
  -7  -1  -1  159.61    6.52
   7  -2  -1   28.62    2.40
  -7   2   1   31.86    1.85
  -7  -2  -1   34.64    2.48
   7  -3  -1   27.39    2.33
  -7   3   1   27.16    1.99
  -7  -3  -1   26.33    2.37
   7   4   1    8.30    0.84
   7  -4  -1    7.32    1.44
   7   4   1    9.86    0.99
  -7   4   1    8.31    1.19
  -7  -4  -1   10.16    1.59
   7   5   1  148.52    5.47
   7  -5  -1  167.17    6.58
  -7  -5  -1  150.69    6.36
  -7   5   1  157.25    5.69
   7   6   1    1.81    0.85
   7  -6  -1    0.62    1.01
  -7  -6  -1    2.62    1.09
  -7   6   1   -0.40    0.79
   7   7   1   -0.33    0.80
   7  -7  -1    0.86    1.20
   7  -7  -1    0.40    0.44
   7  -7  -1    0.77    0.48
  -7  -7  -1   -1.65    0.82
  -7   7   1   -1.83    0.85
   7  -8  -1    1.58    0.66
   7  -8  -1    1.81    1.23
   7   8   1    2.86    1.21
  -7  -8  -1    2.44    1.31
  -7   8   1    0.71    1.00
   7  -9  -1   32.06    1.98
   7   9   1   33.99    3.10
   7  -9  -1   26.29    2.89
  -7  -9  -1   29.09    2.76
  -7   9   1   33.86    2.71
   7 -10  -1    7.42    1.25
   7 -10  -1    6.88    1.99
   7  10   1    9.55    1.92
  -7  10   1    6.74    1.56
  -7 -10  -1    8.13    1.74
   7 -11  -1    7.92    1.43
   7 -11  -1    6.14    2.01
   7  11   1    9.90    2.12
  -7  11   1    9.34    1.72
  -7 -11  -1   10.69    1.97
   7 -12  -1    0.50    1.02
   7  12   1    1.80    1.65
   7 -12  -1    6.36    2.29
  -7 -12  -1    2.00    1.61
   8 -11   1    0.66    0.91
   8  11  -1    3.69    1.64
  -8 -11   1    0.21    1.42
   8 -10   1    1.47    0.80
   8  10  -1   -0.95    1.15
  -8  10  -1    0.11    1.23
  -8 -10   1    2.74    1.47
   8  -9   1    1.16    1.28
   8  -9   1    1.02    0.57
  -8   9  -1   -0.25    1.14
  -8  -9   1    1.10    1.27
   8   8  -1   18.01    2.11
   8  -8   1   16.34    2.28
  -8   8  -1   20.36    2.21
  -8  -8   1   16.43    2.32
   8   7  -1    0.64    0.93
   8  -7   1    0.78    1.20
  -8  -7   1   -0.41    1.11
  -8   7  -1   -0.58    0.96
   8  -6   1   14.38    1.93
   8   6  -1   15.69    1.67
  -8   6  -1   13.23    1.76
  -8  -6   1   12.98    2.18
   8  -5   1    2.74    1.17
   8   5  -1    4.68    0.77
   8   5  -1    4.85    0.93
  -8  -5   1    3.60    1.38
  -8   5  -1    3.15    1.11
   8  -4   1   17.07    1.91
   8   4  -1   13.92    0.95
   8   4  -1   11.42    0.78
  -8   4  -1   12.34    1.57
  -8  -4   1   15.70    2.14
   8  -3   1    2.31    1.02
  -8   3  -1    2.73    0.97
  -8  -3   1    0.72    1.12
   8  -2   1   -0.15    0.80
  -8   2  -1   -1.22    0.86
  -8  -2   1    0.47    1.16
   8  -1   1    4.86    1.16
   8   1  -1    3.64    1.07
  -8  -1   1    2.20    1.23
  -8   1  -1    6.60    1.53
   8   0  -1    0.17    0.78
   8   0   1    0.04    0.72
  -8   0   1    0.25    0.98
  -8   0  -1   -0.45    0.84
   8   1   1    2.99    0.96
   8  -1  -1    3.92    1.16
  -8  -1  -1    4.59    1.26
  -8   1   1    4.96    0.96
  -8   1   1    5.29    1.49
   8  -2  -1    0.67    0.97
  -8  -2  -1   -0.32    0.99
  -8   2   1   -0.31    0.69
   8  -3  -1    1.29    1.09
  -8   3   1    0.55    0.73
  -8  -3  -1    1.59    1.08
   8  -4  -1   13.69    1.90
  -8  -4  -1   14.68    1.94
  -8   4   1   12.46    1.52
   8  -5  -1    3.45    1.26
   8   5   1    4.86    0.75
   8   5   1    4.29    0.84
  -8   5   1    3.73    1.17
  -8  -5  -1    4.39    1.33
   8  -6  -1   13.25    2.05
   8   6   1   15.33    1.54
  -8  -6  -1   14.05    2.08
  -8   6   1   12.64    1.65
   8  -7  -1    0.93    1.26
  -8  -7  -1    1.69    1.17
  -8   7   1    0.90    0.95
   8  -8  -1   18.58    2.50
   8   8   1   17.62    2.08
  -8  -8  -1   19.01    2.34
  -8   8   1   17.27    2.01
   8  -9  -1   -0.43    1.37
   8   9   1    0.16    1.05
   8  -9  -1    0.80    0.62
  -8   9   1    0.76    1.22
  -8  -9  -1    0.35    1.23
   8 -10  -1    1.76    1.71
   8 -10  -1    0.60    0.77
   8  10   1    0.02    1.19
  -8 -10  -1    1.50    1.34
  -8  10   1    0.23    1.18
   8 -11  -1    2.72    2.01
   8  11   1    1.44    1.44
   8 -11  -1   -0.17    0.85
  -8 -11  -1    2.21    1.58
   9  10  -1   10.78    2.13
  -9 -10   1    9.19    2.19
   9   9  -1   -0.03    1.19
  -9  -9   1    1.69    1.39
  -9   9  -1    0.62    1.39
   9   8  -1   31.48    2.72
   9  -8   1   31.77    3.14
  -9  -8   1   29.73    3.10
  -9   8  -1   22.84    2.42
   9   7  -1   -0.83    0.82
   9  -7   1   -0.44    1.19
  -9  -7   1    1.89    1.53
  -9   7  -1   -0.95    1.02
   9  -6   1   17.83    2.27
   9   6  -1   14.00    1.50
  -9   6  -1   13.55    1.97
  -9  -6   1   16.46    2.41
   9  -5   1    1.92    1.18
  -9  -5   1    1.54    1.31
  -9   5  -1    1.15    1.08
   9  -4   1   34.82    2.85
  -9  -4   1   32.18    3.21
  -9   4  -1   32.94    2.62
   9  -3   1    2.37    1.13
  -9  -3   1    1.38    1.43
  -9   3  -1    2.60    1.37
  -9   3  -1    0.69    1.02
   9  -2   1   83.57    4.05
  -9   2  -1   82.25    4.60
  -9  -2   1   82.22    4.68
   9  -1   1   12.09    1.67
   9   1  -1   16.14    1.94
  -9   1  -1    9.54    1.93
  -9  -1   1    8.95    1.96
   9   0   1   -0.26    0.90
   9   0  -1   -0.03    1.01
  -9   0  -1    0.66    1.20
  -9   0   1   -1.26    1.06
   9  -1  -1   11.75    1.75
  -9   1   1   10.24    2.00
  -9  -1  -1   11.18    1.89
  -9   1   1   13.91    1.51
   9  -2  -1   83.54    4.37
  -9   2   1   80.53    4.91
  -9  -2  -1   84.63    4.62
  -9   2   1   87.24    3.74
   9  -3  -1    3.57    1.33
  -9  -3  -1    2.68    1.40
  -9   3   1    3.00    1.10
   9  -4  -1   37.81    3.16
  -9   4   1   26.10    2.26
  -9  -4  -1   27.34    2.79
   9  -5  -1    1.66    1.19
  -9   5   1    0.85    0.98
  -9  -5  -1    1.81    1.38
   9   6   1   18.05    1.56
   9  -6  -1   17.32    2.44
  -9   6   1   20.88    2.10
  -9  -6  -1   15.47    2.19
   9  -7  -1    2.34    1.40
   9   7   1   -0.20    0.85
  -9   7   1    0.45    1.16
  -9  -7  -1    2.54    1.51
   9  -8  -1   27.80    3.19
   9   8   1   26.64    2.46
  -9  -8  -1   28.26    2.91
  -9   8   1   27.04    2.49
   9  -9  -1    0.08    1.65
  -9  -9  -1    2.48    1.49
  -9   9   1    1.84    1.42
   9 -10  -1    9.61    2.55
  -9 -10  -1    7.28    1.96
  10   9  -1    0.44    1.22
 -10  -9   1    1.46    1.51
  10   8  -1   -0.59    0.97
 -10  -8   1    1.77    1.56
 -10   8  -1   -0.02    1.24
  10   7  -1    0.74    0.83
 -10   7  -1   -0.23    1.16
 -10  -7   1   -0.03    1.36
  10  -6   1    0.88    1.29
 -10  -6   1   -0.28    1.31
 -10   6  -1   -0.04    1.12
  10  -5   1   -0.64    1.08
 -10   5  -1   -1.38    1.09
 -10  -5   1    1.90    1.62
  10  -4   1    2.27    1.27
 -10   4  -1    1.26    1.12
 -10   4  -1    0.16    1.54
 -10  -4   1    2.86    1.56
  10  -3   1   20.96    2.30
 -10   3  -1   19.19    2.16
 -10  -3   1   20.04    2.87
 -10   3  -1   15.84    2.54
  10  -2   1   -0.52    1.04
 -10   2  -1    0.22    0.98
 -10   2  -1    0.19    1.34
 -10  -2   1    0.58    1.43
  10  -1   1    9.71    1.66
  10   1  -1    7.76    1.61
 -10  -1   1    9.88    2.09
 -10   1  -1   11.06    2.15
  10   0  -1    0.88    1.19
  10   0   1   -0.40    1.03
 -10   0   1    0.75    1.50
 -10   0  -1   -0.78    1.20
  10  -1  -1    8.75    1.75
 -10   1   1   11.15    2.21
 -10  -1  -1   11.22    2.15
 -10   1   1    9.99    1.45
  10  -2  -1    0.56    1.02
 -10   2   1    0.47    1.38
 -10   2   1    0.93    0.97
 -10  -2  -1   -0.18    1.15
  10  -3  -1   21.74    2.56
 -10   3   1   20.05    2.04
 -10  -3  -1   13.68    2.28
 -10   3   1   22.92    3.08
  10  -4  -1    0.86    1.21
 -10   4   1    0.34    0.95
 -10  -4  -1   -0.04    1.22
  10  -5  -1   -0.69    1.27
 -10   5   1   -0.36    0.95
 -10  -5  -1    0.67    1.51
  10  -6  -1   -0.69    1.35
 -10   6   1    0.53    1.02
 -10  -6  -1    0.20    1.22
  10   7   1   -1.25    0.62
  10  -7  -1    0.80    1.50
 -10  -7  -1    0.30    1.28
 -10   7   1    0.23    1.26
  10   8   1    0.62    0.93
  10  -8  -1    1.81    1.69
 -10   8   1   -1.00    1.12
 -10  -8  -1    3.34    1.65
  10   9   1   -1.22    1.04
 -10  -9  -1    0.37    1.41
 -11   7  -1   -0.02    1.29
 -11  -7   1    1.43    1.67
 -11  -6   1    0.05    1.54
 -11   6  -1   -0.68    1.37
 -11   5  -1   27.12    2.65
 -11  -5   1   27.75    3.23
  11  -4   1   -0.10    1.25
 -11   4  -1    1.10    1.22
 -11  -4   1    1.80    1.63
 -11   4  -1    0.02    1.57
  11  -3   1    8.97    1.79
 -11  -3   1   11.24    2.41
 -11   3  -1   11.36    1.79
 -11   3  -1    6.90    2.03
  11  -2   1    6.26    1.63
 -11  -2   1    5.56    1.93
 -11   2  -1    5.01    1.83
 -11   2  -1    3.21    1.22
  11  -1   1   32.82    2.96
 -11  -1   1   36.26    3.77
 -11   1  -1   28.19    3.30
  11   0  -1   -0.71    1.07
 -11   0  -1   -2.08    1.11
 -11   0   1   -0.40    1.39
  11  -1  -1   36.57    3.29
 -11  -1  -1   33.75    3.51
 -11   1   1   32.62    3.76
  11  -2  -1    2.58    1.53
 -11   2   1    4.24    2.07
 -11  -2  -1    4.32    1.81
  11  -3  -1   13.00    2.15
 -11  -3  -1   12.37    2.33
 -11   3   1    9.49    1.65
 -11   3   1    6.45    2.27
  11  -4  -1    2.53    1.41
 -11   4   1    1.72    1.57
 -11  -4  -1    2.43    1.51
 -11   4   1    2.25    1.35
  11  -5  -1   30.70    3.17
 -11  -5  -1   29.47    3.17
 -11   5   1   31.78    2.81
  11  -6  -1    2.69    1.69
 -11   6   1   -0.03    1.23
 -11  -6  -1    2.22    1.62
  11  -7  -1    1.22    1.71
 -11  -7  -1    3.06    1.61
 -11   7   1    1.65    1.46
 -12   4  -1    1.29    1.43
 -12  -4   1    0.08    1.76
 -12  -3   1    2.37    1.88
  12  -2   1    2.91    1.54
 -12   2  -1    7.10    2.05
 -12  -2   1    9.92    2.35
  12  -1   1    0.70    1.35
 -12  -1   1    1.01    1.56
 -12   1  -1    2.26    1.75
  12   0  -1    0.46    1.44
 -12   0  -1    2.04    1.68
 -12   0   1   -0.23    1.71
  12  -1  -1    1.04    1.34
 -12  -1  -1   -1.31    1.35
 -12   1   1   -0.67    1.73
  12  -2  -1    3.59    1.77
 -12   2   1    3.50    2.09
 -12  -2  -1    2.36    1.59
  12  -3  -1    0.57    1.47
 -12  -3  -1    1.44    1.78
 -12   3   1   -1.12    1.71
  12  -4  -1    1.02    1.58
 -12   4   1    1.19    1.98
 -12  -4  -1   -0.78    1.34
 -12   5   1    0.79    1.71
   0 -14   2   37.15    3.89
   0 -14   2   38.17    3.37
   0 -13   2   -1.31    1.22
   0 -13   2   -2.51    1.19
   0 -12   2   12.11    1.98
   0 -12   2   12.04    2.12
   0 -11   2    1.57    1.19
   0 -11   2   -0.65    0.99
   0 -10   2  175.85    7.09
   0 -10   2  174.74    6.68
   0   9  -2   -0.27    0.88
   0   9  -2   -0.39    0.57
   0  -9   2    0.33    0.89
   0  -9   2   -0.27    0.85
   0  -8   2  135.61    5.44
   0   8  -2  132.66    5.63
   0   8  -2  130.80    4.55
   0  -8   2  136.58    5.13
   0   7  -2    0.11    0.40
   0  -7   2    0.08    0.61
   0   7  -2   -0.38    0.64
   0  -7   2   -0.66    0.58
   0   6  -2  157.98    5.01
   0  -6   2  156.97    5.49
   0   6  -2  160.56    5.88
   0  -6   2  147.11    5.66
   0  -5   2    0.46    0.48
   0   5  -2    0.21    0.32
   0  -5   2   -0.16    0.40
   0   5  -2   -0.26    0.41
   0  -4   2  744.05   23.45
   0   4  -2  743.27   21.34
   0   4  -2  746.10   23.02
   0  -4   2  768.16   22.95
   0  -3   2   -1.04    0.29
   0  -3   2   -0.71    0.25
   0   3  -2   -0.54    0.18
   0   3  -2   -0.65    0.27
   0  -2   2   18.58    0.82
   0  -2   2   17.73    0.94
   0   2  -2   18.05    0.79
   0   2  -2   18.44    1.00
   0   2  -2   19.73    0.85
   0   1  -2    0.00    0.10
   0  -1   2   -0.22    0.09
   0  -1   2   -0.05    0.13
   0   0   2   29.84    1.05
   0   0  -2   31.82    1.06
   0   0   2   29.44    1.15
   0   0  -2   32.07    1.21
   0  -1  -2    0.04    0.12
   0  -1  -2   -0.07    0.14
   0   1   2   -0.15    0.14
   0   1   2    0.32    0.16
   0  -2  -2   20.04    1.04
   0  -2  -2   20.48    0.94
   0  -3  -2   -0.69    0.26
   0   3   2   -0.71    0.25
   0  -3  -2    0.05    0.38
   0   4   2  756.10   23.11
   0  -4  -2  757.06   23.05
   0  -4  -2  748.03   23.59
   0  -5  -2    0.08    0.46
   0   5   2   -0.11    0.39
   0  -5  -2   -0.01    0.50
   0   6   2  161.25    5.95
   0  -6  -2  161.60    5.62
   0  -6  -2  152.53    5.81
   0  -7  -2    0.92    0.71
   0  -7  -2   -0.06    0.72
   0   7   2    0.06    0.64
   0   8   2  137.26    5.78
   0  -8  -2  141.06    5.32
   0  -8  -2  139.49    5.66
   0   9   2   -0.04    0.99
   0  -9  -2    0.63    0.93
   0  -9  -2   -0.65    0.86
   0 -10  -2  170.58    6.58
   0  10   2  167.26    7.21
   0 -10  -2  174.96    7.05
   0 -11  -2    0.99    1.33
   0 -11  -2   -0.72    1.00
   0 -12  -2    8.40    2.02
   0 -12  -2   10.45    1.77
   0 -13  -2    0.92    1.62
   0 -13  -2   -1.60    1.23
   0 -14  -2   32.61    3.17
   1 -14   2   -0.35    1.56
   1 -14   2    0.99    1.59
  -1 -14   2   -0.01    1.50
   1 -13   2   -1.00    1.39
   1 -13   2   -0.77    1.26
  -1 -13   2   -0.73    1.27
   1 -12   2    0.39    1.33
   1 -12   2    1.40    1.40
  -1 -12   2   -1.24    1.28
  -1 -12   2    0.66    1.31
   1 -11   2    4.40    1.40
   1 -11   2    5.74    1.37
   1  11  -2    9.67    1.96
  -1 -11   2    7.53    1.52
  -1 -11   2    6.70    1.63
  -1  11  -2    8.54    1.23
   1 -10   2   17.09    2.11
   1 -10   2   12.52    1.69
   1  10  -2   13.79    2.19
  -1 -10   2   13.13    1.90
  -1  10  -2   15.14    1.52
  -1 -10   2   12.53    1.67
   1   9  -2   17.03    2.05
   1  -9   2   10.61    1.63
   1  -9   2   13.30    1.51
  -1  -9   2   11.48    1.73
  -1   9  -2   12.47    1.29
  -1  -9   2   10.91    1.47
   1  -8   2   -0.14    0.70
   1   8  -2    1.14    0.86
   1  -8   2    0.65    0.74
  -1   8  -2    0.28    0.55
  -1  -8   2    0.11    0.76
  -1  -8   2   -0.58    0.70
  -1   8  -2    0.30    0.83
   1   7  -2   37.60    2.38
   1  -7   2   34.44    1.92
   1  -7   2   31.99    2.05
  -1  -7   2   36.17    1.97
  -1   7  -2   34.07    2.27
  -1   7  -2   30.11    1.72
  -1  -7   2   32.12    2.14
   1  -6   2    1.47    0.63
   1   6  -2    2.19    0.73
   1   6  -2    2.64    0.49
   1  -6   2    0.99    0.55
  -1  -6   2    1.51    0.58
  -1  -6   2    1.44    0.66
  -1   6  -2    2.08    0.75
  -1   6  -2    2.14    0.53
   1   5  -2   42.22    2.27
   1  -5   2   47.23    1.96
   1  -5   2   42.50    2.13
   1   5  -2   43.16    1.66
  -1  -5   2   46.08    2.02
  -1  -5   2   44.70    2.18
  -1   5  -2   44.50    1.88
  -1   5  -2   44.04    2.22
   1  -4   2    6.94    0.80
   1   4  -2    6.05    0.84
   1   4  -2    7.55    0.56
   1  -4   2    7.55    0.67
  -1   4  -2    7.16    0.90
  -1  -4   2    7.84    0.78
  -1   4  -2    6.75    0.71
  -1  -4   2    8.84    0.90
   1  -3   2   55.38    1.91
   1   3  -2   51.58    1.67
   1  -3   2   50.33    2.04
   1   3  -2   46.53    2.14
  -1  -3   2   52.02    1.72
  -1  -3   2   50.85    2.07
  -1  -3   2   51.04    2.10
  -1   3  -2   53.42    1.95
   1  -2   2  556.61   17.12
   1   2  -2  545.10   16.86
   1   2  -2  540.76   15.53
   1  -2   2  555.01   16.71
  -1  -2   2  569.57   17.42
  -1  -2   2  562.75   15.55
  -1  -2   2  555.45   16.77
  -1   2  -2  539.88   17.12
   1   1  -2    0.16    0.22
   1   1  -2    0.52    0.21
   1  -1   2    0.07    0.07
   1  -1   2    0.40    0.16
   1   1  -2    0.55    0.25
  -1  -1   2    0.22    0.20
  -1   1  -2    0.81    0.11
  -1  -1   2    0.56    0.28
   1   0  -2   62.49    1.81
   1   0   2   63.37    2.04
   1   0  -2   59.68    2.12
   1   0  -2   61.25    2.19
   1   0   2   60.60    2.02
  -1   0  -2   62.62    2.00
  -1   0   2   59.75    2.17
   1  -1  -2    0.62    0.22
   1  -1  -2    0.79    0.23
   1   1   2    0.86    0.21
   1  -1  -2    0.46    0.16
   1   1   2    0.41    0.19
  -1  -1  -2    0.68    0.18
  -1   1   2    0.38    0.14
   1  -2  -2  557.53   16.76
   1  -2  -2  555.34   17.29
   1  -2  -2  548.38   15.79
   1   2   2  560.09   16.81
  -1  -2  -2  531.61   17.23
  -1   2   2  572.32   15.70
  -1  -2  -2  544.01   16.78
   1  -3  -2   51.66    2.06
   1   3   2   52.60    2.13
   1  -3  -2   49.48    1.96
  -1  -3  -2   54.84    2.12
  -1   3   2   49.23    1.79
  -1  -3  -2   47.78    1.97
   1  -4  -2    7.29    0.82
   1  -4  -2    7.62    0.74
   1   4   2    7.96    0.94
  -1   4   2    8.16    0.92
  -1   4   2    7.28    0.67
  -1  -4  -2    7.57    0.85
  -1  -4  -2    7.75    0.77
   1  -5  -2   48.39    2.06
   1  -5  -2   41.67    2.18
  -1  -5  -2   44.00    2.09
  -1   5   2   49.17    2.32
  -1  -5  -2   46.09    2.26
  -1   5   2   46.65    1.86
   1  -6  -2    1.78    0.68
   1   6   2    1.03    0.69
   1  -6  -2    3.07    0.78
  -1  -6  -2    1.61    0.65
  -1  -6  -2    1.32    0.65
  -1   6   2    1.06    0.65
  -1   6   2    1.66    0.50
   1   7   2   36.33    2.33
   1  -7  -2   36.86    1.98
   1  -7  -2   33.54    2.17
  -1  -7  -2   34.14    1.99
  -1  -7  -2   34.01    2.19
  -1   7   2   38.17    2.38
   1  -8  -2    0.13    0.75
   1  -8  -2    2.49    0.89
   1   8   2   -0.03    0.83
  -1  -8  -2    0.80    0.84
  -1  -8  -2    0.55    0.85
  -1   8   2    0.26    0.80
   1   9   2   14.43    2.03
   1  -9  -2   13.84    1.56
   1  -9  -2   13.99    1.89
  -1   9   2   15.16    2.10
  -1  -9  -2   10.60    1.49
  -1  -9  -2   10.19    1.64
   1  10   2   15.64    2.17
   1 -10  -2   14.26    1.99
   1 -10  -2   12.17    1.60
  -1 -10  -2   15.68    1.85
  -1 -10  -2   17.51    2.29
   1  11   2    6.65    1.86
   1 -11  -2    4.22    1.49
   1 -11  -2    8.00    1.60
  -1 -11  -2    8.02    1.53
  -1 -11  -2   10.02    1.90
   1 -12  -2   -0.40    1.13
   1 -12  -2   -0.78    1.18
  -1 -12  -2   -0.66    1.17
   1 -13  -2    1.00    1.34
   1 -13  -2   -1.73    1.33
  -1 -13  -2    0.41    1.50
   1 -14  -2    0.54    1.61
   1 -14  -2    0.10    1.68
  -1 -14  -2   -1.95    1.40
   2 -14   2    0.95    1.66
   2 -14   2    1.20    1.66
  -2 -14   2   -2.45    1.65
   2 -13   2   19.97    2.47
   2 -13   2   19.89    2.74
  -2 -13   2   22.04    2.63
   2 -12   2    0.33    1.25
   2 -12   2    1.62    1.34
   2  12  -2    1.81    1.55
  -2  12  -2    2.04    1.04
  -2 -12   2    1.85    1.47
   2 -11   2   54.64    3.50
   2  11  -2   58.24    4.44
   2 -11   2   52.87    3.22
  -2  11  -2   52.38    2.79
  -2 -11   2   52.19    3.31
   2 -10   2    7.16    1.45
   2 -10   2    5.95    1.38
   2  10  -2    7.54    1.76
  -2  10  -2    7.22    1.20
  -2 -10   2    6.33    1.36
  -2 -10   2    5.27    1.37
   2   9  -2   32.22    2.93
   2  -9   2   38.57    2.58
   2  -9   2   35.05    2.25
  -2   9  -2   36.82    2.12
  -2  -9   2   39.54    2.57
  -2  -9   2   39.77    2.73
   2  -8   2    0.52    0.72
   2  -8   2   -0.59    0.63
   2   8  -2   -0.69    0.71
  -2  -8   2    0.22    0.81
  -2   8  -2   -0.14    0.58
  -2  -8   2    0.89    0.81
   2   7  -2  364.65   12.63
   2  -7   2  388.38   12.32
   2  -7   2  373.14   12.30
  -2   7  -2  372.01   11.41
  -2   7  -2  373.76   12.52
  -2  -7   2  367.19   12.42
  -2  -7   2  365.96   12.39
   2   6  -2   18.38    1.77
   2  -6   2   16.87    1.48
   2  -6   2   15.14    1.22
  -2  -6   2   19.31    1.69
  -2   6  -2   16.27    1.33
  -2  -6   2   15.09    1.35
  -2   6  -2   17.89    1.64
   2  -5   2  153.49    5.05
   2  -5   2  138.85    5.08
   2   5  -2  142.24    5.38
  -2   5  -2  143.49    4.84
  -2  -5   2  143.78    5.22
  -2  -5   2  140.66    5.21
   2   4  -2   17.74    1.46
   2  -4   2   12.80    0.87
   2  -4   2   13.99    1.12
  -2   4  -2   14.29    1.13
  -2  -4   2   13.61    0.69
  -2  -4   2   15.21    1.22
  -2  -4   2   12.58    1.12
   2  -3   2  901.97   27.35
   2  -3   2  858.59   28.18
   2   3  -2  934.19   27.60
   2  -3   2  899.40   27.30
  -2  -3   2  931.42   28.58
  -2  -3   2  922.60   25.50
  -2  -3   2  910.15   27.46
   2  -2   2   11.45    0.67
   2  -2   2   12.90    0.71
   2   2  -2   11.80    0.84
   2  -2   2   12.56    0.68
  -2   2  -2   11.98    0.62
  -2  -2   2   12.46    1.06
   2  -1   2  215.19    6.47
   2  -1   2  212.59    6.77
   2   1  -2  205.33    6.71
   2   1  -2  209.95    6.98
   2   1  -2  210.73    6.60
   2  -1   2  211.10    6.45
  -2   1  -2  218.36    6.76
  -2  -1   2  212.78    7.22
   2   0  -2   21.44    0.92
   2   0   2   20.13    0.89
   2   0  -2   20.46    0.85
   2   0   2   18.65    0.76
   2   0   2   20.54    1.04
   2   0  -2   19.55    1.08
   2   0   2   20.26    0.80
  -2   0  -2   20.38    0.99
  -2   0  -2   18.43    0.90
  -2   0   2   20.32    0.77
   2  -1  -2  214.76    6.61
   2  -1  -2  215.60    6.28
   2   1   2  212.46    6.61
   2   1   2  210.18    6.60
   2  -1  -2  219.32    6.59
   2  -1  -2  215.64    7.06
  -2  -1  -2  211.51    6.93
  -2   1   2  208.76    6.23
   2  -2  -2   13.35    0.73
   2  -2  -2   12.64    0.73
   2   2   2   12.31    0.79
   2  -2  -2   13.12    0.85
  -2  -2  -2   11.64    0.81
  -2   2   2   10.29    0.66
   2  -3  -2  921.50   28.35
   2  -3  -2  916.85   27.32
   2  -3  -2  904.18   27.30
   2   3   2  923.35   27.47
  -2  -3  -2  871.26   28.27
  -2   3   2  898.95   25.72
   2  -4  -2   13.66    1.11
   2  -4  -2   13.75    0.98
   2   4   2   13.98    1.22
  -2   4   2   12.60    0.96
  -2  -4  -2   14.26    1.22
  -2  -4  -2   12.12    1.00
   2   5   2  148.74    5.41
   2  -5  -2  143.85    5.20
   2  -5  -2  145.96    5.18
  -2   5   2  142.81    5.27
  -2  -5  -2  142.85    5.28
  -2   5   2  146.17    4.76
  -2  -5  -2  145.68    5.18
   2  -6  -2   17.93    1.57
   2  -6  -2   19.01    1.32
   2   6   2   17.73    1.73
  -2  -6  -2   24.11    1.91
  -2  -6  -2   14.44    1.31
  -2   6   2   19.71    1.72
  -2   6   2   14.18    1.20
   2  -7  -2  377.32   12.66
   2  -7  -2  392.60   12.65
   2   7   2  376.10   12.83
  -2   7   2  397.80   12.84
  -2  -7  -2  390.21   12.76
  -2  -7  -2  371.53   12.67
  -2   7   2  368.75   11.52
   2  -8  -2    0.55    0.79
   2   8   2   -0.27    0.72
   2  -8  -2   -0.04    0.70
  -2   8   2   -0.14    0.53
  -2  -8  -2    0.26    0.89
  -2  -8  -2   -0.88    0.82
   2   9   2   38.49    3.19
   2  -9  -2   38.82    2.38
   2  -9  -2   37.13    2.60
  -2   9   2   30.04    1.97
  -2  -9  -2   43.47    3.28
  -2  -9  -2   41.34    2.48
   2  10   2    3.95    1.51
   2 -10  -2    5.82    1.47
   2 -10  -2    9.81    1.56
  -2 -10  -2    7.83    1.43
   2 -11  -2   54.96    3.22
   2 -11  -2   50.98    3.55
   2  11   2   51.75    4.26
  -2 -11  -2   58.23    3.29
   2  12   2   -0.17    1.37
   2 -12  -2    3.51    1.61
   2 -12  -2    0.70    1.29
  -2 -12  -2    2.89    1.41
   2 -13  -2   16.70    2.62
   2 -13  -2   18.90    2.35
  -2 -13  -2   18.14    2.39
   2 -14  -2   -2.32    1.43
   2 -14  -2    0.38    1.59
  -2 -14  -2    0.28    1.49
   3 -14   2    0.48    1.62
   3 -14   2    0.37    1.60
  -3 -14   2    0.96    1.64
   3 -13   2   -0.98    1.35
   3  13  -2    0.69    1.62
   3 -13   2    0.78    1.45
  -3 -13   2    0.83    1.66
  -3  13  -2    0.15    1.05
   3 -12   2   -1.53    1.12
   3 -12   2    0.09    1.21
   3  12  -2   -1.03    1.43
  -3 -12   2   -0.05    1.29
  -3  12  -2    0.30    0.93
   3 -11   2    9.64    1.74
   3  11  -2    8.87    2.01
   3 -11   2   10.23    1.71
  -3  11  -2    9.13    1.43
  -3 -11   2    8.12    1.67
   3 -10   2    2.02    1.11
   3  10  -2    2.57    1.27
   3 -10   2    4.40    1.26
  -3 -10   2    2.14    1.14
  -3  10  -2    3.10    1.12
   3   9  -2   28.40    2.73
   3  -9   2   22.96    2.06
   3  -9   2   18.10    1.94
  -3   9  -2   26.48    2.05
  -3  -9   2   25.08    2.18
   3   8  -2   10.27    1.59
   3  -8   2    9.59    1.35
   3  -8   2    8.34    1.19
  -3   8  -2    8.41    1.20
  -3  -8   2   13.48    1.73
  -3  -8   2   13.98    1.58
   3   7  -2   20.60    2.01
   3  -7   2   20.18    1.76
   3  -7   2   19.36    1.62
  -3   7  -2   21.52    1.72
  -3  -7   2   18.28    1.70
  -3  -7   2   17.30    1.84
   3  -6   2    6.76    1.01
   3   6  -2    8.56    1.29
   3  -6   2    7.32    1.03
   3  -6   2   10.98    1.13
  -3  -6   2    8.39    1.17
  -3   6  -2    7.85    1.03
  -3  -6   2    9.06    1.23
   3  -5   2   -0.13    0.37
   3  -5   2   -0.05    0.40
   3  -5   2    0.59    0.48
   3   5  -2    0.20    0.54
  -3   5  -2    0.06    0.49
  -3  -5   2    0.64    0.57
  -3  -5   2   -0.12    0.46
   3   4  -2   16.69    1.45
   3  -4   2   13.73    1.09
   3  -4   2   15.40    1.04
   3  -4   2   17.84    1.05
  -3  -4   2   15.55    1.26
  -3  -4   2   14.99    1.36
  -3  -4   2   16.59    0.71
  -3   4  -2   15.68    1.26
   3  -3   2    0.45    0.27
   3  -3   2    0.38    0.26
   3  -3   2    0.44    0.34
   3   3  -2    0.62    0.35
   3   3  -2    0.46    0.42
  -3  -3   2    1.06    0.55
   3   2  -2    1.35    0.45
   3  -2   2    1.68    0.27
   3  -2   2    1.42    0.23
   3  -2   2    1.53    0.40
   3   2  -2    1.48    0.43
   3   2  -2    0.99    0.33
  -3  -2   2    2.07    0.61
   3  -1   2    8.74    0.72
   3   1  -2    8.47    0.85
   3   1  -2   10.45    0.79
   3   1  -2   10.04    0.59
  -3  -1   2    9.47    1.07
   3   0  -2   49.95    2.18
   3   0  -2   50.36    1.69
   3   0   2   48.47    1.94
   3   0  -2   49.38    1.72
  -3   0   2   52.97    1.73
  -3   0  -2   48.80    2.10
   3  -1  -2    9.51    0.50
   3   1   2    9.28    0.53
   3   1   2   10.11    0.55
   3  -1  -2    9.69    0.93
   3  -1  -2    9.18    0.50
  -3   1   2   10.34    0.65
  -3  -1  -2   10.44    0.90
   3  -2  -2    1.77    0.52
   3  -2  -2    1.79    0.33
   3   2   2    1.25    0.34
   3  -2  -2    2.34    0.35
   3   2   2    1.67    0.38
  -3  -2  -2    0.74    0.39
  -3   2   2    1.12    0.34
   3   3   2    0.52    0.38
   3  -3  -2    0.31    0.42
   3  -3  -2    0.50    0.29
   3  -3  -2    0.07    0.30
   3   3   2    0.07    0.31
  -3  -3  -2    0.40    0.40
  -3   3   2    0.36    0.35
   3  -4  -2   16.97    1.09
   3  -4  -2   15.08    1.05
   3   4   2   15.05    1.32
   3  -4  -2   18.58    1.43
  -3   4   2   17.32    1.08
  -3  -4  -2   16.14    1.16
   3   5   2   -0.33    0.44
   3  -5  -2   -0.53    0.39
   3  -5  -2   -0.30    0.36
   3  -5  -2   -0.34    0.48
  -3   5   2   -0.24    0.40
  -3  -5  -2    0.05    0.48
  -3  -5  -2   -0.12    0.45
   3  -6  -2    6.14    1.00
   3   6   2    9.17    1.29
   3  -6  -2    7.95    1.04
   3  -6  -2    7.95    1.07
  -3  -6  -2    9.35    1.13
  -3  -6  -2    8.81    1.21
  -3   6   2    8.61    0.99
   3  -7  -2   23.31    1.87
   3   7   2   21.58    2.13
   3  -7  -2   20.81    1.80
  -3  -7  -2   18.90    1.92
  -3  -7  -2   20.15    1.76
  -3   7   2   16.60    1.46
   3  -8  -2   11.86    1.53
   3  -8  -2    9.69    1.39
   3   8   2   11.11    1.63
  -3  -8  -2   13.30    1.83
  -3  -8  -2   11.53    1.50
  -3   8   2   10.92    1.28
   3   9   2   23.93    2.59
   3  -9  -2   26.23    2.41
   3  -9  -2   26.45    2.24
  -3   9   2   23.47    1.87
  -3  -9  -2   26.36    2.25
   3 -10  -2    3.32    1.27
   3  10   2    4.91    1.59
   3 -10  -2    1.34    1.12
  -3  10   2    1.16    0.88
  -3 -10  -2    1.30    1.13
   3 -11  -2    6.17    1.59
   3  11   2    6.74    1.90
   3 -11  -2    7.70    1.70
  -3 -11  -2    8.57    1.67
   3  12   2    0.67    1.44
   3 -12  -2   -0.55    1.31
   3 -12  -2    0.20    1.39
  -3 -12  -2    0.48    1.33
   3 -13  -2   -0.86    1.35
   3  13   2    0.64    1.59
   3 -13  -2   -1.86    1.16
  -3 -13  -2   -0.20    1.43
   3 -14  -2    1.32    1.56
   3 -14  -2    3.29    1.84
  -3 -14  -2    0.69    1.79
   4  13  -2    3.79    1.89
   4 -13   2    2.38    1.65
   4 -13   2    4.31    1.68
  -4 -13   2    3.87    1.84
  -4  13  -2    3.73    1.34
   4 -12   2    1.00    1.43
   4 -12   2    1.41    1.29
   4  12  -2    2.79    1.64
  -4 -12   2    1.21    1.37
  -4  12  -2    1.74    1.14
   4  11  -2    0.82    1.36
   4 -11   2   -0.59    1.11
   4 -11   2    0.13    1.08
  -4  11  -2   -0.31    0.94
  -4 -11   2    1.48    1.38
   4 -10   2   55.33    3.26
   4 -10   2   63.18    3.45
   4  10  -2   61.28    3.88
  -4 -10   2   57.22    3.33
  -4  10  -2   52.05    3.08
   4   9  -2   30.08    2.86
   4  -9   2   16.77    1.92
   4  -9   2   15.97    1.84
  -4  -9   2   20.09    2.06
  -4   9  -2   18.84    1.85
   4  -8   2   68.61    3.36
   4  -8   2   65.23    3.24
   4   8  -2   68.69    3.77
  -4   8  -2   69.90    3.22
  -4  -8   2   72.34    3.52
   4  -7   2    5.01    1.00
   4  -7   2    6.33    1.00
   4   7  -2    7.82    1.35
  -4  -7   2    7.34    1.23
  -4   7  -2    4.45    0.97
   4   6  -2   66.15    3.36
   4  -6   2   71.56    2.97
   4  -6   2   71.72    3.02
   4  -6   2   66.98    3.10
  -4  -6   2   70.16    3.26
  -4   6  -2   70.91    3.10
  -4  -6   2   74.08    3.42
   4  -5   2    3.30    0.59
   4  -5   2    3.57    0.65
   4   5  -2    3.90    0.94
   4  -5   2    4.99    0.84
  -4  -5   2    3.45    0.91
  -4   5  -2    4.55    0.87
   4   4  -2  432.88   13.59
   4   4  -2  429.29   13.75
   4  -4   2  427.88   13.24
   4  -4   2  440.96   14.03
   4  -4   2  422.26   13.20
  -4  -4   2  434.69   14.46
  -4   4  -2  424.06   13.04
   4  -3   2  190.90    6.48
   4  -3   2  186.91    5.84
   4   3  -2  185.06    6.33
   4  -3   2  190.98    5.82
   4   3  -2  185.58    6.21
  -4  -3   2  182.31    6.93
   4   2  -2   21.85    1.08
   4   2  -2   19.89    1.35
   4  -2   2   22.22    1.27
   4   2  -2   22.62    1.22
  -4  -2   2   16.37    1.66
   4   1  -2   30.07    1.69
   4   1  -2   31.35    1.31
   4  -1   2   29.88    1.51
   4   1  -2   31.57    1.22
  -4  -1   2   33.51    2.02
   4   0  -2  322.34   10.76
   4   0   2  321.13   10.49
  -4   0  -2  323.58   10.76
   4  -1  -2   30.75    1.74
  -4   1   2   31.60    1.39
  -4  -1  -2   31.11    1.71
   4  -2  -2   18.48    1.37
   4  -2  -2   19.78    0.81
   4   2   2   19.62    0.99
   4  -2  -2   19.57    0.81
   4   2   2   19.48    1.00
  -4   2   2   19.81    1.11
  -4  -2  -2   21.31    1.35
   4  -3  -2  187.43    5.94
   4  -3  -2  190.87    5.93
   4  -3  -2  183.22    6.68
   4   3   2  190.71    6.23
   4   3   2  180.63    6.14
  -4   3   2  186.88    5.93
  -4  -3  -2  182.53    6.58
   4  -4  -2  443.81   13.35
   4  -4  -2  434.34   14.29
   4   4   2  428.70   13.71
   4  -4  -2  423.62   13.34
   4   4   2  422.69   13.58
  -4  -4  -2  428.12   14.16
  -4   4   2  435.82   12.86
   4  -5  -2    4.45    0.90
   4   5   2    4.91    0.85
   4   5   2    5.03    0.95
   4  -5  -2    4.96    0.74
   4  -5  -2    3.74    0.69
  -4   5   2    3.26    0.71
  -4  -5  -2    4.07    0.84
   4  -6  -2   69.74    3.36
   4  -6  -2   77.85    3.16
   4   6   2   71.50    3.49
   4  -6  -2   71.32    3.15
  -4  -6  -2   78.42    3.37
  -4   6   2   70.77    3.01
  -4  -6  -2   81.24    3.52
   4   7   2    6.19    1.30
   4  -7  -2    7.93    1.18
   4  -7  -2    6.96    1.20
  -4  -7  -2    5.73    1.17
  -4   7   2    7.17    1.09
   4  -8  -2   73.19    3.65
   4   8   2   77.23    3.96
   4  -8  -2   73.30    3.49
  -4   8   2   70.82    3.20
  -4  -8  -2   71.86    3.50
   4  -9  -2   22.78    2.16
   4  -9  -2   23.38    2.23
   4   9   2   17.40    2.21
  -4  -9  -2   19.14    2.07
  -4   9   2   19.56    1.78
   4  10   2   62.22    3.89
   4 -10  -2   63.13    3.54
   4 -10  -2   54.82    3.50
  -4 -10  -2   53.91    3.33
  -4  10   2   64.13    3.09
   4 -11  -2    1.34    1.32
   4 -11  -2    0.99    1.23
   4  11   2    0.50    1.28
  -4  11   2    0.12    0.94
  -4 -11  -2   -1.27    1.31
   4  12   2    1.81    1.67
   4 -12  -2   -0.72    1.16
   4 -12  -2    0.98    1.43
  -4 -12  -2    1.57    1.56
   4 -13  -2    1.95    1.77
   4  13   2    0.53    1.88
   4 -13  -2    1.06    1.51
  -4 -13  -2    3.13    1.82
   5  13  -2    0.38    1.76
   5 -13   2    0.65    1.32
  -5  13  -2   -0.67    1.32
  -5 -13   2    0.77    1.81
   5 -12   2   -0.23    1.14
   5  12  -2   -1.15    1.43
   5 -12   2    2.20    1.55
  -5  12  -2   -0.31    1.12
  -5 -12   2    2.47    1.68
   5  11  -2    0.98    1.47
   5 -11   2    0.19    1.03
   5 -11   2    0.47    1.27
  -5 -11   2   -0.21    1.19
  -5  11  -2    0.59    1.01
   5 -10   2    0.10    0.89
   5 -10   2   -2.06    0.82
   5  10  -2    2.42    1.44
  -5  10  -2    0.57    1.00
  -5 -10   2    1.58    1.21
   5   9  -2    0.62    1.03
   5  -9   2   -0.13    0.78
   5  -9   2    1.96    1.13
  -5  -9   2    1.97    1.10
  -5   9  -2    1.57    0.98
   5  -8   2    0.19    0.68
   5  -8   2    1.23    0.94
   5   8  -2   -0.78    0.89
  -5   8  -2    0.68    0.92
  -5  -8   2   -0.24    0.87
   5   7  -2    1.14    0.90
   5  -7   2   -1.15    0.66
   5  -7   2    0.64    0.57
  -5  -7   2    0.22    0.86
  -5   7  -2   -0.05    0.75
   5  -6   2    5.56    0.81
   5  -6   2    5.50    0.79
   5  -6   2    4.38    1.00
   5   6  -2    4.95    1.11
  -5   6  -2    5.34    1.06
  -5  -6   2    4.52    1.15
   5   5  -2    0.56    0.62
   5  -5   2    0.07    0.39
   5   5  -2   -0.18    0.49
   5  -5   2    0.32    0.59
   5  -5   2    0.18    0.36
  -5  -5   2    0.49    0.78
  -5   5  -2   -0.40    0.61
   5  -4   2   19.58    1.61
   5   4  -2   19.20    1.33
   5  -4   2   20.65    0.94
   5  -4   2   19.76    0.89
  -5  -4   2   17.66    1.85
  -5   4  -2   17.16    1.59
   5   3  -2    4.68    0.76
   5  -3   2    4.23    0.78
   5   3  -2    3.30    0.58
  -5  -3   2    1.64    0.82
   5   2  -2   12.12    0.98
   5   2  -2   11.33    0.73
   5   2  -2   10.54    1.19
   5  -2   2    9.37    1.00
  -5  -2   2   10.43    1.44
   5   1  -2    9.39    0.45
   5   1  -2    8.76    0.42
   5   1  -2   10.20    1.19
   5  -1   2    9.05    0.97
  -5  -1   2   10.87    1.51
  -5   1  -2    9.74    1.20
   5   0  -2  166.92    6.13
   5   0   2  165.20    5.85
  -5   0  -2  165.04    6.18
  -5   0   2  165.80    6.61
   5  -1  -2   10.81    1.28
  -5   1   2    9.13    0.88
  -5  -1  -2   10.52    1.21
   5  -2  -2    9.04    1.18
   5   2   2   10.95    0.67
   5   2   2   11.00    0.66
  -5   2   2   11.98    1.03
  -5  -2  -2    9.72    1.22
   5  -3  -2    3.26    0.31
   5  -3  -2    3.91    0.96
   5   3   2    2.96    0.57
   5   3   2    3.59    0.55
   5  -3  -2    3.58    0.33
  -5  -3  -2    3.93    0.88
  -5   3   2    2.97    0.68
   5   4   2   20.66    1.40
   5  -4  -2   19.11    1.75
   5   4   2   18.93    1.29
   5  -4  -2   18.29    1.03
   5  -4  -2   20.20    1.07
  -5  -4  -2   18.73    1.70
  -5   4   2   21.44    1.53
   5  -5  -2    0.42    0.39
   5  -5  -2   -0.13    0.39
   5   5   2    0.53    0.61
   5  -5  -2    0.83    0.82
   5   5   2   -0.68    0.39
  -5   5   2    0.34    0.56
  -5  -5  -2    0.10    0.60
   5  -6  -2    3.59    0.75
   5  -6  -2    5.89    0.88
   5   6   2    4.93    1.06
   5  -6  -2    4.43    1.15
  -5   6   2    5.30    0.97
  -5  -6  -2    4.02    1.01
   5   7   2    0.36    0.77
   5  -7  -2    0.80    0.66
   5  -7  -2   -0.40    0.80
  -5  -7  -2    0.21    0.83
  -5   7   2   -0.25    0.68
   5   8   2    0.08    0.85
   5  -8  -2   -1.24    0.81
   5  -8  -2    0.20    0.73
  -5  -8  -2    0.56    0.96
  -5   8   2   -0.72    0.71
   5  -9  -2    2.13    1.28
   5   9   2    1.77    1.19
   5  -9  -2    0.37    0.83
  -5   9   2    2.20    0.97
  -5  -9  -2   -0.09    1.01
   5 -10  -2    1.07    1.17
   5  10   2   -0.09    1.16
   5 -10  -2    0.16    0.93
  -5 -10  -2   -0.04    1.15
  -5  10   2    0.64    0.98
   5  11   2   -0.18    1.39
   5 -11  -2    1.30    1.22
   5 -11  -2    1.66    1.51
  -5 -11  -2   -1.77    1.15
  -5  11   2    0.31    1.00
   5 -12  -2   -0.28    1.32
   5  12   2    0.46    1.47
   5 -12  -2    0.62    1.20
  -5 -12  -2    1.52    1.59
  -5  12   2    0.97    1.15
   5 -13  -2   -0.11    1.36
   5 -13  -2    0.84    1.55
   5  13   2   -0.46    1.56
  -5 -13  -2    0.84    1.79
   6  12  -2   -0.54    1.51
   6 -12   2   -1.09    0.97
  -6 -12   2    0.72    1.61
  -6  12  -2    0.83    1.41
   6  11  -2   22.16    2.89
   6 -11   2   28.69    3.01
   6 -11   2   25.89    2.37
  -6 -11   2   33.48    3.00
  -6  11  -2   28.49    2.61
   6 -10   2   11.59    1.55
   6  10  -2   12.27    2.09
   6 -10   2   10.18    1.88
  -6  10  -2   13.48    1.81
  -6 -10   2   11.36    1.95
   6  -9   2    1.77    1.17
   6  -9   2    3.01    0.95
   6   9  -2    2.14    1.26
  -6   9  -2    1.08    1.05
  -6  -9   2    1.84    1.34
   6   8  -2    4.44    1.31
   6  -8   2    4.14    1.22
   6  -8   2    3.48    0.87
  -6   8  -2    4.49    1.22
  -6  -8   2    3.46    1.28
   6   7  -2  156.29    6.31
   6  -7   2  152.84    5.42
   6  -7   2  158.37    5.43
   6  -7   2  150.13    6.23
  -6   7  -2  151.30    5.87
  -6  -7   2  160.07    6.53
   6  -6   2    0.08    0.42
   6  -6   2    0.77    0.43
   6   6  -2    0.91    0.74
   6  -6   2   -0.59    0.74
  -6  -6   2    0.18    0.94
  -6   6  -2    1.54    0.91
   6  -5   2    5.27    1.07
   6   5  -2    4.80    0.96
   6  -5   2    4.34    0.38
  -6   5  -2    5.20    1.09
  -6  -5   2    7.33    1.45
   6   4  -2   11.24    1.08
   6  -4   2    9.09    1.24
   6   4  -2   11.33    1.22
  -6   4  -2    9.03    1.23
  -6  -4   2    6.90    1.37
   6   3  -2  186.74    6.19
   6   3  -2  195.98    6.44
   6  -3   2  182.69    6.85
  -6  -3   2  193.45    7.53
   6   2  -2   18.73    0.96
   6   2  -2   19.26    0.87
   6  -2   2   20.71    1.46
   6   2  -2   22.32    1.84
  -6  -2   2   18.60    2.06
   6  -1   2   67.02    2.98
   6   1  -2   69.03    3.21
  -6   1  -2   72.40    3.43
  -6  -1   2   57.74    3.46
   6   0   2   49.33    2.40
   6   0  -2   51.83    2.70
  -6   0   2   44.91    2.99
  -6   0  -2   54.61    2.80
   6  -1  -2   65.08    3.25
  -6   1   2   67.53    2.65
  -6  -1  -2   66.56    3.28
   6  -2  -2   21.81    1.95
  -6  -2  -2   19.16    1.88
  -6   2   2   19.62    1.31
   6   3   2  183.04    5.93
   6  -3  -2  186.13    7.01
   6   3   2  178.06    5.86
  -6  -3  -2  174.14    6.83
  -6   3   2  189.31    6.09
   6  -4  -2   10.79    1.46
   6   4   2   10.80    1.03
   6   4   2   11.37    1.13
  -6  -4  -2    7.92    1.26
  -6   4   2   12.49    1.33
   6   5   2    4.03    0.87
   6   5   2    4.46    0.85
   6  -5  -2    6.57    1.36
   6  -5  -2    4.99    0.58
   6  -5  -2    4.14    0.59
  -6   5   2    3.68    0.87
  -6  -5  -2    5.52    1.16
   6  -6  -2    0.37    0.92
   6   6   2    0.33    0.70
   6  -6  -2    0.84    0.50
   6  -6  -2    0.73    0.51
  -6  -6  -2    0.33    0.80
  -6   6   2    0.51    0.81
   6   7   2  157.94    6.21
   6  -7  -2  138.10    6.35
   6  -7  -2  156.32    5.47
  -6   7   2  159.32    5.71
  -6  -7  -2  153.98    6.21
   6  -8  -2    2.45    0.83
   6  -8  -2    2.86    1.35
   6   8   2    2.28    1.16
  -6   8   2    5.45    1.24
  -6  -8  -2    5.05    1.28
   6  -9  -2    1.63    0.88
   6   9   2    2.78    1.29
   6  -9  -2    0.94    1.36
  -6   9   2    0.96    1.00
  -6  -9  -2    2.96    1.38
   6 -10  -2   15.99    2.41
   6  10   2    9.70    1.98
   6 -10  -2   14.19    1.74
  -6  10   2   11.88    1.67
  -6 -10  -2   10.84    1.87
   6  11   2   29.20    3.22
   6 -11  -2   30.66    2.62
   6 -11  -2   26.90    3.12
  -6  11   2   33.21    2.73
  -6 -11  -2   31.91    3.02
   6 -12  -2   -1.58    1.52
   6 -12  -2   -1.04    1.17
   6  12   2   -0.74    1.46
  -6 -12  -2   -1.21    1.36
  -6  12   2    0.86    1.17
   7 -12   2   -0.55    1.02
   7  12  -2    1.75    1.65
  -7 -12   2    2.27    1.64
   7 -11   2    0.66    0.96
   7  11  -2   -0.31    1.39
  -7 -11   2    1.54    1.46
  -7  11  -2    1.05    1.28
   7 -10   2   -0.75    1.27
   7  10  -2   -0.54    1.20
   7 -10   2    0.40    0.80
  -7  10  -2   -1.22    1.08
  -7 -10   2    0.43    1.25
   7   9  -2    3.21    1.37
   7  -9   2   -0.19    1.20
   7  -9   2    2.70    0.86
  -7  -9   2    2.28    1.33
  -7   9  -2    0.15    1.09
   7   8  -2    9.63    1.65
   7  -8   2    9.53    1.08
   7  -8   2    6.71    1.58
  -7  -8   2    9.21    1.78
  -7   8  -2    9.92    1.60
   7  -7   2    3.61    0.54
   7  -7   2    4.38    0.62
   7  -7   2    2.61    1.14
  -7  -7   2    2.98    1.32
  -7   7  -2    3.93    1.25
   7   6  -2    9.18    1.44
   7  -6   2   10.73    1.61
  -7  -6   2   11.84    1.87
  -7   6  -2   10.40    1.57
   7   5  -2    9.31    1.26
   7  -5   2    9.89    1.47
  -7  -5   2    2.87    1.25
  -7   5  -2    9.82    1.48
   7   4  -2   10.60    1.03
   7  -4   2   15.56    1.70
   7   4  -2   12.50    1.26
  -7  -4   2   12.47    1.88
  -7   4  -2   12.51    1.52
   7  -3   2   12.84    1.47
   7   3  -2   11.23    0.76
   7   3  -2   13.29    1.00
  -7  -3   2    9.91    1.71
   7   2  -2    5.65    1.22
   7  -2   2    3.68    0.93
  -7   2  -2    3.36    1.14
  -7  -2   2    3.75    1.27
   7   1  -2   11.38    1.46
   7  -1   2    9.92    1.22
  -7  -1   2    9.85    1.70
  -7   1  -2    6.32    1.29
   7   0  -2    5.64    1.14
   7   0   2    6.01    1.05
  -7   0   2    5.19    0.82
  -7   0  -2    6.38    1.31
  -7   0   2    8.25    1.59
   7  -1  -2   10.36    1.55
  -7   1   2   11.24    1.16
  -7  -1  -2   13.68    1.68
   7  -2  -2    2.89    1.09
  -7   2   2    4.82    0.84
  -7  -2  -2    5.56    1.26
   7  -3  -2   11.50    1.68
  -7  -3  -2   11.28    1.60
  -7   3   2   13.49    1.40
   7  -4  -2   14.52    1.89
   7   4   2   14.08    1.08
  -7   4   2   11.91    1.35
  -7  -4  -2   13.57    1.68
   7   5   2    8.41    1.11
   7  -5  -2   11.28    1.75
   7   5   2    6.41    0.92
  -7  -5  -2    5.50    1.26
  -7   5   2    7.32    1.18
   7  -6  -2   11.19    0.69
   7  -6  -2   10.55    0.74
   7   6   2    9.69    1.33
   7  -6  -2    7.82    1.71
  -7   6   2    8.44    1.30
  -7  -6  -2    6.56    1.47
   7  -7  -2    3.40    0.64
   7   7   2    2.67    1.02
   7  -7  -2    1.85    0.60
   7  -7  -2    2.90    1.25
  -7   7   2    2.60    1.16
  -7  -7  -2    3.68    1.22
   7   8   2    7.41    1.53
   7  -8  -2    7.24    1.01
   7  -8  -2    8.16    1.86
  -7   8   2    8.84    1.45
  -7  -8  -2    8.06    1.66
   7  -9  -2    2.37    1.57
   7  -9  -2    1.67    0.83
   7   9   2    0.63    1.18
  -7   9   2    1.28    1.06
  -7  -9  -2    1.94    1.26
   7 -10  -2    0.64    0.90
   7  10   2   -0.18    1.20
   7 -10  -2   -1.21    1.40
  -7  10   2    0.16    1.06
  -7 -10  -2    1.09    1.26
   7  11   2    0.76    1.42
   7 -11  -2   -0.68    1.47
   7 -11  -2    1.15    1.06
  -7 -11  -2    0.38    1.36
  -7  11   2    0.61    1.19
   7 -12  -2    1.12    1.15
   7 -12  -2    2.12    1.94
   7  12   2    0.75    1.56
  -7 -12  -2   -0.55    1.48
   8 -11   2    9.20    1.32
  -8 -11   2    9.77    2.14
   8 -10   2   12.33    1.30
  -8 -10   2   13.06    2.25
  -8  10  -2   12.67    2.00
   8  -9   2    7.18    0.78
   8   9  -2    6.44    1.67
  -8  -9   2    8.45    1.82
  -8   9  -2    8.84    1.68
   8  -8   2   22.26    2.51
   8   8  -2   20.68    2.32
  -8  -8   2   15.15    2.30
  -8   8  -2   11.52    1.88
   8   7  -2   17.91    1.99
   8  -7   2   21.65    2.36
  -8   7  -2   18.01    2.14
  -8  -7   2   14.68    2.36
   8  -6   2   65.51    3.60
   8   6  -2   64.18    3.22
  -8   6  -2   62.01    3.40
  -8  -6   2   56.97    3.79
   8   5  -2   -0.04    0.67
   8  -5   2    0.70    0.93
  -8   5  -2    0.58    0.96
  -8  -5   2    0.11    1.12
   8   4  -2  133.30    4.52
   8  -4   2  130.06    5.47
   8   4  -2  127.42    4.32
  -8  -4   2  125.14    6.05
  -8   4  -2  132.10    5.26
   8  -3   2   58.72    3.00
  -8  -3   2   48.88    3.50
   8  -2   2    5.92    1.19
   8   2  -2    3.62    1.17
  -8   2  -2    6.33    1.49
  -8  -2   2    5.09    1.55
   8   1  -2    5.39    1.27
   8  -1   2    3.09    0.99
  -8   1  -2    4.28    1.26
  -8  -1   2    2.66    1.34
   8   0  -2   99.79    4.73
   8   0   2  101.85    4.44
  -8   0  -2  103.03    4.89
  -8   0   2  103.60    3.87
  -8   0   2  111.26    5.48
   8  -1  -2    3.35    1.14
  -8   1   2    6.22    1.01
  -8   1   2    2.66    1.37
  -8  -1  -2    3.20    1.20
   8  -2  -2    5.54    1.39
  -8  -2  -2    3.09    1.14
  -8   2   2    5.96    1.03
   8  -3  -2   47.12    3.10
  -8   3   2   57.29    2.66
  -8  -3  -2   47.90    3.08
   8  -4  -2  131.06    5.94
  -8  -4  -2  135.57    5.83
  -8   4   2  135.69    5.11
   8   5   2    0.45    0.49
   8  -5  -2    0.75    1.15
   8   5   2   -0.26    0.58
  -8  -5  -2    1.67    1.07
  -8   5   2    0.06    0.87
   8  -6  -2   65.77    3.99
  -8   6   2   61.22    3.15
  -8  -6  -2   61.01    3.57
   8   7   2   14.04    1.72
   8  -7  -2   18.28    2.51
  -8   7   2   19.58    1.97
  -8  -7  -2   16.34    2.06
   8   8   2   15.44    1.95
   8  -8  -2   13.74    2.23
  -8  -8  -2   13.76    1.98
  -8   8   2   16.07    1.90
   8  -9  -2    3.21    1.81
   8   9   2    4.57    1.42
   8  -9  -2    6.31    0.89
  -8  -9  -2    6.37    1.61
  -8   9   2    7.10    1.61
   8 -10  -2   12.42    2.57
   8  10   2    8.40    1.89
   8 -10  -2   11.87    1.34
  -8 -10  -2   12.90    2.06
  -8  10   2   14.46    1.97
   8 -11  -2    5.22    2.11
   8  11   2    5.77    1.79
   8 -11  -2    8.48    1.33
  -8 -11  -2    7.81    1.89
   9  10  -2    0.24    1.38
  -9 -10   2    0.72    1.40
   9   9  -2    0.68    1.26
  -9   9  -2    1.31    1.30
  -9  -9   2    2.06    1.55
   9   8  -2    0.80    1.09
  -9   8  -2   -0.20    1.14
  -9  -8   2    1.26    1.41
   9   7  -2    1.32    0.99
   9  -7   2    0.10    1.25
  -9   7  -2    0.15    1.15
  -9  -7   2   -0.95    1.37
   9   6  -2    0.65    0.79
   9  -6   2   -1.30    0.96
  -9  -6   2   -1.14    1.16
  -9   6  -2   -1.02    1.15
   9   5  -2   -0.21    0.51
   9  -5   2    0.66    1.05
   9   5  -2    0.19    0.39
  -9   5  -2    0.53    1.17
  -9  -5   2    1.60    1.45
   9  -4   2    2.10    1.04
  -9   4  -2    0.87    1.05
  -9  -4   2    3.93    1.60
   9  -3   2    4.11    1.19
  -9   3  -2    2.32    1.32
  -9   3  -2    2.94    1.25
  -9  -3   2    3.08    1.53
   9  -2   2    5.64    1.29
  -9   2  -2    4.89    1.49
  -9  -2   2    4.59    1.61
   9   1  -2    2.84    1.28
   9  -1   2    2.11    1.05
  -9  -1   2    0.74    1.30
  -9   1  -2    2.81    1.42
   9   0  -2    2.78    1.15
   9   0   2    1.48    0.99
  -9   0   2    3.01    0.90
  -9   0  -2    2.73    1.31
  -9   0   2    2.46    1.48
   9  -1  -2    1.68    1.21
  -9   1   2    3.03    1.62
  -9   1   2    3.22    0.90
  -9  -1  -2    4.26    1.31
   9  -2  -2    8.73    1.70
  -9  -2  -2    5.28    1.51
  -9   2   2    6.27    1.07
  -9   2   2    7.16    2.00
   9  -3  -2    2.46    1.24
  -9  -3  -2    3.21    1.38
  -9   3   2    3.26    0.98
   9  -4  -2    2.37    1.27
  -9   4   2    1.81    1.03
  -9  -4  -2    2.49    1.36
   9  -5  -2    0.98    1.21
  -9  -5  -2   -0.78    1.14
  -9   5   2   -0.49    0.82
   9  -6  -2    0.74    1.38
   9   6   2   -0.04    0.65
  -9  -6  -2    1.06    1.22
  -9   6   2   -1.28    0.93
   9   7   2   -0.26    0.83
   9  -7  -2   -0.77    1.34
  -9   7   2    0.82    1.05
  -9  -7  -2    0.92    1.32
   9  -8  -2    1.93    1.50
  -9   8   2    0.34    1.06
  -9  -8  -2    1.13    1.27
   9  -9  -2    1.79    1.78
  -9  -9  -2    3.57    1.61
  -9   9   2    2.30    1.31
   9 -10  -2    1.16    2.03
   9  10   2   -0.38    1.15
  -9 -10  -2    2.24    1.65
  10   9  -2    0.93    1.30
 -10  -9   2    1.07    1.56
  10   8  -2    2.24    1.22
 -10  -8   2    3.04    1.85
 -10   8  -2    2.47    1.41
  10   7  -2   28.82    2.09
 -10  -7   2   25.81    3.07
 -10   7  -2   28.11    2.73
 -10   6  -2    7.91    1.70
 -10  -6   2    3.85    1.77
  10  -5   2   11.22    1.84
 -10   5  -2   11.56    1.95
 -10  -5   2   15.57    2.61
  10  -4   2   15.81    2.09
 -10   4  -2   20.91    2.31
 -10  -4   2   16.38    2.75
 -10   4  -2   24.87    2.95
  10  -3   2   11.91    1.80
 -10   3  -2    9.94    1.68
 -10   3  -2   12.55    2.15
 -10  -3   2   10.39    2.33
  10  -2   2    1.82    1.14
 -10   2  -2    5.26    1.68
 -10  -2   2    0.30    1.44
  10   1  -2   21.18    2.39
  10  -1   2   20.52    2.20
 -10   1  -2   20.48    2.55
 -10  -1   2   17.51    2.68
  10   0  -2   11.00    1.93
 -10   0   2   14.10    2.57
 -10   0  -2    7.24    1.74
  10  -1  -2   19.21    2.36
 -10   1   2   24.08    3.02
 -10  -1  -2   20.26    2.51
  10  -2  -2    3.25    1.52
 -10   2   2    1.37    1.54
 -10  -2  -2    4.29    1.60
 -10   2   2    2.47    1.00
  10  -3  -2    7.68    1.83
 -10   3   2   10.28    2.42
 -10   3   2   10.93    1.57
 -10  -3  -2   10.65    2.03
  10  -4  -2   19.40    2.60
 -10  -4  -2   23.42    2.69
 -10   4   2   23.96    2.19
  10  -5  -2   11.01    2.03
 -10  -5  -2   14.57    2.24
 -10   5   2    6.31    1.40
  10  -6  -2    2.77    1.65
 -10  -6  -2    9.12    1.83
 -10   6   2    5.65    1.40
  10   7   2   28.25    1.68
  10  -7  -2   29.91    3.36
 -10  -7  -2   27.66    3.00
 -10   7   2   28.15    2.52
  10  -8  -2    0.67    1.70
  10   8   2    2.21    1.08
 -10  -8  -2    2.86    1.46
 -10   8   2    2.34    1.30
  10   9   2    0.54    1.17
  10  -9  -2    4.24    2.11
 -10  -9  -2    3.00    1.48
 -11   7  -2    0.91    1.37
 -11  -7   2    1.78    1.66
 -11  -6   2    1.49    1.67
 -11   6  -2   -0.51    1.20
 -11  -5   2    1.47    1.60
 -11   5  -2   -0.24    1.19
 -11  -4   2   -0.91    1.41
 -11   4  -2    0.28    1.13
  11  -3   2   -0.08    1.10
 -11   3  -2    1.26    1.55
 -11  -3   2   -0.15    1.63
 -11   3  -2   -1.95    1.08
  11  -2   2   -0.49    1.14
 -11   2  -2    1.93    1.58
 -11  -2   2    1.30    1.60
 -11   2  -2    1.37    1.30
  11  -1   2   -0.57    0.90
  11   1  -2   -0.47    1.22
 -11   1  -2    1.42    1.47
 -11  -1   2    0.50    1.73
  11   0  -2    3.41    1.45
 -11   0  -2    5.61    1.93
 -11   0   2    5.04    1.98
  11  -1  -2    1.53    1.44
 -11   1   2    2.23    1.90
 -11  -1  -2   -1.03    1.12
  11  -2  -2    0.55    1.37
 -11   2   2    0.55    1.67
 -11  -2  -2    1.13    1.54
  11  -3  -2   -1.46    1.25
 -11  -3  -2   -0.56    1.38
 -11   3   2   -0.18    1.71
  11  -4  -2    2.52    1.54
 -11   4   2    0.58    1.11
 -11   4   2   -1.66    1.66
 -11  -4  -2    0.50    1.46
  11  -5  -2   -0.57    1.50
 -11   5   2    1.02    1.22
 -11  -5  -2    2.14    1.60
  11  -6  -2    1.78    1.71
 -11   6   2    0.21    1.07
 -11  -6  -2   -0.57    1.25
  11  -7  -2    2.07    1.86
 -11  -7  -2    1.62    1.56
 -11   7   2    2.24    1.30
 -12   4  -2    4.51    1.75
 -12  -4   2    7.57    2.31
 -12   3  -2    3.81    1.63
 -12  -3   2    1.79    1.72
 -12  -2   2    2.90    1.91
 -12  -1   2    5.09    2.12
 -12   1  -2    8.00    2.16
  12   0  -2   17.72    2.63
 -12   0   2   19.55    3.16
 -12   0  -2   17.68    2.73
  12  -1  -2    3.36    1.64
 -12  -1  -2    9.62    2.10
 -12   1   2    6.07    2.18
  12  -2  -2   -0.61    1.46
 -12   2   2   -0.22    1.92
 -12  -2  -2    0.69    1.60
  12  -3  -2    5.24    1.88
 -12  -3  -2    6.48    1.92
 -12   3   2    2.23    2.09
  12  -4  -2    9.10    2.10
 -12   4   2    3.85    2.24
 -12  -4  -2    4.58    1.97
   0 -14   3   -0.60    1.60
   0 -14   3   -0.10    1.69
   0 -13   3    0.34    1.51
   0 -13   3   -1.68    1.39
   0 -12   3   14.90    2.23
   0 -12   3   15.14    2.09
   0 -11   3    0.26    1.18
   0 -11   3   -0.29    1.12
   0 -10   3    6.46    1.50
   0 -10   3    3.70    1.32
   0  10  -3    4.11    0.91
   0   9  -3   -0.37    0.86
   0  -9   3    0.46    0.88
   0  -9   3    0.83    0.98
   0   9  -3   -0.30    0.62
   0  -8   3    2.69    0.89
   0  -8   3    2.02    0.93
   0   8  -3    1.53    0.91
   0   8  -3    3.33    0.74
   0   7  -3   -0.12    0.62
   0  -7   3    0.21    0.62
   0   7  -3    0.17    0.42
   0  -7   3    0.44    0.65
   0  -6   3    1.76    0.69
   0  -6   3    0.72    0.58
   0   6  -3    0.44    0.39
   0   6  -3    1.80    0.74
   0   5  -3    0.49    0.50
   0   5  -3   -0.07    0.30
   0  -5   3    0.32    0.41
   0  -5   3   -0.09    0.42
   0   4  -3   78.45    3.15
   0  -4   3   77.14    2.82
   0  -4   3   78.47    3.05
   0   4  -3   74.71    2.62
   0  -3   3   -0.24    0.24
   0   3  -3   -0.26    0.21
   0  -3   3   -0.03    0.26
   0   3  -3   -0.30    0.26
   0  -2   3  778.06   24.37
   0  -2   3  818.62   25.17
   0   2  -3  821.60   24.51
   0   2  -3  820.40   25.14
   0  -1   3   -0.22    0.11
   0  -1   3   -0.32    0.14
   0   1  -3   -0.10    0.14
   0   1  -3   -0.19    0.11
   0  -1   3   -0.36    0.16
   0   1  -3   -0.22    0.20
   0   0  -3   -1.02    0.10
   0   0   3   -1.15    0.14
   0   0   3   -0.94    0.10
   0   1   3   -0.11    0.20
   0  -1  -3   -0.36    0.18
   0  -1  -3   -0.18    0.15
   0   1   3   -0.40    0.15
   0  -2  -3  776.59   24.67
   0   2   3  812.80   24.03
   0  -2  -3  797.29   24.03
   0   3   3    0.43    0.32
   0  -3  -3   -0.11    0.32
   0  -3  -3    0.19    0.31
   0  -4  -3   74.78    3.02
   0   4   3   75.35    3.08
   0  -4  -3   76.36    2.84
   0  -5  -3    0.11    0.47
   0   5   3   -0.09    0.44
   0  -5  -3   -0.04    0.43
   0  -6  -3    1.44    0.67
   0  -6  -3    3.29    0.82
   0   6   3    1.31    0.67
   0  -7  -3   -0.09    0.68
   0   7   3    0.65    0.71
   0  -7  -3    0.87    0.75
   0  -8  -3    2.76    0.95
   0  -8  -3    2.61    0.97
   0   8   3    2.23    1.07
   0  -9  -3   -0.49    0.91
   0   9   3    0.32    0.95
   0  -9  -3    1.53    0.94
   0 -10  -3    4.98    1.50
   0 -10  -3    4.21    1.29
   0  10   3    6.77    1.71
   0 -11  -3   -0.64    1.18
   0 -11  -3   -0.53    1.14
   0 -12  -3   15.15    2.03
   0 -12  -3   16.82    2.46
   0 -13  -3   -1.17    1.50
   0 -13  -3   -1.09    1.36
   0 -14  -3    0.01    1.47
   1 -14   3   -1.46    1.33
   1 -14   3    1.76    1.80
  -1 -14   3    0.35    1.77
   1 -13   3    8.27    2.15
   1 -13   3    9.86    1.85
  -1 -13   3    5.81    1.70
   1 -12   3    1.68    1.37
   1 -12   3    5.07    1.48
  -1 -12   3    5.00    1.63
  -1  12  -3    3.17    1.15
  -1 -12   3    4.31    1.64
   1 -11   3    3.64    1.24
   1 -11   3    3.14    1.43
  -1 -11   3    2.52    1.40
  -1 -11   3    5.27    1.51
  -1  11  -3    3.95    0.99
   1  10  -3    6.57    1.66
   1 -10   3    3.81    1.24
   1 -10   3    3.88    1.25
  -1  10  -3    5.65    1.10
  -1 -10   3    2.79    1.27
  -1 -10   3    4.13    1.27
   1  -9   3   68.15    3.56
   1   9  -3   62.82    3.69
   1  -9   3   64.82    3.22
  -1   9  -3   64.97    2.88
  -1  -9   3   68.90    3.64
  -1  -9   3   68.37    3.29
   1  -8   3   57.10    2.68
   1   8  -3   55.53    3.24
   1  -8   3   49.30    2.85
   1   8  -3   53.86    2.24
  -1   8  -3   51.52    3.11
  -1   8  -3   59.06    2.55
  -1  -8   3   52.02    2.96
  -1  -8   3   58.79    2.88
   1  -7   3   14.95    1.29
   1   7  -3   12.40    1.56
   1   7  -3   10.86    0.92
   1  -7   3   13.52    1.45
  -1   7  -3   14.34    1.61
  -1  -7   3   14.84    1.63
  -1   7  -3   13.20    1.18
  -1  -7   3   12.09    1.31
   1  -6   3  227.99    7.64
   1  -6   3  233.24    7.85
   1   6  -3  223.23    8.06
   1   6  -3  225.23    6.89
  -1  -6   3  229.40    7.90
  -1  -6   3  229.10    7.78
  -1   6  -3  225.99    7.15
  -1   6  -3  225.61    7.98
   1  -5   3  362.08   11.38
   1   5  -3  350.03   10.29
   1  -5   3  356.62   11.40
   1   5  -3  351.20   11.60
  -1  -5   3  356.28   11.53
  -1   5  -3  352.74   10.59
  -1  -5   3  342.23   11.42
  -1   5  -3  354.20   11.51
   1  -4   3   49.89    2.21
   1   4  -3   53.83    2.41
   1  -4   3   51.06    1.98
   1   4  -3   51.78    1.78
  -1  -4   3   51.72    2.15
  -1  -4   3   49.75    2.25
  -1   4  -3   51.43    2.33
  -1   4  -3   49.85    2.03
   1   3  -3    0.93    0.41
   1   3  -3    0.82    0.20
   1  -3   3    0.59    0.33
   1  -3   3    1.09    0.30
  -1  -3   3    1.21    0.38
  -1   3  -3    0.84    0.41
  -1  -3   3    0.34    0.29
   1  -2   3  932.34   28.88
   1   2  -3  986.50   29.08
   1   2  -3  988.23   27.04
   1  -2   3  866.97   30.59
  -1  -2   3  970.25   28.97
  -1  -2   3  992.41   30.08
  -1   2  -3 1000.00   29.73
   1  -1   3  376.01   11.54
   1   1  -3  378.84   11.94
   1   1  -3  377.28   11.70
  -1  -1   3  376.31   12.12
  -1  -1   3  380.20   11.57
   1   0   3   -0.07    0.16
   1   0  -3   -0.24    0.18
   1   0  -3   -0.05    0.17
   1   0   3   -0.15    0.08
  -1   0  -3    0.02    0.09
   1   1   3  371.45   11.70
   1  -1  -3  386.37   11.87
   1  -1  -3  373.17   11.50
   1   1   3  384.20   11.47
  -1  -1  -3  359.93   11.68
   1   2   3  989.06   29.01
   1  -2  -3  936.78   29.93
   1  -2  -3  983.71   28.99
  -1  -2  -3  939.72   29.84
  -1   2   3  953.00   28.97
  -1  -2  -3  982.92   29.02
   1  -3  -3    1.15    0.38
   1   3   3    0.92    0.40
   1  -3  -3    0.79    0.39
  -1   3   3    1.33    0.40
  -1  -3  -3    1.01    0.41
  -1  -3  -3    0.68    0.37
   1   4   3   52.01    2.35
   1  -4  -3   51.70    2.29
   1  -4  -3   51.62    2.13
  -1  -4  -3   49.22    2.28
  -1   4   3   55.07    2.34
  -1  -4  -3   50.90    2.12
   1   5   3  354.46   11.55
   1  -5  -3  337.51   11.37
   1  -5  -3  366.17   11.48
  -1  -5  -3  354.46   11.47
  -1  -5  -3  343.88   11.45
  -1   5   3  357.32   11.51
   1   6   3  221.60    8.11
   1  -6  -3  240.53    7.91
   1  -6  -3  228.53    8.04
  -1  -6  -3  230.04    8.08
  -1   6   3  222.94    8.06
  -1  -6  -3  240.43    7.92
   1  -7  -3   14.05    1.34
   1  -7  -3   13.06    1.55
   1   7   3   15.60    1.81
  -1  -7  -3   13.75    1.57
  -1   7   3   13.96    1.63
  -1  -7  -3   12.51    1.31
   1  -8  -3   58.59    3.18
   1  -8  -3   56.36    2.77
   1   8   3   51.57    3.14
  -1  -8  -3   58.12    2.82
  -1   8   3   52.29    3.17
  -1  -8  -3   58.53    3.18
   1  -9  -3   68.50    3.32
   1  -9  -3   67.40    3.70
   1   9   3   70.88    3.94
  -1  -9  -3   69.18    3.34
  -1   9   3   75.83    4.30
  -1  -9  -3   65.26    3.68
   1 -10  -3    5.77    1.28
   1  10   3    5.51    1.50
   1 -10  -3    6.12    1.49
  -1 -10  -3    4.09    1.36
  -1 -10  -3    3.38    1.19
   1  11   3    4.48    1.70
   1 -11  -3    3.36    1.41
   1 -11  -3    2.36    1.20
  -1 -11  -3    4.20    1.34
  -1 -11  -3    2.47    1.34
   1 -12  -3    3.51    1.74
   1 -12  -3    5.85    1.64
  -1 -12  -3    6.16    1.56
   1 -13  -3    6.19    1.71
   1 -13  -3   11.04    2.36
  -1 -13  -3    9.62    1.94
   1 -14  -3   -1.56    1.54
   1 -14  -3    1.88    1.54
  -1 -14  -3   -1.56    1.58
   2 -14   3   -0.76    1.55
   2 -14   3   -1.28    1.51
  -2 -14   3   -1.68    1.40
   2 -13   3    2.14    1.57
   2 -13   3    4.34    1.79
  -2 -13   3    2.23    1.51
  -2  13  -3    3.17    1.35
   2 -12   3    1.55    1.30
   2 -12   3   -0.10    1.24
   2  12  -3    0.73    1.47
  -2  12  -3   -0.67    0.86
  -2 -12   3   -0.47    1.36
   2  11  -3    2.08    1.55
   2 -11   3    1.32    1.19
   2 -11   3    1.33    1.18
  -2  11  -3    1.99    0.96
  -2 -11   3    1.89    1.23
   2 -10   3    0.46    1.05
   2 -10   3   -0.32    0.86
   2  10  -3   -0.05    1.07
  -2  10  -3    0.60    0.79
  -2 -10   3   -0.33    0.96
  -2 -10   3    1.82    1.10
   2  -9   3   31.32    2.60
   2  -9   3   25.24    2.10
   2   9  -3   26.03    2.68
  -2   9  -3   29.25    2.07
  -2  -9   3   26.63    2.42
  -2  -9   3   26.82    2.26
   2  -8   3    0.57    0.78
   2  -8   3   -0.53    0.70
   2   8  -3   -0.61    0.78
  -2  -8   3    1.08    0.87
  -2  -8   3   -0.30    0.77
  -2   8  -3    0.95    0.66
   2   7  -3    4.27    1.15
   2  -7   3    3.02    0.75
   2  -7   3    2.83    0.89
  -2  -7   3    2.13    0.84
  -2   7  -3    1.86    0.82
  -2   7  -3    2.25    0.71
  -2  -7   3    3.73    0.86
   2   6  -3    1.93    0.76
   2  -6   3    1.15    0.55
   2  -6   3    0.57    0.57
  -2  -6   3    0.32    0.55
  -2   6  -3   -0.06    0.48
  -2   6  -3    0.01    0.48
  -2  -6   3   -0.12    0.57
   2  -5   3    6.65    0.87
   2  -5   3    6.06    0.74
   2   5  -3    6.40    1.02
  -2  -5   3    5.79    0.88
  -2   5  -3    6.78    0.99
  -2   5  -3    3.94    0.72
  -2  -5   3    6.40    0.89
   2  -4   3    0.72    0.41
   2  -4   3    0.30    0.32
   2   4  -3   -0.04    0.42
  -2  -4   3    0.42    0.49
  -2  -4   3   -0.01    0.20
  -2   4  -3    0.12    0.37
  -2  -4   3    0.54    0.42
   2  -3   3   40.67    1.58
   2  -3   3   40.11    1.76
   2  -3   3   40.27    1.71
   2   3  -3   40.09    1.94
  -2  -3   3   41.61    1.86
  -2  -3   3   42.05    1.34
  -2  -3   3   39.70    1.96
   2   2  -3  137.94    4.79
   2   2  -3  139.13    4.82
   2  -2   3  136.24    4.53
   2  -2   3  139.29    4.54
   2  -2   3  142.15    4.58
  -2   2  -3  138.13    4.45
  -2  -2   3  144.14    5.08
   2  -1   3   88.56    2.92
   2   1  -3   90.15    3.21
   2   1  -3   87.77    3.24
   2  -1   3   89.55    2.95
   2  -1   3   86.38    2.94
  -2  -1   3   86.69    3.48
  -2   1  -3   90.96    2.92
   2   0   3   -0.70    0.20
   2   0  -3   -0.93    0.11
   2   0  -3   -0.67    0.20
   2   0  -3   -0.66    0.17
   2   0  -3   -0.56    0.26
   2   0   3   -0.62    0.17
   2   0   3   -0.83    0.17
  -2   0   3   -0.66    0.11
  -2   0  -3   -0.86    0.15
  -2   0  -3   -0.81    0.14
   2  -1  -3   88.75    3.05
   2   1   3   89.84    3.02
   2  -1  -3   88.18    3.04
   2   1   3   89.25    3.05
   2  -1  -3   86.81    2.78
   2  -1  -3   93.61    3.32
  -2   1   3   87.86    2.75
  -2  -1  -3   89.31    3.06
   2   2   3  142.26    4.69
   2  -2  -3  135.64    4.59
   2  -2  -3  138.50    4.86
   2  -2  -3  142.41    4.64
  -2  -2  -3  139.67    4.69
  -2   2   3  138.53    4.27
   2  -3  -3   41.01    1.83
   2  -3  -3   43.29    1.83
   2   3   3   38.50    1.85
  -2   3   3   40.49    1.60
  -2  -3  -3   40.46    1.88
  -2  -3  -3   41.38    1.74
   2   4   3    0.92    0.49
   2  -4  -3   -0.49    0.33
   2  -4  -3    0.29    0.40
  -2  -4  -3    0.22    0.41
  -2   4   3    0.91    0.36
  -2  -4  -3    0.66    0.47
   2  -5  -3    5.49    0.83
   2   5   3    6.67    1.04
   2  -5  -3    4.98    0.83
  -2  -5  -3    4.74    0.81
  -2  -5  -3    5.24    0.80
  -2   5   3    5.06    0.69
  -2   5   3    4.31    0.86
   2   6   3   -0.35    0.60
   2  -6  -3    0.98    0.62
   2  -6  -3    0.66    0.58
  -2  -6  -3    0.60    0.60
  -2   6   3    0.71    0.61
  -2  -6  -3   -0.78    0.54
  -2   6   3    0.41    0.46
   2   7   3    4.74    1.17
   2  -7  -3    3.24    0.99
   2  -7  -3    4.29    0.95
  -2  -7  -3    2.52    0.88
  -2  -7  -3    5.91    1.21
  -2   7   3    3.62    0.74
  -2   7   3    1.18    0.80
   2  -8  -3    1.65    0.90
   2   8   3   -0.54    0.79
   2  -8  -3    0.58    0.73
  -2  -8  -3    0.35    0.78
  -2  -8  -3    1.36    0.89
   2  -9  -3   31.22    2.30
   2  -9  -3   29.11    2.59
   2   9   3   34.81    3.06
  -2  -9  -3   35.75    3.05
  -2  -9  -3   36.89    2.49
   2 -10  -3   -0.64    0.89
   2  10   3    1.37    1.24
   2 -10  -3    0.89    1.04
  -2 -10  -3   -0.09    1.00
   2 -11  -3    0.39    1.29
   2 -11  -3    1.32    1.10
   2  11   3    0.25    1.28
  -2 -11  -3    0.63    1.18
   2 -12  -3    0.10    1.31
   2 -12  -3   -0.63    1.29
   2  12   3   -0.17    1.52
  -2 -12  -3    1.08    1.30
   2 -13  -3    4.99    1.75
   2 -13  -3    1.88    1.60
  -2 -13  -3    0.05    1.33
   2 -14  -3    1.28    1.72
   2 -14  -3   -1.42    1.33
  -2 -14  -3   -2.49    1.52
   3 -14   3   -0.59    1.45
   3 -14   3   -0.29    1.64
  -3  14  -3    1.44    1.33
  -3 -14   3   -2.00    1.47
   3 -13   3   16.60    2.51
   3  13  -3   14.85    2.68
   3 -13   3   16.83    2.37
  -3  13  -3   15.09    2.00
  -3 -13   3   14.62    2.37
   3 -12   3   12.83    1.99
   3 -12   3   16.01    2.29
   3  12  -3   14.19    2.52
  -3  12  -3   13.60    1.78
  -3 -12   3   14.96    2.15
   3 -11   3    4.51    1.43
   3  11  -3   11.18    2.18
   3 -11   3    6.53    1.55
  -3  11  -3    4.89    1.24
  -3 -11   3    7.45    1.75
   3  10  -3    3.90    1.46
   3 -10   3    4.02    1.20
   3 -10   3    2.48    1.22
  -3  10  -3    4.70    1.13
  -3 -10   3    4.25    1.32
   3  -9   3  127.94    5.41
   3   9  -3  132.35    5.91
   3  -9   3  125.62    5.22
  -3   9  -3  137.37    5.00
  -3  -9   3  125.52    5.32
   3  -8   3   52.28    2.73
   3  -8   3   55.30    2.93
   3   8  -3   51.94    3.18
  -3  -8   3   56.92    2.95
  -3  -8   3   55.72    3.15
  -3   8  -3   59.24    2.76
   3  -7   3    7.04    1.06
   3  -7   3   10.05    1.26
   3   7  -3    8.21    1.38
  -3  -7   3    9.27    1.33
  -3   7  -3    7.93    1.11
  -3  -7   3    6.95    1.18
   3   6  -3   74.99    3.50
   3  -6   3   67.34    2.95
   3  -6   3   73.15    3.08
   3  -6   3   65.55    3.06
  -3  -6   3   76.37    3.33
  -3   6  -3   72.75    3.06
  -3  -6   3   72.59    3.28
   3   5  -3  365.17   12.28
   3  -5   3  381.84   11.95
   3  -5   3  355.53   12.11
   3  -5   3  371.58   11.86
  -3  -5   3  378.17   12.12
  -3   5  -3  376.27   11.47
  -3  -5   3  388.46   12.61
   3  -4   3   93.69    3.57
   3  -4   3  101.33    3.63
   3  -4   3   97.75    3.56
   3   4  -3  104.95    3.99
  -3  -4   3   94.54    4.00
  -3  -4   3  101.17    3.00
  -3  -4   3   99.78    3.79
   3  -3   3   20.79    1.06
   3  -3   3   18.40    1.06
   3  -3   3   20.62    1.08
  -3  -3   3   21.99    1.51
  -3  -3   3   20.69    0.69
   3  -2   3  119.05    3.83
   3   2  -3  119.09    4.34
   3   2  -3  117.00    4.02
   3  -2   3  114.97    4.01
   3  -2   3  120.79    3.82
   3   2  -3  121.38    4.20
  -3  -2   3  107.78    4.56
   3  -1   3  121.47    3.73
   3   1  -3  124.82    4.18
   3   1  -3  121.57    3.98
   3  -1   3  119.67    3.74
   3  -1   3  121.38    4.07
   3   1  -3  121.39    4.41
  -3  -1   3  118.41    3.51
  -3  -1   3  123.02    4.78
  -3   1  -3  115.24    4.22
   3   0  -3   -0.12    0.16
   3   0  -3   -0.19    0.34
   3   0   3    0.11    0.13
   3   0  -3   -0.08    0.21
  -3   0   3    0.17    0.17
  -3   0  -3   -0.12    0.24
   3   1   3  119.17    3.91
   3  -1  -3  118.12    4.40
   3  -1  -3  120.33    3.89
   3  -1  -3  120.27    3.90
   3   1   3  117.17    3.86
  -3   1   3  119.50    3.69
  -3  -1  -3  117.91    4.17
   3  -2  -3  119.13    4.40
   3  -2  -3  116.94    3.94
   3   2   3  119.50    4.03
   3   2   3  114.01    3.99
   3  -2  -3  119.61    3.96
  -3   2   3  117.34    3.76
   3  -3  -3   21.51    1.37
   3   3   3   20.93    1.22
   3  -3  -3   22.95    1.19
   3   3   3   19.85    1.25
   3  -3  -3   19.82    1.11
  -3  -3  -3   22.28    1.24
  -3   3   3   20.05    1.09
   3  -4  -3  101.31    3.68
   3   4   3   99.66    3.89
   3  -4  -3   97.72    3.91
   3  -4  -3  101.44    3.72
  -3   4   3   97.16    3.46
  -3  -4  -3  103.48    3.82
   3   5   3  378.68   12.53
   3  -5  -3  381.31   12.30
   3  -5  -3  386.88   12.73
   3  -5  -3  391.34   12.27
  -3   5   3  388.91   11.52
  -3  -5  -3  378.49   12.44
  -3  -5  -3  382.60   12.60
   3  -6  -3   75.12    3.30
   3  -6  -3   75.72    3.29
   3   6   3   76.10    3.50
  -3  -6  -3   70.54    3.17
  -3   6   3   74.64    2.96
  -3  -6  -3   77.35    3.42
   3   7   3    9.95    1.46
   3  -7  -3    8.57    1.18
   3  -7  -3    7.56    1.17
  -3  -7  -3    5.93    1.12
  -3  -7  -3    5.56    1.14
  -3   7   3    7.58    1.02
   3  -8  -3   60.04    3.00
   3   8   3   61.53    3.43
   3  -8  -3   54.41    3.04
  -3   8   3   52.55    2.57
  -3  -8  -3   57.21    2.96
   3  -9  -3  130.95    5.51
   3   9   3  139.61    6.07
   3  -9  -3  135.78    5.65
  -3  -9  -3  126.30    5.41
  -3   9   3  137.47    4.97
   3 -10  -3    3.38    1.21
   3  10   3    3.50    1.56
   3 -10  -3    5.00    1.37
  -3 -10  -3    5.78    1.38
   3  11   3    5.85    1.75
   3 -11  -3    4.24    1.49
   3 -11  -3    4.63    1.56
  -3 -11  -3    3.82    1.55
   3 -12  -3   13.40    2.26
   3  12   3   12.40    2.38
   3 -12  -3   17.81    2.27
  -3 -12  -3   14.35    2.08
   3 -13  -3   15.69    2.43
   3  13   3   19.31    3.11
   3 -13  -3   16.13    2.64
  -3 -13  -3   16.72    2.30
   3 -14  -3    0.54    1.68
   3 -14  -3   -0.63    1.67
  -3 -14  -3   -1.66    1.50
   4 -13   3    0.29    1.38
   4  13  -3   -1.10    1.47
  -4 -13   3   -0.90    1.63
  -4  13  -3   -1.02    1.04
   4 -12   3    3.66    1.61
   4 -12   3    7.56    1.69
   4  12  -3    5.12    2.03
  -4 -12   3    4.79    1.75
  -4  12  -3    5.93    1.46
   4 -11   3    1.63    1.27
   4  11  -3    0.81    1.50
   4 -11   3    2.24    1.24
  -4  11  -3    4.13    1.24
  -4 -11   3    2.50    1.38
   4 -10   3    1.14    1.06
   4  10  -3    0.03    1.14
   4 -10   3    0.19    1.05
  -4  10  -3   -1.11    0.87
  -4 -10   3    2.40    1.20
   4  -9   3    7.85    1.41
   4  -9   3    7.96    1.40
   4   9  -3   11.21    1.99
  -4   9  -3   10.79    1.50
  -4  -9   3    9.23    1.58
   4  -8   3   39.68    2.39
   4  -8   3   34.35    2.31
   4   8  -3   46.66    3.00
  -4   8  -3   39.52    2.38
  -4  -8   3   40.29    2.57
   4   7  -3    6.04    1.29
   4  -7   3    3.15    0.82
   4  -7   3    3.75    0.89
  -4  -7   3    3.84    1.09
  -4   7  -3    3.44    0.96
   4  -6   3    1.60    0.67
   4  -6   3    2.91    0.68
   4   6  -3    1.70    0.80
   4  -6   3    1.82    0.64
  -4  -6   3    2.62    0.84
  -4   6  -3    1.65    0.76
  -4  -6   3    1.83    0.87
   4   5  -3   57.13    2.85
   4  -5   3   55.08    2.52
   4  -5   3   55.95    2.37
   4  -5   3   55.56    2.40
  -4  -5   3   58.00    1.88
  -4  -5   3   52.82    2.86
  -4  -5   3   57.59    2.71
  -4   5  -3   54.77    2.63
   4  -4   3   38.39    1.68
   4  -4   3   35.07    1.82
   4  -4   3   37.90    1.67
   4   4  -3   39.94    1.96
  -4  -4   3   38.54    2.31
  -4  -4   3   37.63    1.26
   4   3  -3    2.94    0.56
   4  -3   3    2.53    0.40
   4  -3   3    1.44    0.49
   4  -3   3    2.92    0.39
   4   3  -3    3.42    0.70
  -4  -3   3    2.95    0.89
   4   2  -3   16.64    0.99
   4   2  -3   17.25    1.15
   4  -2   3   16.45    1.02
   4   2  -3   15.13    1.32
  -4  -2   3   14.24    1.57
   4  -1   3    1.25    0.41
   4   1  -3    1.33    0.39
   4   1  -3    1.71    0.34
   4   1  -3    1.37    0.55
  -4  -1   3    1.38    0.70
  -4   1  -3    2.02    0.53
  -4  -1   3    1.59    0.28
   4   0  -3   -0.29    0.17
   4   0   3   -0.08    0.31
   4   0  -3   -0.23    0.20
   4   0  -3   -0.48    0.40
  -4   0  -3   -0.18    0.36
  -4   0   3   -0.12    0.23
   4   1   3    1.72    0.29
   4  -1  -3    1.00    0.26
   4   1   3    1.53    0.26
   4  -1  -3    2.16    0.65
   4  -1  -3    1.50    0.25
  -4   1   3    1.30    0.35
  -4  -1  -3    1.66    0.50
   4  -2  -3   17.57    0.87
   4  -2  -3   18.26    1.56
   4   2   3   16.97    0.96
   4   2   3   16.23    0.94
   4  -2  -3   17.21    0.89
  -4  -2  -3   15.47    1.28
  -4   2   3   15.92    0.96
   4   3   3    3.24    0.60
   4   3   3    2.18    0.51
   4  -3  -3    4.03    0.82
   4  -3  -3    2.72    0.49
   4  -3  -3    2.45    0.48
  -4   3   3    1.79    0.51
  -4  -3  -3    2.36    0.62
   4  -4  -3   37.13    1.76
   4  -4  -3   38.16    1.75
   4   4   3   37.50    1.92
   4   4   3   37.38    1.99
   4  -4  -3   39.14    2.17
  -4   4   3   40.45    1.82
  -4  -4  -3   35.61    1.98
   4  -5  -3   50.38    2.29
   4  -5  -3   50.82    2.65
   4  -5  -3   49.63    2.34
   4   5   3   54.38    2.55
   4   5   3   51.05    2.59
  -4   5   3   51.08    2.29
  -4  -5  -3   55.80    2.54
   4  -6  -3    1.43    0.66
   4  -6  -3    2.36    0.86
   4   6   3   -0.02    0.67
   4  -6  -3    1.28    0.63
  -4  -6  -3    2.33    0.82
  -4   6   3    2.40    0.71
   4  -7  -3    5.13    1.13
   4  -7  -3    3.35    0.91
   4   7   3    5.18    1.23
  -4  -7  -3    5.81    1.12
  -4   7   3    5.04    0.92
   4   8   3   42.47    2.91
   4  -8  -3   39.25    2.52
   4  -8  -3   45.96    2.67
  -4  -8  -3   37.13    2.45
  -4   8   3   38.07    2.22
   4   9   3    9.27    1.81
   4  -9  -3   12.73    1.75
   4  -9  -3    7.20    1.38
  -4   9   3    6.62    1.19
  -4  -9  -3    9.41    1.52
   4  10   3   -0.01    1.13
   4 -10  -3    0.84    1.09
   4 -10  -3    1.65    1.11
  -4  10   3    1.65    0.95
  -4 -10  -3    0.38    1.14
   4 -11  -3   -0.04    1.16
   4 -11  -3    2.80    1.38
   4  11   3    1.95    1.54
  -4 -11  -3    2.47    1.37
   4  12   3    6.46    2.14
   4 -12  -3    8.81    1.86
   4 -12  -3    9.50    1.97
  -4 -12  -3    6.81    1.75
   4 -13  -3    1.75    1.55
   4 -13  -3   -2.25    1.39
   4  13   3    0.46    1.53
  -4 -13  -3   -1.06    1.43
   5  13  -3   -1.09    1.69
   5 -13   3    1.30    1.33
  -5  13  -3    1.16    1.30
  -5 -13   3    2.29    1.86
   5  12  -3   37.34    3.76
   5 -12   3   31.83    2.89
  -5  12  -3   38.78    3.00
  -5 -12   3   30.23    3.02
   5  11  -3   -0.06    1.42
   5 -11   3   -0.44    0.96
   5 -11   3    1.95    1.34
  -5  11  -3    2.39    1.39
  -5 -11   3    3.20    1.51
   5 -10   3   23.73    2.46
   5 -10   3   22.72    2.16
   5  10  -3   30.83    3.17
  -5  10  -3   23.34    2.21
  -5 -10   3   29.05    2.65
   5  -9   3   12.28    1.77
   5  -9   3   18.20    1.80
   5   9  -3   18.30    2.33
  -5  -9   3   19.17    2.15
  -5   9  -3   18.02    1.92
   5   8  -3   55.05    3.38
   5  -8   3   48.40    2.62
   5  -8   3   52.34    2.96
  -5  -8   3   58.06    3.26
  -5   8  -3   48.08    2.84
   5  -7   3    9.25    1.36
   5  -7   3    8.31    1.08
   5   7  -3    7.41    1.42
  -5   7  -3    8.90    1.38
  -5  -7   3    7.10    1.40
   5  -6   3  129.56    4.65
   5  -6   3  132.53    5.10
   5  -6   3  131.33    4.67
   5   6  -3  115.03    5.19
  -5  -6   3  127.01    5.48
  -5   6  -3  139.63    5.07
   5  -5   3   92.81    3.66
   5  -5   3   82.68    3.11
   5  -5   3   80.48    3.12
   5   5  -3   87.03    3.59
  -5  -5   3   88.35    4.08
  -5   5  -3   83.26    3.62
   5  -4   3   25.86    1.64
   5  -4   3   26.07    1.17
   5   4  -3   27.71    1.77
   5  -4   3   24.04    1.10
   5   4  -3   26.74    1.58
  -5  -4   3   26.78    2.35
   5  -3   3   81.18    3.33
   5   3  -3   80.14    3.13
   5   3  -3   83.79    3.36
  -5  -3   3   88.19    4.04
   5   2  -3  166.48    5.70
   5  -2   3  168.07    5.91
   5   2  -3  163.81    6.24
   5   2  -3  169.15    5.51
  -5  -2   3  175.57    6.77
   5   1  -3    1.42    0.65
   5  -1   3    1.07    0.48
   5   1  -3    1.55    0.31
   5   1  -3    1.34    0.35
  -5  -1   3    0.06    0.70
  -5   1  -3    0.73    0.57
  -5  -1   3    1.89    0.38
   5   0   3    0.13    0.37
   5   0  -3   -0.68    0.47
  -5   0   3   -0.48    0.26
  -5   0  -3    0.05    0.48
   5  -1  -3    2.54    0.80
  -5  -1  -3    2.06    0.68
  -5   1   3    1.32    0.44
   5   2   3  170.72    5.43
   5  -2  -3  172.78    5.16
   5   2   3  169.38    5.41
   5  -2  -3  163.76    5.14
   5  -2  -3  176.25    6.45
  -5   2   3  168.66    5.43
  -5  -2  -3  167.53    6.17
   5   3   3   80.87    3.06
   5   3   3   84.49    3.14
   5  -3  -3   80.72    2.86
   5  -3  -3   84.98    2.83
   5  -3  -3   78.77    3.70
  -5   3   3   87.73    3.12
  -5  -3  -3   81.62    3.52
   5   4   3   20.86    1.42
   5  -4  -3   27.37    1.32
   5  -4  -3   23.41    1.29
   5  -4  -3   27.50    2.23
   5   4   3   26.48    1.60
  -5  -4  -3   30.14    1.85
  -5   4   3   23.65    1.46
   5  -5  -3   85.88    3.26
   5   5   3   83.44    3.62
   5  -5  -3   87.82    3.27
   5   5   3   84.14    3.52
   5  -5  -3   78.32    3.85
  -5   5   3   84.65    3.32
  -5  -5  -3   82.39    3.63
   5  -6  -3  126.52    4.71
   5  -6  -3  123.25    4.63
   5  -6  -3  135.12    5.42
   5   6   3  129.40    5.17
  -5  -6  -3  124.65    5.04
  -5   6   3  122.97    4.60
   5  -7  -3    8.28    1.16
   5  -7  -3   10.71    1.65
   5   7   3    7.42    1.35
  -5  -7  -3    9.40    1.35
  -5   7   3   10.52    1.29
   5  -8  -3   54.85    2.86
   5  -8  -3   56.54    3.28
   5   8   3   52.02    3.24
  -5  -8  -3   51.16    2.94
  -5   8   3   51.13    2.69
   5  -9  -3   14.95    2.09
   5   9   3   15.93    2.12
   5  -9  -3   19.05    1.95
  -5  -9  -3   15.23    1.85
  -5   9   3   14.43    1.62
   5 -10  -3   25.03    2.42
   5 -10  -3   29.65    2.84
   5  10   3   26.01    2.92
  -5 -10  -3   25.99    2.46
  -5  10   3   22.67    2.14
   5  11   3    2.20    1.48
   5 -11  -3    1.49    1.23
   5 -11  -3    2.10    1.55
  -5 -11  -3    0.74    1.41
  -5  11   3    3.11    1.17
   5 -12  -3   39.45    3.64
   5  12   3   38.99    3.96
   5 -12  -3   41.70    3.43
  -5 -12  -3   36.06    3.24
   5 -13  -3    0.62    1.58
   5  13   3    0.25    1.85
   5 -13  -3    1.59    1.55
  -5 -13  -3    1.86    1.75
   6 -12   3   -0.79    1.03
   6  12  -3    1.78    1.75
  -6 -12   3    1.35    1.53
  -6  12  -3    0.50    1.22
   6  11  -3    3.21    1.69
   6 -11   3    1.67    1.07
  -6 -11   3    3.08    1.46
  -6  11  -3    1.94    1.36
   6 -10   3    1.02    0.91
   6  10  -3    0.19    1.25
   6 -10   3    2.91    1.37
  -6 -10   3    1.93    1.32
  -6  10  -3    3.45    1.33
   6  -9   3    1.06    1.14
   6   9  -3    3.25    1.33
   6  -9   3    2.10    0.88
  -6  -9   3    1.89    1.24
  -6   9  -3    2.61    1.16
   6  -8   3   18.01    1.59
   6  -8   3   18.81    2.06
   6   8  -3   21.64    2.32
  -6  -8   3   17.44    2.20
  -6   8  -3   14.37    1.82
   6   7  -3   10.95    1.68
   6  -7   3    9.76    1.14
   6  -7   3   11.13    1.14
   6  -7   3   12.01    1.58
  -6   7  -3   10.07    1.55
  -6  -7   3   13.69    1.91
   6   6  -3    0.38    0.81
   6  -6   3    0.55    0.41
   6  -6   3    0.97    0.81
   6  -6   3    0.10    0.45
  -6   6  -3    1.18    0.89
  -6  -6   3   -0.19    0.95
   6   5  -3   25.32    2.08
   6  -5   3   24.11    0.97
   6  -5   3   26.88    1.83
   6  -5   3   22.38    1.01
  -6  -5   3   26.24    2.53
  -6   5  -3   20.42    1.93
   6   4  -3    7.12    1.07
   6   4  -3    6.64    0.92
   6  -4   3    9.28    1.21
  -6  -4   3    6.15    1.39
   6  -3   3    0.79    0.58
   6   3  -3    0.96    0.42
   6   3  -3    0.47    0.52
  -6  -3   3    0.90    0.87
   6   2  -3    1.21    0.34
   6  -2   3    1.26    0.63
   6   2  -3    0.96    0.70
   6   2  -3    1.61    0.45
  -6  -2   3    2.33    1.10
   6   1  -3   46.24    2.64
   6  -1   3   53.65    2.42
  -6  -1   3   47.38    1.92
  -6  -1   3   53.56    3.18
  -6   1  -3   51.42    2.70
   6   0  -3    1.33    0.81
   6   0   3   -0.85    0.39
  -6   0   3   -0.28    0.85
  -6   0   3   -0.21    0.36
  -6   0  -3    0.04    0.59
   6  -1  -3   45.88    2.69
  -6   1   3   46.56    2.00
   6  -2  -3    2.35    0.85
  -6  -2  -3    1.45    0.72
  -6   2   3    1.66    0.57
   6   3   3    0.81    0.42
   6  -3  -3    0.51    0.77
   6   3   3    1.07    0.40
  -6   3   3    1.38    0.64
  -6  -3  -3    0.91    0.67
   6  -4  -3    7.46    0.60
   6  -4  -3    8.47    0.60
   6  -4  -3    6.48    1.29
   6   4   3   11.19    1.13
   6   4   3    8.06    0.92
  -6  -4  -3    7.08    1.22
  -6   4   3    8.68    1.08
   6  -5  -3   25.44    1.33
   6   5   3   25.31    1.76
   6   5   3   27.23    1.69
   6  -5  -3   24.51    1.36
   6  -5  -3   24.43    2.31
  -6   5   3   23.90    1.81
  -6  -5  -3   31.44    2.34
   6  -6  -3    0.82    0.54
   6  -6  -3    0.50    0.54
   6  -6  -3    0.69    1.05
   6   6   3    1.15    0.76
  -6  -6  -3    1.11    0.86
  -6   6   3    0.69    0.70
   6  -7  -3   13.64    1.90
   6   7   3    9.13    1.51
   6  -7  -3   12.51    1.28
  -6   7   3   11.25    1.42
  -6  -7  -3   12.65    1.65
   6   8   3   20.26    2.23
   6  -8  -3   19.14    2.30
   6  -8  -3   20.04    1.77
  -6   8   3   20.86    1.92
  -6  -8  -3   22.74    2.16
   6   9   3    2.57    1.28
   6  -9  -3    1.49    0.92
   6  -9  -3    3.64    1.45
  -6  -9  -3    2.96    1.31
  -6   9   3    0.71    0.97
   6  10   3    1.23    1.34
   6 -10  -3    1.83    1.08
   6 -10  -3    2.11    1.44
  -6  10   3    1.31    1.08
  -6 -10  -3    3.61    1.53
   6 -11  -3    4.06    1.33
   6  11   3    2.49    1.56
   6 -11  -3    2.86    1.60
  -6  11   3    4.06    1.37
  -6 -11  -3    3.81    1.55
   6  12   3    0.85    1.56
   6 -12  -3   -0.13    1.17
   6 -12  -3    1.04    1.78
  -6 -12  -3    0.38    1.45
  -6  12   3   -0.38    1.11
   7 -12   3    1.70    1.19
   7  12  -3    0.25    1.48
  -7 -12   3    0.93    1.53
   7  11  -3    5.90    1.85
   7 -11   3    5.81    1.33
  -7 -11   3    8.33    1.92
  -7  11  -3    7.64    1.86
   7 -10   3    1.17    0.88
   7  10  -3   -0.86    1.13
  -7  10  -3    2.10    1.27
  -7 -10   3    0.69    1.25
   7  -9   3   73.15    3.28
  -7   9  -3   72.79    3.88
  -7  -9   3   75.55    4.24
   7  -8   3    7.67    1.02
   7   8  -3    5.29    1.46
   7  -8   3    9.47    1.67
  -7  -8   3    8.69    1.83
  -7   8  -3    6.84    1.51
   7   7  -3    2.09    1.06
   7  -7   3    1.46    0.43
   7  -7   3    2.61    0.56
   7  -7   3    1.38    1.02
  -7   7  -3    2.39    1.14
  -7  -7   3    2.40    1.42
   7   6  -3   77.08    3.74
   7  -6   3   80.23    3.82
  -7   6  -3   72.93    3.71
  -7  -6   3   76.57    4.23
   7   5  -3  136.70    5.16
   7  -5   3  129.91    5.27
  -7  -5   3  123.66    5.85
  -7   5  -3  122.73    5.15
   7   4  -3    8.76    0.96
   7   4  -3    7.41    1.10
   7  -4   3    8.20    1.24
  -7  -4   3    6.79    1.59
   7   3  -3   40.89    1.73
   7  -3   3   41.52    2.33
   7   3  -3   42.64    1.95
  -7  -3   3   37.74    3.21
   7  -2   3    2.65    0.79
   7   2  -3    1.28    0.87
  -7   2  -3    2.30    1.02
  -7  -2   3    3.19    1.29
   7  -1   3   55.17    2.72
   7   1  -3   58.66    3.11
  -7  -1   3   58.03    3.61
  -7   1  -3   56.54    3.11
  -7  -1   3   54.67    2.24
   7   0   3   -0.05    0.59
   7   0  -3    0.41    0.85
  -7   0   3   -0.85    0.98
  -7   0   3    0.25    0.49
  -7   0  -3    0.48    0.80
   7  -1  -3   51.02    3.04
  -7   1   3   52.71    2.29
  -7  -1  -3   54.48    2.92
   7  -2  -3    1.38    0.89
  -7   2   3    3.72    0.80
  -7  -2  -3    1.80    0.88
   7  -3  -3   46.02    2.98
  -7   3   3   44.02    2.21
  -7  -3  -3   47.95    2.76
   7   4   3    8.26    0.91
   7  -4  -3    9.12    1.56
   7   4   3    8.99    0.90
  -7  -4  -3    7.48    1.36
  -7   4   3    7.97    1.15
   7   5   3  134.12    4.86
   7  -5  -3  126.73    5.71
   7   5   3  131.96    4.87
  -7  -5  -3  119.45    5.28
  -7   5   3  119.98    4.69
   7  -6  -3   74.25    4.08
   7  -6  -3   72.20    2.70
   7  -6  -3   72.84    2.62
   7   6   3   74.26    3.45
  -7   6   3   70.14    3.26
  -7  -6  -3   73.74    3.77
   7  -7  -3    3.41    1.44
   7  -7  -3    0.84    0.55
   7   7   3    2.95    1.00
  -7   7   3    1.32    0.90
  -7  -7  -3    4.73    1.18
   7  -8  -3    7.26    1.81
   7   8   3    9.06    1.61
   7  -8  -3    9.24    1.16
  -7   8   3    8.74    1.43
  -7  -8  -3   10.25    1.69
   7  -9  -3   76.47    3.45
   7   9   3   69.19    4.16
   7  -9  -3   61.92    4.42
  -7   9   3   84.37    3.82
  -7  -9  -3   82.72    4.14
   7  10   3   -1.60    1.07
   7 -10  -3    0.16    0.92
   7 -10  -3    1.10    1.62
  -7  10   3   -0.49    1.03
  -7 -10  -3    1.80    1.31
   7  11   3    6.52    1.83
   7 -11  -3   10.31    2.34
   7 -11  -3    6.93    1.46
  -7  11   3    7.82    1.63
  -7 -11  -3    5.35    1.86
   7 -12  -3    1.62    1.29
   7 -12  -3    0.25    1.84
   7  12   3    0.26    1.51
  -7 -12  -3    1.60    1.64
   8  11  -3   -1.61    1.40
   8 -11   3    1.18    0.96
  -8 -11   3    3.21    1.73
   8  10  -3    6.85    1.94
   8 -10   3    7.83    1.13
  -8  10  -3    8.01    1.75
  -8 -10   3    8.57    2.03
   8  -9   3    0.01    0.47
   8   9  -3    2.38    1.40
   8  -9   3    0.33    0.44
  -8   9  -3    2.05    1.44
  -8  -9   3    2.45    1.50
   8   8  -3    0.29    1.05
  -8  -8   3   -0.78    1.33
  -8   8  -3   -0.35    1.22
   8   7  -3    1.03    0.97
   8  -7   3    1.06    1.07
  -8   7  -3   -0.34    1.01
  -8  -7   3    1.38    1.41
   8  -6   3    9.69    1.54
   8   6  -3    5.41    1.21
  -8  -6   3    8.01    1.80
  -8   6  -3    5.74    1.45
   8  -5   3    1.36    0.95
   8   5  -3    1.45    0.83
  -8  -5   3    1.62    1.34
  -8   5  -3    3.73    1.27
   8   4  -3   -0.08    0.40
   8   4  -3    1.00    0.60
   8  -4   3   -0.53    0.70
  -8  -4   3   -0.37    1.30
   8  -3   3   10.77    1.45
  -8   3  -3    9.94    1.70
  -8  -3   3    9.78    1.92
   8   2  -3    9.67    1.61
   8  -2   3    9.23    1.32
  -8  -2   3    9.48    1.92
  -8   2  -3   10.49    1.63
   8   1  -3    0.91    0.95
   8  -1   3    0.41    0.73
  -8  -1   3    0.11    1.14
  -8   1  -3    0.01    0.94
  -8  -1   3    1.17    0.59
   8   0  -3   -0.37    0.95
   8   0   3    0.82    0.77
  -8   0   3    0.57    1.18
  -8   0   3   -0.60    0.48
  -8   0  -3    0.18    0.87
   8  -1  -3    1.81    1.02
  -8  -1  -3    0.30    0.94
  -8   1   3    0.12    1.18
  -8   1   3   -0.58    0.56
   8  -2  -3    4.90    1.36
  -8   2   3    8.84    1.11
  -8  -2  -3    7.13    1.44
   8  -3  -3   13.92    1.99
  -8  -3  -3   12.22    1.72
  -8   3   3    9.64    1.25
   8  -4  -3    0.27    1.06
  -8   4   3   -0.10    0.70
  -8  -4  -3    0.16    1.01
   8  -5  -3    3.91    1.52
   8   5   3    2.69    0.66
  -8   5   3    1.73    1.00
  -8  -5  -3    1.84    1.16
   8  -6  -3    6.47    1.68
   8   6   3    4.23    0.97
  -8  -6  -3   10.65    1.66
  -8   6   3    2.67    1.04
   8  -7  -3   -2.17    1.24
   8   7   3    0.51    0.84
  -8  -7  -3   -0.09    1.15
  -8   7   3   -0.91    0.85
   8  -8  -3   -0.68    0.44
   8   8   3    1.33    1.04
   8  -8  -3   -0.50    0.45
   8  -8  -3   -0.67    1.37
  -8  -8  -3   -0.15    1.08
  -8   8   3    1.00    1.04
   8   9   3    3.16    1.30
   8  -9  -3    0.81    0.66
   8  -9  -3   -0.85    1.32
  -8  -9  -3    1.03    1.31
  -8   9   3    1.59    1.13
   8 -10  -3    5.93    2.22
   8 -10  -3    5.36    1.03
  -8 -10  -3    8.76    1.90
  -8  10   3    8.04    1.73
   8 -11  -3   -0.46    0.82
   8 -11  -3    1.06    1.90
   8  11   3    1.08    1.44
  -8 -11  -3    1.63    1.53
   9  10  -3   -0.04    1.40
  -9 -10   3    2.71    1.85
   9   9  -3    3.83    1.50
  -9   9  -3    0.52    1.35
  -9  -9   3    2.33    1.76
   9   8  -3   33.33    2.87
  -9  -8   3   34.68    3.37
  -9   8  -3   29.21    2.99
   9   7  -3    6.84    1.40
  -9   7  -3    6.80    1.65
  -9  -7   3    3.82    1.74
   9   6  -3   75.88    3.57
  -9  -6   3   67.48    4.46
  -9   6  -3   80.26    4.08
   9   5  -3    7.89    1.00
   9   5  -3    6.24    0.76
   9  -5   3    7.25    1.44
  -9   5  -3    8.32    1.72
  -9  -5   3    5.63    1.72
   9  -4   3    5.18    1.26
  -9   4  -3    4.69    1.48
  -9  -4   3    5.77    1.84
  -9   4  -3    3.87    1.33
   9  -3   3    7.97    1.38
  -9   3  -3    7.73    1.64
  -9  -3   3    9.98    2.07
   9   2  -3   70.76    3.96
   9  -2   3   80.12    3.74
  -9   2  -3   73.36    4.16
  -9  -2   3   80.28    4.85
   9  -1   3    8.76    1.37
   9   1  -3   11.26    1.86
  -9  -1   3    8.81    2.07
  -9   1  -3    8.54    1.65
   9   0  -3    0.05    1.00
  -9   0   3   -0.46    1.24
  -9   0  -3    0.59    1.02
   9  -1  -3   10.12    1.79
  -9   1   3   10.56    1.24
  -9   1   3    8.33    2.08
  -9  -1  -3   10.77    1.78
   9  -2  -3   70.17    4.06
  -9  -2  -3   76.03    4.09
  -9   2   3   75.51    3.23
  -9   2   3   69.04    4.65
   9  -3  -3    8.68    1.73
  -9   3   3    7.06    1.15
  -9  -3  -3    6.06    1.50
   9  -4  -3    5.22    1.55
  -9   4   3    5.70    1.14
  -9  -4  -3    3.74    1.39
   9  -5  -3    8.26    1.91
  -9   5   3    6.58    1.29
  -9  -5  -3    6.90    1.57
   9  -6  -3   86.18    4.82
   9   6   3   75.75    3.17
  -9  -6  -3   71.51    4.12
  -9   6   3   70.12    3.53
   9   7   3    6.48    1.23
   9  -7  -3    6.65    1.87
  -9   7   3    2.75    1.17
  -9  -7  -3   11.38    1.96
   9  -8  -3   32.15    3.48
  -9  -8  -3   35.83    3.09
  -9   8   3   31.64    2.71
   9  -9  -3    1.26    1.93
   9   9   3    3.27    1.31
  -9   9   3    3.02    1.35
  -9  -9  -3    4.15    1.51
   9  10   3    0.31    1.25
   9 -10  -3    0.29    1.71
  -9 -10  -3    2.42    1.51
  10   8  -3    1.35    1.16
 -10  -8   3    2.98    1.70
 -10   8  -3    4.29    1.61
  10   7  -3    0.37    0.93
 -10   7  -3    1.34    1.40
 -10  -7   3   -0.52    1.56
  10   6  -3    0.28    0.46
 -10  -6   3    2.56    1.67
 -10   6  -3   -2.00    1.07
 -10  -5   3   13.37    2.58
 -10   5  -3   10.76    1.96
  10  -4   3   -0.22    1.07
 -10   4  -3    0.91    1.26
 -10  -4   3    2.82    1.77
  10  -3   3    0.65    1.02
 -10   3  -3    0.73    1.26
 -10  -3   3    1.97    1.69
  10  -2   3   -0.15    0.94
 -10  -2   3    0.71    1.43
 -10   2  -3    1.03    1.35
  10   1  -3    4.43    1.46
  10  -1   3    4.53    1.29
 -10   1  -3    6.32    1.64
 -10  -1   3    5.53    1.99
  10   0  -3   -0.50    1.04
 -10   0  -3    0.48    1.21
 -10   0   3   -0.09    1.60
  10  -1  -3    7.00    1.80
 -10   1   3    7.03    2.18
 -10  -1  -3    4.74    1.54
  10  -2  -3    2.79    1.37
 -10  -2  -3    1.80    1.32
 -10   2   3    2.03    1.73
  10  -3  -3   -0.49    1.22
 -10   3   3   -0.52    0.86
 -10  -3  -3    2.51    1.32
  10  -4  -3    0.44    1.47
 -10  -4  -3    0.32    1.08
 -10   4   3    1.88    1.03
  10  -5  -3   12.90    2.30
 -10   5   3   12.73    1.73
 -10  -5  -3   12.06    2.01
  10  -6  -3    0.38    1.52
 -10   6   3    0.78    1.03
 -10  -6  -3    0.47    1.15
  10  -7  -3    0.52    1.51
  10   7   3    1.68    0.71
 -10   7   3    0.60    1.18
 -10  -7  -3    3.23    1.49
  10   8   3    2.90    1.10
  10  -8  -3    2.02    1.81
 -10   8   3    1.76    1.26
 -10  -8  -3    2.72    1.62
 -11  -7   3    2.40    2.02
 -11   7  -3   -0.22    1.49
 -11  -6   3    2.59    2.00
 -11   6  -3    2.93    1.61
 -11   5  -3   45.17    3.54
 -11  -5   3   46.82    4.28
 -11   4  -3   -0.75    1.14
 -11  -4   3    0.08    1.59
 -11   3  -3    0.29    1.31
 -11  -3   3    1.07    1.88
  11  -2   3   -0.27    1.08
 -11  -2   3    3.67    1.88
  11   1  -3    7.53    1.78
 -11   1  -3   15.23    2.40
 -11  -1   3   13.07    2.80
  11   0  -3    0.68    1.47
 -11   0   3    5.39    2.10
 -11   0  -3    1.57    1.40
  11  -1  -3   13.37    2.15
 -11  -1  -3   11.43    2.14
 -11   1   3   10.07    2.47
  11  -2  -3    1.98    1.36
 -11  -2  -3    0.80    1.26
 -11   2   3    0.77    1.73
  11  -3  -3    0.97    1.54
 -11   3   3    1.13    1.93
 -11  -3  -3    1.63    1.31
  11  -4  -3   -0.02    1.40
 -11  -4  -3   -0.33    1.22
 -11   4   3    0.04    1.62
  11  -5  -3   46.93    4.24
 -11  -5  -3   45.96    3.77
 -11   5   3   42.08    3.02
  11  -6  -3   -0.07    1.66
 -11  -6  -3    1.90    1.43
 -11   6   3    1.18    1.14
  11  -7  -3    1.28    1.68
 -11  -7  -3    2.94    1.63
 -11   7   3    2.08    1.27
 -12  -4   3    1.29    1.80
 -12   4  -3    3.57    1.64
 -12  -3   3    3.35    1.94
 -12   3  -3    0.85    1.31
 -12  -2   3    2.28    1.91
 -12  -1   3    2.63    1.95
  12   0  -3    0.36    1.36
 -12   0   3    2.48    1.82
  12  -1  -3   -0.29    1.48
 -12  -1  -3    0.98    1.55
 -12   1   3    1.44    1.98
  12  -2  -3    1.13    1.46
 -12  -2  -3    2.82    1.58
 -12   2   3   -1.40    1.55
  12  -3  -3    0.05    1.57
 -12   3   3    0.10    1.78
 -12  -3  -3    1.20    1.61
  12  -4  -3   -0.65    1.62
 -12  -4  -3    1.44    1.50
 -12   4   3    0.97    2.03
   0 -14   4   30.90    3.10
   0 -14   4   40.59    3.84
   0 -13   4   -0.20    1.45
   0 -13   4   -2.62    1.15
   0 -12   4    1.49    1.34
   0 -12   4   -1.53    1.08
   0  11  -4   -0.21    0.78
   0 -11   4    0.60    1.17
   0 -11   4    0.16    1.16
   0 -10   4  123.17    5.07
   0  10  -4  113.28    4.35
   0 -10   4  124.34    5.52
   0  -9   4    1.15    0.95
   0  -9   4    1.07    1.03
   0   9  -4    0.35    0.96
   0   9  -4    0.10    0.62
   0  -8   4  114.49    5.02
   0   8  -4  126.51    5.35
   0  -8   4  121.96    4.75
   0   8  -4  120.62    4.27
   0  -7   4    0.62    0.68
   0  -7   4   -0.04    0.60
   0   7  -4   -0.41    0.67
   0   7  -4   -0.10    0.45
   0  -6   4  360.41   11.68
   0   6  -4  339.39   10.53
   0   6  -4  350.67   11.83
   0  -6   4  363.61   11.58
   0   5  -4   -0.35    0.34
   0  -5   4    0.88    0.50
   0  -5   4   -0.12    0.40
   0   5  -4    0.45    0.51
   0   4  -4  484.68   15.38
   0  -4   4  487.93   15.24
   0  -4   4  488.39   15.39
   0   4  -4  487.49   14.12
   0   3  -4   -0.35    0.33
   0  -3   4   -0.07    0.27
   0  -3   4   -0.42    0.20
   0   2  -4   48.93    2.07
   0  -2   4   46.64    1.75
   0  -2   4   48.38    1.81
   0   2  -4   48.07    1.86
   0  -2   4   50.00    2.00
   0  -1   4   -0.08    0.24
   0   1  -4   -0.13    0.27
   0   1  -4   -0.10    0.13
   0  -1   4    0.03    0.14
   0  -1   4    0.19    0.19
   0   0  -4   82.03    2.96
   0   0   4   77.12    2.65
   0   0  -4   79.38    2.68
   0   0   4   80.29    2.86
   0  -1  -4    0.19    0.17
   0  -1  -4   -0.04    0.23
   0   1   4    0.00    0.25
   0  -2  -4   46.38    2.01
   0  -2  -4   48.83    1.83
   0   2   4   47.67    1.99
   0  -3  -4   -0.35    0.29
   0   3   4   -0.25    0.31
   0  -3  -4   -0.18    0.31
   0  -4  -4  470.37   15.21
   0  -4  -4  495.88   15.40
   0   4   4  485.97   15.26
   0  -5  -4    0.13    0.47
   0   5   4   -0.22    0.47
   0  -5  -4    0.34    0.52
   0  -6  -4  340.56   11.25
   0  -6  -4  344.30   11.38
   0   6   4  339.71   11.43
   0  -7  -4   -0.41    0.57
   0  -7  -4    1.03    0.68
   0   7   4   -0.85    0.60
   0   8   4  131.71    5.51
   0  -8  -4  126.19    5.34
   0  -8  -4  123.54    4.92
   0   9   4    1.03    1.02
   0  -9  -4   -0.06    0.96
   0  -9  -4    1.00    0.94
   0  10   4  112.78    5.63
   0 -10  -4  119.98    4.99
   0 -10  -4  115.87    5.52
   0 -11  -4   -0.02    1.25
   0 -11  -4   -1.41    1.13
   0 -12  -4    0.76    1.33
   0 -12  -4    1.55    1.61
   0 -13  -4   -1.81    1.17
   0 -13  -4    0.92    1.71
   0 -14  -4   37.81    3.32
   1 -14   4    4.78    1.85
   1 -14   4    1.77    1.70
  -1 -14   4    5.71    2.01
   1 -13   4    2.13    1.63
   1 -13   4   -1.09    1.47
  -1 -13   4    1.65    1.62
   1 -12   4    2.96    1.49
   1 -12   4    3.90    1.56
  -1  12  -4    1.89    1.09
  -1 -12   4    4.40    1.61
  -1 -12   4    2.75    1.49
   1 -11   4    5.05    1.57
   1 -11   4    3.70    1.34
  -1 -11   4    3.84    1.34
  -1 -11   4    1.05    1.30
  -1  11  -4    3.21    1.04
   1 -10   4   26.03    2.49
   1 -10   4   24.17    2.18
   1  10  -4   32.43    3.10
  -1  10  -4   24.10    1.92
  -1 -10   4   19.75    2.29
  -1 -10   4   24.94    2.18
   1  -9   4   -0.31    0.94
   1  -9   4   -0.01    0.89
   1   9  -4   -0.08    0.57
   1   9  -4   -0.05    1.02
  -1  -9   4    0.74    0.85
  -1  -9   4    0.50    0.91
  -1   9  -4    0.52    0.71
   1  -8   4    3.91    1.08
   1   8  -4    3.14    1.07
   1  -8   4    1.94    0.92
   1   8  -4    2.36    0.58
  -1  -8   4    2.64    1.00
  -1   8  -4    1.59    0.66
  -1  -8   4    2.55    0.91
  -1   8  -4    1.08    0.97
   1  -7   4    2.14    0.78
   1  -7   4    2.00    0.77
   1   7  -4    2.32    0.92
   1   7  -4    2.24    0.54
  -1   7  -4    3.54    0.76
  -1  -7   4    1.32    0.79
  -1  -7   4    1.91    0.76
   1   6  -4   34.49    2.16
   1   6  -4   34.28    1.50
   1  -6   4   35.37    1.75
   1  -6   4   35.87    2.03
  -1   6  -4   30.75    1.68
  -1   6  -4   35.07    2.16
  -1  -6   4   34.79    1.86
  -1  -6   4   34.31    2.04
   1   5  -4    3.21    0.47
   1  -5   4    4.66    0.84
   1   5  -4    4.87    0.92
   1  -5   4    4.66    0.65
  -1  -5   4    4.30    0.86
  -1   5  -4    4.14    0.81
  -1  -5   4    4.48    0.69
  -1   5  -4    3.21    0.62
   1   4  -4   26.47    1.59
   1  -4   4   24.32    1.42
   1  -4   4   25.35    1.16
   1   4  -4   23.93    1.03
  -1  -4   4   19.73    1.36
  -1  -4   4   25.18    1.34
  -1   4  -4   25.15    1.49
   1  -3   4  300.08    9.18
   1  -3   4  285.20    9.24
   1   3  -4  280.64    9.44
   1   3  -4  289.56    8.40
  -1  -3   4  296.59    9.53
  -1  -3   4  284.20    9.31
  -1   3  -4  297.69    9.38
   1  -2   4  252.35    7.70
   1   2  -4  237.17    8.02
   1  -2   4  245.65    7.86
  -1   2  -4  251.13    7.73
  -1  -2   4  249.36    8.18
  -1  -2   4  243.46    7.89
   1   1  -4   20.22    1.16
   1  -1   4   19.34    1.02
   1   1  -4   19.56    0.97
  -1  -1   4   19.15    1.02
  -1  -1   4   19.23    1.12
   1   0  -4  381.25   11.64
   1   0   4  373.92   11.48
   1   0  -4  363.47   11.84
   1   0   4  377.51   11.55
  -1   0   4  371.22   11.54
  -1   0  -4  368.84   11.53
   1  -1  -4   19.01    1.04
   1  -1  -4   19.62    1.00
   1   1   4   20.33    0.91
   1   1   4   20.22    1.02
  -1  -1  -4   17.70    0.82
  -1  -1  -4   17.82    1.10
  -1   1   4   18.80    1.02
   1   2   4  253.82    8.01
   1  -2  -4  256.59    8.13
   1  -2  -4  251.81    8.01
  -1  -2  -4  244.13    8.02
  -1  -2  -4  243.43    7.98
  -1   2   4  249.92    7.99
   1   3   4  301.21    9.65
   1  -3  -4  303.96    9.71
   1  -3  -4  299.54    9.61
  -1  -3  -4  300.26    9.64
  -1  -3  -4  297.44    9.63
  -1   3   4  296.63    9.61
   1  -4  -4   25.61    1.34
   1  -4  -4   25.81    1.54
   1   4   4   25.29    1.57
  -1   4   4   23.93    1.50
  -1  -4  -4   23.73    1.31
  -1  -4  -4   26.43    1.57
   1  -5  -4    5.73    0.96
   1   5   4    5.24    0.93
   1  -5  -4    5.21    0.77
  -1   5   4    3.96    0.84
  -1  -5  -4    3.90    0.80
  -1  -5  -4    5.32    0.77
   1   6   4   36.21    2.25
   1  -6  -4   36.41    2.16
   1  -6  -4   36.70    1.90
  -1  -6  -4   37.89    2.19
  -1   6   4   35.18    2.16
  -1  -6  -4   35.84    1.91
   1   7   4    1.95    0.97
   1  -7  -4    1.22    0.75
   1  -7  -4    2.24    0.79
  -1   7   4    0.75    0.75
  -1  -7  -4    1.53    0.78
  -1  -7  -4    1.38    0.84
   1  -8  -4    2.01    0.97
   1   8   4    2.04    1.07
   1  -8  -4    1.76    0.85
  -1  -8  -4    1.37    0.98
  -1  -8  -4    2.60    1.02
  -1   8   4    3.45    1.15
   1   9   4   -1.48    0.74
   1  -9  -4    0.24    0.91
   1  -9  -4   -0.89    0.87
  -1  -9  -4   -0.96    0.77
  -1  -9  -4    0.81    0.97
   1 -10  -4   25.53    2.59
   1  10   4   24.73    2.63
   1 -10  -4   25.89    2.25
  -1 -10  -4   26.72    2.68
  -1 -10  -4   26.29    2.29
   1 -11  -4    4.41    1.32
   1  11   4    3.30    1.49
   1 -11  -4    4.66    1.54
  -1 -11  -4    2.96    1.29
  -1 -11  -4    4.31    1.60
   1 -12  -4    3.78    1.41
   1 -12  -4    4.88    1.74
  -1 -12  -4    3.69    1.41
   1 -13  -4    4.54    1.97
   1 -13  -4   -0.03    1.38
  -1 -13  -4    1.35    1.39
   1 -14  -4    3.28    1.65
   1 -14  -4    3.31    2.02
  -1 -14  -4    3.58    1.68
   2 -14   4    0.34    1.56
   2 -14   4   -2.44    1.45
  -2 -14   4    1.27    1.82
   2 -13   4   20.46    2.48
   2 -13   4   19.06    2.72
  -2  13  -4   20.17    2.05
  -2 -13   4   22.90    2.53
   2 -12   4    4.47    1.70
   2 -12   4    7.94    1.67
  -2  12  -4    6.75    1.34
  -2 -12   4    6.71    1.73
   2 -11   4   66.48    3.80
   2 -11   4   55.87    3.33
   2  11  -4   53.21    4.36
  -2 -11   4   57.54    3.50
  -2  11  -4   61.45    3.04
   2 -10   4    4.58    1.28
   2  10  -4    6.35    1.68
   2 -10   4    6.59    1.35
  -2 -10   4    5.98    1.39
  -2 -10   4    6.44    1.37
  -2  10  -4    4.39    1.07
   2  -9   4    3.48    1.08
   2   9  -4    3.84    1.39
   2  -9   4    3.76    1.16
  -2   9  -4    3.39    0.93
  -2  -9   4    3.23    1.15
  -2  -9   4    5.05    1.21
   2  -8   4   -0.16    0.78
   2   8  -4    1.23    0.99
   2  -8   4    0.25    0.80
  -2   8  -4    0.98    0.67
  -2  -8   4   -0.09    0.71
  -2  -8   4    0.09    0.82
   2   7  -4  307.27   10.77
   2  -7   4  307.93   10.39
   2  -7   4  306.13   10.26
  -2   7  -4  313.88   10.68
  -2   7  -4  308.77    9.71
  -2  -7   4  306.34   10.50
  -2  -7   4  302.98   10.49
   2   6  -4   20.53    1.97
   2  -6   4   16.47    1.52
   2  -6   4   20.72    1.35
  -2   6  -4   20.15    1.56
  -2  -6   4   20.43    1.46
  -2   6  -4   19.65    1.78
  -2  -6   4   21.74    1.77
   2  -5   4   74.69    3.05
   2  -5   4   75.61    2.78
   2   5  -4   66.60    3.25
   2   5  -4   74.41    2.38
  -2  -5   4   72.44    3.14
  -2   5  -4   75.44    3.20
  -2   5  -4   69.88    2.89
  -2  -5   4   71.03    3.12
   2   4  -4    0.42    0.54
   2  -4   4    1.05    0.35
   2   4  -4    0.39    0.20
   2  -4   4    0.25    0.41
  -2  -4   4    0.01    0.40
  -2  -4   4    0.84    0.49
   2  -3   4  244.73    7.99
   2  -3   4  237.83    7.84
   2   3  -4  251.85    7.00
   2  -3   4  243.64    7.91
  -2  -3   4  239.00    8.02
  -2   3  -4  262.42    7.84
  -2  -3   4  244.43    8.44
   2  -2   4   93.44    3.30
   2  -2   4   91.91    3.27
   2   2  -4   90.85    3.44
   2  -2   4   93.52    3.05
   2   2  -4   92.47    3.52
  -2  -2   4   91.78    3.69
  -2  -2   4   92.98    3.36
  -2   2  -4   94.89    2.98
   2  -1   4  264.40    8.27
   2  -1   4  269.52    8.23
   2  -1   4  269.73    8.32
   2   1  -4  265.44    8.71
   2   1  -4  253.78    8.53
   2   1  -4  262.73    7.45
  -2  -1   4  256.59    9.00
  -2   1  -4  264.38    8.28
  -2   1  -4  270.84    8.24
   2   0   4   26.09    1.14
   2   0   4   26.75    1.26
   2   0  -4   25.90    1.30
   2   0  -4   24.81    0.90
   2   0   4   26.01    1.09
   2   0  -4   25.04    1.33
  -2   0  -4   24.92    0.99
  -2   0  -4   23.29    0.97
   2  -1  -4  263.95    7.76
   2  -1  -4  270.74    8.46
   2   1   4  274.43    8.40
   2  -1  -4  262.52    8.83
   2   1   4  267.33    8.46
  -2  -1  -4  267.51    8.49
   2  -2  -4   94.07    3.46
   2  -2  -4   92.05    3.32
   2   2   4   86.17    3.29
  -2  -2  -4   93.89    3.20
   2  -3  -4  262.51    8.43
   2   3   4  253.60    8.25
   2  -3  -4  254.21    8.19
  -2  -3  -4  245.25    8.21
  -2  -3  -4  254.32    8.24
  -2   3   4  243.12    7.49
   2  -4  -4    0.50    0.44
   2  -4  -4    1.20    0.52
   2   4   4    1.01    0.54
  -2  -4  -4    0.59    0.45
  -2   4   4    0.71    0.51
  -2   4   4    0.93    0.38
  -2  -4  -4    1.24    0.56
   2  -5  -4   68.45    3.11
   2   5   4   72.94    3.30
   2  -5  -4   78.55    3.11
  -2  -5  -4   75.22    3.26
  -2  -5  -4   73.31    3.04
  -2   5   4   76.48    3.24
   2  -6  -4   22.94    1.51
   2   6   4   23.24    2.03
   2  -6  -4   22.77    1.89
  -2   6   4   20.98    1.88
  -2  -6  -4   20.56    1.60
  -2  -6  -4   20.90    1.85
   2   7   4  316.27   11.07
   2  -7  -4  319.04   10.79
   2  -7  -4  317.58   10.85
  -2  -7  -4  326.06   10.78
  -2   7   4  314.81   10.94
  -2  -7  -4  312.83   10.93
   2   8   4    1.53    1.02
   2  -8  -4    0.56    0.77
   2  -8  -4    0.72    0.81
  -2  -8  -4    0.24    0.95
  -2  -8  -4    0.56    0.90
   2  -9  -4    3.88    1.21
   2  -9  -4    4.01    1.11
   2   9   4    3.61    1.24
  -2  -9  -4    2.06    1.07
  -2  -9  -4    3.09    1.08
   2  10   4    6.12    1.74
   2 -10  -4   10.38    1.84
   2 -10  -4    7.45    1.47
  -2 -10  -4    7.19    1.41
   2 -11  -4   52.25    3.70
   2  11   4   49.60    4.08
   2 -11  -4   62.97    3.39
  -2 -11  -4   54.38    3.38
   2 -12  -4    5.69    1.57
   2  12   4    5.53    1.93
   2 -12  -4    5.81    1.81
  -2 -12  -4    6.88    1.63
   2 -13  -4   21.14    2.86
   2 -13  -4   24.18    2.70
  -2 -13  -4   19.88    2.46
   2 -14  -4    2.36    1.87
   2 -14  -4   -0.18    1.41
  -2 -14  -4    0.12    1.53
   3 -14   4    1.43    1.66
  -3  14  -4   -1.93    1.19
  -3 -14   4    2.25    1.89
   3 -13   4    5.16    1.71
   3  13  -4    8.02    2.26
   3 -13   4    6.47    1.90
  -3  13  -4    3.92    1.33
  -3 -13   4    4.53    1.80
   3 -12   4    0.38    1.21
   3  12  -4    0.85    1.61
   3 -12   4    2.17    1.37
  -3 -12   4    0.29    1.45
  -3  12  -4   -0.21    0.97
   3 -11   4   10.85    1.68
   3 -11   4   12.34    1.94
   3  11  -4   13.30    2.39
  -3  11  -4    9.18    1.47
  -3 -11   4   10.83    1.78
   3 -10   4    0.15    0.94
   3 -10   4   -0.83    0.91
   3  10  -4    0.75    1.19
  -3  10  -4    1.57    0.95
  -3 -10   4   -0.81    1.11
   3  -9   4   -0.33    0.84
   3  -9   4    1.49    0.89
   3   9  -4    2.44    1.28
  -3  -9   4   -0.08    0.94
  -3   9  -4    1.23    0.85
   3  -8   4    6.71    1.24
   3   8  -4    5.42    1.37
   3  -8   4    6.21    1.06
  -3  -8   4    3.78    1.18
  -3  -8   4    3.70    1.06
  -3   8  -4    3.43    0.99
   3  -7   4    0.65    0.63
   3   7  -4    0.78    0.83
   3  -7   4    1.34    0.78
  -3  -7   4   -0.59    0.64
  -3  -7   4   -0.56    0.60
  -3   7  -4    0.41    0.69
   3  -6   4    6.04    0.86
   3  -6   4    7.12    1.03
   3   6  -4    5.92    1.18
   3  -6   4    7.08    0.98
  -3  -6   4    6.75    1.13
  -3  -6   4    9.02    1.23
  -3   6  -4    6.33    0.99
   3   5  -4   13.84    1.55
   3  -5   4   18.68    1.51
   3  -5   4   17.26    1.35
   3  -5   4   15.42    1.07
  -3  -5   4   16.68    1.60
  -3   5  -4   17.52    1.48
  -3  -5   4   16.61    0.81
  -3  -5   4   18.05    1.58
   3  -4   4   64.45    2.64
   3   4  -4   60.69    2.88
   3  -4   4   65.43    2.49
   3  -4   4   61.98    2.56
  -3  -4   4   67.49    3.08
  -3  -4   4   64.52    2.79
   3  -3   4  169.14    5.64
   3   3  -4  163.11    6.00
   3  -3   4  176.53    5.70
   3  -3   4  172.91    5.68
  -3  -3   4  175.19    6.42
   3   2  -4   45.54    2.01
   3  -2   4   47.60    1.84
   3   2  -4   49.27    2.23
   3  -2   4   48.15    1.90
   3  -2   4   49.76    1.89
   3   2  -4   51.39    2.25
  -3   2  -4   50.32    1.84
  -3  -2   4   48.65    2.51
   3  -1   4    3.98    0.44
   3   1  -4    3.33    0.49
   3   1  -4    4.22    0.69
   3   1  -4    3.28    0.61
   3  -1   4    4.03    0.41
   3  -1   4    4.11    0.45
  -3   1  -4    3.58    0.42
  -3  -1   4    3.73    0.83
  -3   1  -4    3.10    0.46
   3   0   4   97.48    3.42
   3   0   4  100.13    3.34
   3   0  -4  100.65    3.47
   3   0  -4   96.87    3.57
   3   0  -4  105.41    3.15
   3   0  -4  100.60    3.90
  -3   0   4  106.00    3.08
  -3   0  -4  104.41    3.55
   3  -1  -4    3.23    0.48
   3  -1  -4    2.65    0.64
   3   1   4    3.35    0.46
   3  -1  -4    2.92    0.47
   3   1   4    3.26    0.49
  -3   1   4    2.78    0.38
  -3  -1  -4    2.99    0.46
   3   2   4   49.46    1.99
   3  -2  -4   45.67    1.95
   3   2   4   47.77    1.98
   3  -2  -4   45.95    2.22
   3  -2  -4   48.34    1.96
  -3   2   4   49.89    1.79
  -3  -2  -4   43.94    1.94
   3  -3  -4  173.23    6.14
   3   3   4  172.92    5.85
   3   3   4  167.06    5.80
   3  -3  -4  165.08    5.71
   3  -3  -4  179.25    5.78
  -3  -3  -4  168.50    5.84
  -3   3   4  171.64    5.34
   3   4   4   62.48    2.84
   3  -4  -4   68.06    2.76
   3  -4  -4   67.81    2.91
   3  -4  -4   63.22    2.66
  -3   4   4   65.64    2.47
  -3  -4  -4   64.74    2.68
   3   5   4   15.19    1.53
   3  -5  -4   17.95    1.54
   3  -5  -4   19.04    1.51
   3  -5  -4   19.49    1.57
  -3  -5  -4   16.21    1.36
  -3  -5  -4   20.83    1.75
  -3   5   4   17.66    1.17
   3  -6  -4    7.32    1.08
   3   6   4    7.40    1.23
   3  -6  -4    6.55    1.09
  -3   6   4    6.20    1.11
  -3   6   4    6.10    0.84
  -3  -6  -4    7.06    1.09
  -3  -6  -4    5.16    0.97
   3  -7  -4   -0.04    0.68
   3  -7  -4    0.94    0.75
   3   7   4   -0.03    0.72
  -3  -7  -4   -0.30    0.77
  -3   7   4    0.70    0.61
  -3  -7  -4    0.68    0.77
   3  -8  -4    4.52    1.18
   3   8   4    5.06    1.33
   3  -8  -4    3.89    1.06
  -3  -8  -4    2.39    1.05
  -3   8   4    5.33    0.95
   3   9   4    0.19    1.00
   3  -9  -4    0.41    0.96
   3  -9  -4   -0.40    0.85
  -3  -9  -4    0.38    1.08
   3 -10  -4    0.52    1.13
   3  10   4   -0.34    1.05
   3 -10  -4   -0.38    1.06
  -3 -10  -4   -2.10    0.90
   3  11   4   13.22    2.43
   3 -11  -4    8.31    1.81
   3 -11  -4    8.31    1.75
  -3 -11  -4    8.93    1.63
   3  12   4   -0.80    1.50
   3 -12  -4    1.36    1.43
   3 -12  -4    1.68    1.30
  -3 -12  -4    0.17    1.36
   3 -13  -4    4.79    1.71
   3  13   4    4.15    2.01
   3 -13  -4    3.46    1.77
  -3 -13  -4    3.54    1.71
   3 -14  -4    0.10    1.48
   3 -14  -4    0.26    1.79
  -3 -14  -4    0.30    1.64
   4 -13   4    0.72    1.33
   4  13  -4    0.67    1.70
  -4 -13   4   -1.73    1.53
  -4  13  -4    0.72    1.16
   4  12  -4    3.22    1.78
   4 -12   4    3.47    1.42
  -4  12  -4    5.02    1.40
  -4 -12   4    2.48    1.49
   4 -11   4    2.12    1.20
   4  11  -4    1.53    1.47
   4 -11   4   -0.04    1.10
  -4  11  -4    0.53    1.00
  -4 -11   4    0.29    1.30
   4 -10   4   52.32    3.24
   4  10  -4   58.12    3.96
   4 -10   4   58.16    3.33
  -4 -10   4   61.08    3.43
  -4  10  -4   64.20    3.24
   4  -9   4    0.16    0.85
   4  -9   4   -0.67    0.78
   4   9  -4    1.24    1.14
  -4  -9   4   -0.38    1.05
  -4   9  -4   -0.17    0.82
   4   8  -4   85.04    4.32
   4  -8   4   72.94    3.58
   4  -8   4   86.21    3.71
  -4   8  -4   84.79    3.74
  -4  -8   4   82.68    3.95
   4   7  -4   32.47    2.72
   4  -7   4   29.90    1.92
   4  -7   4   32.45    1.97
  -4  -7   4   33.50    2.28
  -4   7  -4   28.18    2.19
   4  -6   4  118.32    4.63
   4  -6   4  121.12    4.56
   4   6  -4  125.94    5.16
   4  -6   4  125.89    4.68
  -4  -6   4  128.46    5.20
  -4   6  -4  117.19    4.67
  -4  -6   4  124.49    5.14
   4   5  -4    2.89    0.87
   4  -5   4    2.86    0.65
   4  -5   4    3.57    0.69
   4  -5   4    2.50    0.63
  -4  -5   4    2.43    0.32
  -4   5  -4    1.68    0.78
  -4  -5   4    3.26    0.93
  -4  -5   4    3.30    0.84
   4  -4   4  202.56    6.96
   4   4  -4  201.40    7.04
   4  -4   4  207.84    6.73
   4  -4   4  203.36    6.71
   4   4  -4  211.07    7.27
  -4  -4   4  208.06    5.85
  -4  -4   4  205.06    7.71
   4  -3   4    1.84    0.41
   4  -3   4    2.17    0.49
   4   3  -4    1.61    0.60
   4  -3   4    1.62    0.37
   4   3  -4    1.84    0.54
  -4  -3   4    1.56    0.74
   4   2  -4   70.52    2.69
   4  -2   4   68.56    2.64
   4  -2   4   70.14    2.32
   4  -2   4   69.63    2.32
   4   2  -4   73.37    3.09
   4   2  -4   65.22    2.88
  -4  -2   4   69.97    2.03
   4   1  -4   18.63    1.01
   4   1  -4   19.54    1.18
   4   1  -4   19.81    1.39
   4  -1   4   16.88    0.98
  -4   1  -4   18.26    1.16
  -4  -1   4   19.14    1.89
  -4  -1   4   17.23    0.71
   4   0  -4  712.85   21.03
   4   0  -4  705.07   20.94
   4   0   4  688.18   20.66
   4   0  -4  689.50   22.32
   4   0   4  672.95   20.67
  -4   0  -4  694.55   21.95
  -4   0   4  700.67   19.66
   4   1   4   17.87    0.88
   4   1   4   16.88    0.95
   4  -1  -4   16.06    1.51
   4  -1  -4   17.60    0.97
   4  -1  -4   17.99    0.94
  -4   1   4   18.82    0.92
  -4  -1  -4   18.64    1.15
   4   2   4   69.19    2.65
   4  -2  -4   66.87    2.60
   4   2   4   70.96    2.65
   4  -2  -4   70.36    2.59
   4  -2  -4   74.76    3.21
  -4  -2  -4   68.80    2.83
  -4   2   4   70.94    2.50
   4  -3  -4    1.52    0.46
   4  -3  -4    3.64    0.83
   4  -3  -4    1.25    0.44
   4   3   4    2.34    0.57
   4   3   4    1.64    0.52
  -4  -3  -4    1.92    0.56
  -4   3   4    2.64    0.53
   4  -4  -4  200.17    7.42
   4  -4  -4  197.99    6.79
   4   4   4  203.51    6.97
   4  -4  -4  206.80    6.84
   4   4   4  214.14    7.10
  -4  -4  -4  203.77    7.10
  -4   4   4  206.28    6.49
   4  -5  -4    2.52    0.70
   4  -5  -4    3.17    0.66
   4   5   4    3.01    0.83
   4  -5  -4    1.55    0.77
   4   5   4    2.13    0.70
  -4  -5  -4    2.93    0.78
  -4   5   4    4.37    0.74
   4   6   4  126.62    5.12
   4  -6  -4  124.84    4.77
   4  -6  -4  120.10    4.80
   4  -6  -4  134.20    5.21
  -4   6   4  127.61    4.50
  -4  -6  -4  123.73    4.86
   4   7   4   35.30    2.45
   4  -7  -4   33.25    2.20
   4  -7  -4   37.65    2.37
  -4  -7  -4   33.55    2.16
  -4   7   4   31.10    1.88
   4  -8  -4   84.40    4.01
   4   8   4   91.37    4.35
   4  -8  -4   75.78    3.82
  -4   8   4   83.11    3.48
  -4  -8  -4   83.96    3.84
   4  -9  -4   -0.36    0.90
   4  -9  -4   -0.08    0.89
   4   9   4   -1.34    1.00
  -4   9   4    0.67    0.85
  -4  -9  -4   -1.15    0.94
   4  10   4   63.00    4.10
   4 -10  -4   60.55    3.60
   4 -10  -4   62.62    3.70
  -4 -10  -4   64.43    3.51
   4  11   4    0.46    1.54
   4 -11  -4   -0.41    1.23
   4 -11  -4    0.34    1.24
  -4 -11  -4   -0.26    1.33
   4 -12  -4    1.95    1.58
   4  12   4    3.46    1.91
   4 -12  -4    3.47    1.59
  -4 -12  -4    2.23    1.48
   4  13   4    1.83    1.75
   4 -13  -4   -0.36    1.48
   4 -13  -4   -0.23    1.36
  -4 -13  -4   -0.96    1.40
   5  13  -4    1.93    1.84
   5 -13   4    2.26    1.47
  -5 -13   4    3.98    2.00
  -5  13  -4    3.08    1.45
   5 -12   4    0.46    1.20
   5  12  -4   -1.84    1.48
  -5  12  -4   -1.02    1.06
  -5 -12   4   -0.32    1.41
   5 -11   4    1.54    1.16
   5  11  -4    3.51    1.68
  -5 -11   4    3.55    1.49
  -5  11  -4    3.82    1.45
   5  10  -4    9.33    2.05
   5 -10   4    3.07    1.27
   5 -10   4    5.46    1.33
  -5 -10   4    6.01    1.48
  -5  10  -4    5.66    1.42
   5  -9   4    2.20    1.05
   5  -9   4    0.01    0.79
   5   9  -4    3.75    1.41
  -5  -9   4    2.99    1.20
  -5   9  -4    4.13    1.26
   5   8  -4    5.58    1.42
   5  -8   4    9.66    1.28
   5  -8   4   10.76    1.43
  -5  -8   4    7.46    1.48
  -5   8  -4    6.32    1.36
   5  -7   4   24.20    1.99
   5   7  -4   29.02    2.47
   5  -7   4   22.69    1.77
  -5   7  -4   25.38    2.19
  -5  -7   4   23.97    2.33
   5  -6   4    5.11    0.84
   5  -6   4    4.67    0.80
   5  -6   4    5.57    0.98
  -5  -6   4    5.80    1.30
  -5   6  -4    5.67    1.15
   5   5  -4    5.72    1.07
   5  -5   4    8.43    0.86
   5  -5   4    9.64    1.09
   5  -5   4    5.55    0.76
  -5  -5   4    5.96    1.30
   5  -4   4   60.26    2.68
   5   4  -4   64.70    2.99
   5  -4   4   59.45    2.32
   5  -4   4   63.08    2.27
   5   4  -4   64.02    2.76
  -5  -4   4   61.42    1.83
  -5  -4   4   62.41    3.44
   5   3  -4    7.59    1.03
   5  -3   4    8.47    0.93
   5   3  -4    7.38    0.87
  -5  -3   4    9.47    1.56
  -5  -3   4    7.88    0.39
   5   2  -4    0.50    0.62
   5  -2   4    0.28    0.41
   5   2  -4    0.50    0.38
   5   2  -4    0.26    0.49
  -5  -2   4    0.74    0.22
  -5  -2   4    0.95    0.80
   5   1  -4    4.48    0.63
   5   1  -4    5.03    0.56
   5   1  -4    5.11    0.98
   5  -1   4    4.06    0.64
  -5   1  -4    3.08    0.72
  -5  -1   4    7.07    1.32
  -5  -1   4    5.25    0.48
   5   0  -4    9.04    0.69
   5   0  -4    8.55    0.59
   5   0  -4    6.34    1.06
  -5   0  -4    8.21    1.00
  -5   0   4    7.28    0.64
   5  -1  -4    5.41    1.02
   5  -1  -4    5.26    0.46
   5  -1  -4    4.70    0.48
  -5  -1  -4    4.79    0.79
  -5   1   4    4.15    0.57
   5   2   4    0.82    0.36
   5  -2  -4    0.22    0.61
   5  -2  -4    0.76    0.29
   5  -2  -4    0.17    0.28
   5   2   4    0.50    0.34
  -5   2   4    0.71    0.39
  -5  -2  -4    0.18    0.52
   5  -3  -4    8.24    0.78
   5   3   4    8.41    0.93
   5  -3  -4   11.10    1.42
   5   3   4    9.32    0.94
   5  -3  -4    8.98    0.82
  -5  -3  -4    9.90    1.14
  -5   3   4    8.20    0.89
   5  -4  -4   58.51    2.54
   5   4   4   63.40    2.80
   5  -4  -4   61.95    2.52
   5   4   4   65.65    2.75
   5  -4  -4   61.72    3.25
  -5  -4  -4   68.42    2.94
  -5   4   4   63.87    2.59
   5  -5  -4    8.73    1.44
   5  -5  -4    8.94    0.99
   5   5   4    5.59    0.98
   5   5   4   10.10    1.26
   5  -5  -4    8.08    0.96
  -5   5   4    9.25    1.08
  -5  -5  -4    7.62    1.16
   5  -6  -4    3.53    0.84
   5  -6  -4    4.14    1.14
   5   6   4    7.22    1.25
   5  -6  -4    3.68    0.78
  -5  -6  -4    4.98    1.05
  -5   6   4    6.35    0.99
   5  -7  -4   23.62    1.91
   5   7   4   23.23    2.23
   5  -7  -4   29.58    2.58
  -5   7   4   25.47    1.92
  -5  -7  -4   20.81    1.94
   5   8   4    9.46    1.70
   5  -8  -4   11.34    1.49
   5  -8  -4    5.88    1.43
  -5   8   4    9.78    1.32
  -5  -8  -4    7.50    1.38
   5  -9  -4    1.26    1.23
   5  -9  -4    2.42    1.09
   5   9   4    0.85    1.25
  -5   9   4    2.48    0.94
  -5  -9  -4    1.01    1.03
   5  10   4    6.15    1.80
   5 -10  -4    4.27    1.31
   5 -10  -4    4.44    1.49
  -5  10   4    6.29    1.30
  -5 -10  -4    6.76    1.56
   5  11   4    1.29    1.49
   5 -11  -4    1.59    1.28
   5 -11  -4    4.87    1.75
  -5 -11  -4    3.36    1.48
   5  12   4    0.47    1.68
   5 -12  -4   -0.06    1.39
   5 -12  -4    1.80    1.41
  -5 -12  -4   -0.96    1.29
   5 -13  -4    1.93    1.70
   5 -13  -4    0.78    1.52
   5  13   4    0.04    1.75
  -5 -13  -4   -1.35    1.64
   6 -12   4    1.45    1.22
   6  12  -4    0.04    1.61
  -6 -12   4    0.13    1.43
  -6  12  -4    1.75    1.35
   6 -11   4   15.67    1.91
   6  11  -4   14.20    2.42
  -6  11  -4   15.16    2.11
  -6 -11   4   13.19    2.14
   6 -10   4   12.56    1.64
   6  10  -4   11.31    2.06
  -6 -10   4   11.64    1.97
  -6  10  -4   14.80    1.96
   6  -9   4    0.28    0.76
   6   9  -4    0.34    1.11
   6  -9   4    2.03    1.12
  -6  -9   4    0.93    1.14
  -6   9  -4   -0.32    0.99
   6  -8   4    0.69    0.92
   6  -8   4    3.08    0.85
  -6  -8   4    0.87    1.24
  -6   8  -4    1.70    1.08
   6  -7   4   60.54    3.20
   6   7  -4   65.35    3.55
   6  -7   4   65.62    2.80
  -6   7  -4   66.23    3.39
  -6  -7   4   56.79    3.68
   6   6  -4   72.41    3.60
   6  -6   4   68.42    2.74
   6  -6   4   65.38    2.64
   6  -6   4   67.85    3.25
  -6  -6   4   64.95    3.74
  -6   6  -4   72.46    3.47
   6  -5   4    1.43    0.76
   6  -5   4    1.78    0.40
   6  -5   4    1.80    0.35
   6   5  -4    3.41    0.98
  -6  -5   4    1.43    1.09
   6   4  -4   53.57    2.74
   6   4  -4   50.17    2.43
   6  -4   4   57.66    2.63
  -6  -4   4   54.31    3.40
   6   3  -4  271.43    9.72
   6  -3   4  268.92    9.26
   6   3  -4  281.31    8.84
   6   3  -4  271.86    9.13
  -6  -3   4  267.96    7.86
  -6  -3   4  277.74   10.33
   6   2  -4    2.31    0.58
   6   2  -4    1.59    0.85
   6  -2   4    1.80    0.62
   6   2  -4    1.68    0.43
  -6  -2   4    0.93    0.97
  -6  -2   4    1.77    0.37
  -6   2  -4    1.69    0.73
   6   1  -4  119.16    3.91
   6   1  -4  121.06    3.96
   6   1  -4  125.24    5.04
   6  -1   4  119.32    4.50
  -6   1  -4  127.06    4.89
  -6  -1   4  117.21    3.82
  -6  -1   4  121.14    5.58
   6   0  -4   40.89    2.47
  -6   0   4   41.22    1.70
  -6   0  -4   40.29    2.24
   6  -1  -4  119.49    5.08
  -6   1   4  119.16    4.00
  -6  -1  -4  121.31    4.78
   6  -2  -4    0.95    0.91
  -6   2   4    2.16    0.53
  -6  -2  -4    1.74    0.69
   6  -3  -4  260.42    8.27
   6  -3  -4  274.61    9.95
   6   3   4  275.91    8.68
   6   3   4  272.96    8.67
   6  -3  -4  280.83    8.29
  -6   3   4  279.22    8.47
  -6  -3  -4  262.06    9.47
   6  -4  -4   55.98    2.12
   6   4   4   54.29    2.49
   6  -4  -4   52.28    2.14
   6   4   4   56.65    2.46
   6  -4  -4   57.28    3.20
  -6   4   4   52.46    2.41
  -6  -4  -4   58.22    2.83
   6   5   4    2.59    0.81
   6  -5  -4    1.90    1.10
   6  -5  -4    2.64    0.62
   6  -5  -4    2.89    0.62
  -6  -5  -4    1.07    0.77
  -6   5   4    1.70    0.79
   6  -6  -4   58.39    3.60
   6   6   4   66.27    3.28
   6  -6  -4   66.79    2.81
   6  -6  -4   66.09    2.79
  -6   6   4   65.56    2.96
  -6  -6  -4   63.26    3.27
   6  -7  -4   56.88    3.57
   6   7   4   60.25    3.37
   6  -7  -4   64.12    2.91
  -6   7   4   62.27    2.98
  -6  -7  -4   66.82    3.37
   6   8   4    1.60    1.07
   6  -8  -4    1.52    0.86
   6  -8  -4    0.44    1.13
  -6  -8  -4    3.51    1.17
  -6   8   4    1.87    0.96
   6  -9  -4   -0.27    0.83
   6  -9  -4    1.88    1.43
   6   9   4   -0.04    1.06
  -6   9   4    0.22    0.90
  -6  -9  -4    1.84    1.17
   6 -10  -4    8.45    2.00
   6  10   4   10.25    2.02
   6 -10  -4   12.74    1.74
  -6  10   4   12.96    1.70
  -6 -10  -4   13.72    1.96
   6 -11  -4   18.47    2.17
   6 -11  -4   18.66    2.74
   6  11   4   17.67    2.61
  -6 -11  -4   15.37    2.30
  -6  11   4   15.00    1.89
   6  12   4   -0.73    1.48
   6 -12  -4    1.70    1.86
   6 -12  -4    0.85    1.37
  -6 -12  -4   -0.22    1.68
   7 -12   4    0.57    1.11
  -7 -12   4    1.28    1.55
   7 -11   4    2.38    1.16
  -7 -11   4    4.70    1.69
  -7  11  -4    3.33    1.53
   7 -10   4    0.73    0.89
  -7  10  -4    2.77    1.31
  -7 -10   4    1.95    1.41
   7  -9   4    0.71    0.76
   7   9  -4   -0.39    1.16
  -7  -9   4    0.83    1.27
  -7   9  -4   -1.10    1.15
   7   8  -4   15.94    2.17
   7  -8   4   16.19    1.40
  -7   8  -4   14.84    2.01
  -7  -8   4   14.91    2.19
   7  -7   4   23.52    1.20
   7  -7   4   25.24    2.21
   7  -7   4   22.06    1.29
   7   7  -4   19.24    2.13
  -7   7  -4   24.58    2.35
  -7  -7   4   24.19    2.70
   7   6  -4   -0.70    0.69
   7  -6   4    0.09    0.78
  -7  -6   4    0.21    1.14
  -7   6  -4    1.49    1.05
   7  -5   4   -0.13    0.74
   7   5  -4    0.17    0.75
  -7   5  -4   -0.29    0.85
  -7  -5   4   -1.77    1.07
   7   4  -4    0.63    0.49
   7  -4   4   -0.13    0.63
   7   4  -4   -0.83    0.56
  -7  -4   4    0.03    1.03
   7   3  -4   14.17    1.08
   7  -3   4   14.38    1.43
   7   3  -4   13.71    1.25
  -7  -3   4   12.69    1.99
   7   2  -4    8.92    0.71
   7  -2   4    8.96    1.11
   7   2  -4    7.58    1.42
   7   2  -4    7.82    0.61
  -7  -2   4    8.76    0.73
  -7  -2   4    7.82    1.72
  -7   2  -4    7.81    1.28
   7   1  -4    0.27    0.85
   7  -1   4    0.30    0.61
  -7  -1   4    0.29    0.41
  -7   1  -4    1.07    0.77
  -7  -1   4   -0.89    0.91
   7   0  -4    1.66    0.95
  -7   0   4    1.12    1.09
  -7   0   4    2.34    0.56
  -7   0  -4    1.88    0.85
   7  -1  -4    1.30    0.92
  -7  -1  -4    0.66    0.78
  -7   1   4    0.54    0.50
   7  -2  -4    7.06    1.39
  -7   2   4    8.41    0.98
  -7  -2  -4    8.77    1.25
   7  -3  -4   14.03    1.85
  -7  -3  -4   16.25    1.71
  -7   3   4   16.70    1.41
   7   4   4    0.01    0.42
   7  -4  -4    0.19    0.96
   7   4   4    0.09    0.47
  -7  -4  -4    0.66    0.88
  -7   4   4   -0.36    0.63
   7  -5  -4    0.86    1.12
   7  -5  -4    0.83    0.32
   7   5   4    0.16    0.59
   7  -5  -4    1.27    0.36
  -7   5   4   -0.02    0.68
  -7  -5  -4    0.88    0.88
   7  -6  -4    0.54    1.22
   7  -6  -4    0.96    0.47
   7   6   4   -0.35    0.66
   7  -6  -4   -0.04    0.47
  -7  -6  -4    0.03    0.91
  -7   6   4   -0.05    0.76
   7   7   4   19.00    2.01
   7  -7  -4   21.90    1.48
   7  -7  -4   30.98    2.94
  -7  -7  -4   21.98    2.21
  -7   7   4   24.64    2.03
   7  -8  -4   18.08    2.44
   7   8   4   14.40    1.89
   7  -8  -4   17.63    1.54
  -7   8   4   14.75    1.72
  -7  -8  -4   14.57    1.88
   7  -9  -4    0.36    0.81
   7  -9  -4    1.75    1.44
   7   9   4    0.85    1.12
  -7   9   4    0.22    0.99
  -7  -9  -4   -0.78    1.07
   7 -10  -4    0.36    1.62
   7  10   4    0.09    1.19
   7 -10  -4    0.82    0.97
  -7  10   4    0.77    1.13
  -7 -10  -4    3.05    1.38
   7 -11  -4    5.05    1.40
   7  11   4    3.06    1.65
   7 -11  -4    4.14    2.00
  -7  11   4    2.08    1.44
  -7 -11  -4    4.97    1.65
   7 -12  -4    1.05    1.93
   7  12   4   -0.74    1.50
   7 -12  -4    0.59    1.23
  -7 -12  -4    0.46    1.53
   8  11  -4    3.37    1.86
   8 -11   4    3.26    1.09
  -8 -11   4    5.74    1.86
   8  10  -4   14.10    2.45
   8 -10   4   13.27    1.38
  -8 -10   4   13.77    2.30
  -8  10  -4   11.33    2.06
   8   9  -4    0.04    1.22
  -8   9  -4    0.81    1.42
  -8  -9   4    1.28    1.37
   8   8  -4   15.14    2.08
  -8  -8   4   11.83    2.11
  -8   8  -4   15.07    2.07
   8   7  -4   11.22    1.71
  -8  -7   4   11.07    2.09
  -8   7  -4   11.91    1.87
   8   6  -4   14.86    1.84
   8  -6   4   21.19    2.06
  -8   6  -4   18.86    2.18
  -8  -6   4   18.79    2.53
   8  -5   4    1.85    0.93
   8   5  -4    0.96    0.84
  -8   5  -4    2.49    1.21
  -8  -5   4    2.02    1.48
   8   4  -4   26.51    1.76
   8   4  -4   28.20    1.53
   8  -4   4   30.11    2.11
  -8  -4   4   28.19    3.17
   8   3  -4   11.50    0.73
   8  -3   4   15.57    1.60
   8   3  -4   14.45    0.85
  -8  -3   4   10.72    2.16
  -8   3  -4   14.17    1.88
   8   2  -4   12.87    1.91
   8  -2   4   16.03    1.58
  -8   2  -4   16.71    1.91
  -8  -2   4   13.70    2.22
   8   1  -4   17.27    2.05
   8  -1   4   24.40    1.91
  -8   1  -4   19.25    2.05
  -8  -1   4   13.05    2.27
   8   0  -4  110.19    5.05
  -8   0   4   94.60    5.51
  -8   0  -4  114.92    4.90
  -8   0   4  108.20    3.81
   8  -1  -4   23.97    2.46
  -8   1   4   17.11    2.67
  -8   1   4   21.11    1.52
  -8  -1  -4   17.15    1.87
   8  -2  -4   12.50    1.84
  -8   2   4   13.80    1.31
  -8  -2  -4   12.95    1.64
   8  -3  -4    9.16    1.71
  -8   3   4   11.95    1.26
  -8  -3  -4   13.01    1.69
   8  -4  -4   25.38    2.68
  -8   4   4   28.95    2.03
  -8  -4  -4   23.32    2.18
   8   5   4    2.16    0.69
   8   5   4    2.15    0.66
   8  -5  -4    3.23    1.53
  -8  -5  -4    1.92    1.07
  -8   5   4    2.14    0.91
   8  -6  -4   14.64    2.29
   8   6   4   16.01    1.59
  -8   6   4   18.10    1.87
  -8  -6  -4   19.28    2.01
   8   7   4    8.97    1.45
   8  -7  -4   10.10    2.05
  -8  -7  -4   13.59    1.84
  -8   7   4   10.10    1.52
   8  -8  -4   14.31    1.13
   8  -8  -4   14.67    2.39
   8   8   4    9.94    1.61
  -8  -8  -4   14.45    2.04
  -8   8   4   11.83    1.71
   8   9   4    0.39    1.09
   8  -9  -4   -0.51    0.62
   8  -9  -4    1.15    1.70
  -8   9   4    0.01    1.06
  -8  -9  -4    1.38    1.40
   8 -10  -4   10.31    2.49
   8  10   4   10.11    1.96
   8 -10  -4   12.92    1.47
  -8  10   4   16.97    2.14
  -8 -10  -4   13.00    2.01
   8 -11  -4    0.99    2.02
   8  11   4   -1.11    1.25
   8 -11  -4    3.31    1.13
  -8 -11  -4    3.28    1.81
   9  10  -4    0.85    1.54
  -9 -10   4    5.16    1.80
   9   9  -4    7.98    1.86
  -9  -9   4    6.97    1.93
  -9   9  -4    8.76    1.93
   9   8  -4    5.36    1.54
  -9   8  -4    8.65    1.97
  -9  -8   4    8.20    2.05
   9   7  -4   -0.58    0.99
  -9   7  -4    0.04    1.38
  -9  -7   4   -0.48    1.43
   9   6  -4    2.48    1.03
  -9   6  -4    0.24    1.20
  -9  -6   4    0.27    1.41
   9   5  -4    0.39    0.69
  -9   5  -4   -0.12    1.10
  -9  -5   4   -0.45    1.50
   9  -4   4    4.87    1.23
  -9   4  -4    3.39    1.37
  -9  -4   4    2.87    1.59
   9  -3   4    1.84    0.94
  -9   3  -4    0.62    1.06
  -9  -3   4    0.71    1.32
   9  -2   4   21.37    1.95
   9   2  -4   18.87    2.26
  -9  -2   4   17.64    2.76
  -9   2  -4   21.78    2.40
   9   1  -4    5.40    1.42
   9  -1   4    6.17    1.19
  -9  -1   4    5.59    2.00
  -9   1  -4    6.21    1.48
   9   0  -4    2.44    1.39
  -9   0  -4    5.88    1.38
  -9   0   4    7.82    2.08
   9  -1  -4    7.67    1.77
  -9   1   4    4.99    0.93
  -9  -1  -4    5.99    1.46
  -9   1   4    6.48    2.07
   9  -2  -4   17.68    2.31
  -9  -2  -4   19.70    2.21
  -9   2   4   22.51    1.72
   9  -3  -4    1.07    1.21
  -9  -3  -4   -0.08    0.86
  -9   3   4    0.05    0.73
   9  -4  -4    6.67    1.78
  -9  -4  -4    4.84    1.41
  -9   4   4    3.97    1.07
   9  -5  -4    0.41    1.31
  -9  -5  -4    0.56    1.04
  -9   5   4    0.63    0.89
   9   6   4    1.77    0.76
   9  -6  -4    0.09    1.34
  -9   6   4    2.17    1.13
  -9  -6  -4    3.47    1.27
   9  -7  -4    1.25    1.39
  -9  -7  -4    1.29    1.17
  -9   7   4   -0.25    1.11
   9   8   4    8.16    1.51
   9  -8  -4    8.39    2.23
  -9   8   4    9.88    1.60
  -9  -8  -4    6.91    1.62
   9  -9  -4    4.77    2.04
   9   9   4    8.36    1.64
  -9   9   4    7.18    1.64
  -9  -9  -4    6.43    1.67
   9 -10  -4    0.74    2.10
   9  10   4    2.04    1.44
  -9 -10  -4    1.19    1.58
  10   8  -4    1.92    1.25
 -10  -8   4    4.49    2.09
 -10   8  -4    0.70    1.43
  10   7  -4   15.31    1.77
 -10   7  -4    9.90    1.99
 -10  -7   4   14.04    2.47
  10   6  -4   16.06    1.32
 -10   6  -4   14.59    2.18
 -10  -6   4   17.32    2.70
 -10   5  -4    0.33    1.19
 -10  -5   4    0.81    1.47
 -10  -4   4    0.18    1.53
 -10   4  -4    0.56    1.16
 -10  -3   4   65.29    4.60
  10   2  -4    1.00    1.21
  10  -2   4    1.21    1.00
 -10  -2   4    0.56    1.70
 -10   2  -4    0.21    1.14
  10   1  -4   16.19    2.33
 -10   1  -4   13.44    2.01
 -10  -1   4    8.06    2.26
  10   0  -4   12.51    2.04
 -10   0  -4   13.51    2.00
 -10   0   4   14.41    2.68
  10  -1  -4   13.39    2.10
 -10  -1  -4   13.28    2.05
 -10   1   4    9.84    2.43
  10  -2  -4    1.50    1.42
 -10  -2  -4    2.94    1.31
 -10   2   4   -0.92    1.53
  10  -3  -4   54.78    3.98
 -10  -3  -4   57.34    3.62
 -10   3   4   59.95    2.92
  10  -4  -4    1.03    1.35
 -10  -4  -4    0.22    1.23
 -10   4   4    1.56    0.90
  10  -5  -4    0.22    1.44
 -10   5   4    0.41    0.91
 -10  -5  -4   -0.21    1.23
  10  -6  -4   15.77    2.66
 -10  -6  -4   16.00    2.22
 -10   6   4   16.45    1.87
  10  -7  -4   13.94    2.67
  10   7   4   11.79    1.10
 -10   7   4   12.86    1.79
 -10  -7  -4   16.27    2.25
  10   8   4    1.71    1.02
  10  -8  -4    0.80    1.68
 -10   8   4    0.35    1.27
 -10  -8  -4    4.68    1.61
 -11  -7   4    6.22    2.10
 -11   6  -4    1.39    1.40
 -11  -6   4    0.52    1.65
 -11  -5   4   -0.41    1.54
 -11   5  -4    2.77    1.48
 -11  -4   4   -0.47    1.70
 -11   4  -4    1.30    1.49
 -11   3  -4    6.44    1.68
 -11  -3   4    4.04    2.05
 -11  -2   4    1.45    2.00
  11   1  -4    7.68    1.87
 -11  -1   4    8.48    2.44
  11   0  -4    3.51    1.59
 -11   0   4    6.15    2.22
 -11   0  -4    5.59    1.68
  11  -1  -4    9.82    2.06
 -11  -1  -4   11.33    2.08
 -11   1   4   10.48    2.58
  11  -2  -4   -0.14    1.26
 -11   2   4   -0.05    1.68
 -11  -2  -4    2.18    1.28
  11  -3  -4    7.85    2.06
 -11  -3  -4   10.23    1.93
 -11   3   4    7.20    2.47
  11  -4  -4    0.14    1.62
 -11  -4  -4    1.88    1.42
  11  -5  -4    1.39    1.57
 -11  -5  -4    1.26    1.28
  11  -6  -4    0.03    1.53
 -11   6   4    0.99    1.19
 -11  -6  -4    2.02    1.43
  11  -7  -4    4.90    2.22
 -11  -7  -4    7.42    1.79
 -11   7   4    3.20    1.50
 -12   4  -4   14.99    2.37
 -12  -4   4   21.44    3.42
 -12  -3   4   13.38    2.89
 -12   3  -4   13.89    2.32
 -12  -2   4    2.06    1.89
  12   1  -4    4.15    1.91
 -12  -1   4    6.68    2.40
  12   0  -4    0.01    1.56
 -12   0   4   -0.31    1.92
  12  -1  -4    7.38    1.97
 -12   1   4    7.50    2.53
  12  -2  -4    0.54    1.51
 -12  -2  -4   -0.10    1.36
 -12   2   4    0.73    1.86
  12  -3  -4   14.32    2.54
 -12  -3  -4   11.46    2.12
 -12   3   4   10.76    2.81
  12  -4  -4   16.05    2.88
 -12   4   4   18.22    3.43
 -12  -4  -4   21.69    2.64
   0 -14   5   -0.44    1.63
   0 -14   5    2.85    1.91
   0 -13   5   -2.89    1.12
   0 -13   5    0.87    1.39
   0 -12   5   27.39    2.57
   0 -12   5   24.11    2.73
   0  11  -5    0.95    0.75
   0 -11   5   -0.06    1.16
   0 -11   5   -0.38    0.99
   0  10  -5    6.03    1.08
   0 -10   5    4.00    1.29
   0 -10   5    6.64    1.54
   0  -9   5   -0.32    0.90
   0  -9   5   -0.03    0.92
   0   9  -5    0.48    0.57
   0   9  -5   -0.58    0.92
   0   8  -5   11.87    1.15
   0  -8   5   10.96    1.54
   0   8  -5   12.64    1.70
   0  -8   5   11.37    1.37
   0   7  -5    0.37    0.44
   0  -7   5   -0.21    0.62
   0   7  -5    0.51    0.75
   0  -7   5    0.93    0.70
   0  -6   5  257.82    8.96
   0   6  -5  264.06    8.08
   0   6  -5  259.88    9.17
   0  -6   5  267.10    8.79
   0  -5   5   -0.20    0.39
   0   5  -5    0.42    0.38
   0   5  -5   -0.09    0.55
   0  -5   5   -0.14    0.46
   0  -4   5    8.04    0.98
   0   4  -5    6.36    0.99
   0  -4   5    6.84    0.68
   0  -3   5   -0.07    0.25
   0  -3   5    0.04    0.32
   0   3  -5    0.06    0.35
   0  -2   5    2.75    0.53
   0  -2   5    2.27    0.37
   0  -2   5    1.35    0.28
   0   2  -5    2.31    0.38
   0   2  -5    1.74    0.48
   0   1  -5   -0.09    0.16
   0   1  -5   -0.29    0.29
   0  -1   5    0.09    0.17
   0  -1   5   -0.13    0.27
   0   0  -5   -0.44    0.29
   0   0  -5   -0.27    0.20
   0   0   5   -0.30    0.17
   0   0   5   -0.26    0.28
   0   1   5    0.18    0.31
   0  -1  -5    0.12    0.19
   0  -1  -5    0.29    0.33
   0   2   5    2.73    0.55
   0  -2  -5    2.29    0.38
   0  -2  -5    2.45    0.54
   0  -3  -5    0.03    0.31
   0  -3  -5   -0.05    0.37
   0   3   5   -0.24    0.35
   0   4   5    7.22    1.01
   0  -4  -5    7.44    0.79
   0  -4  -5    8.20    1.05
   0  -5  -5    0.04    0.56
   0   5   5    0.30    0.53
   0  -5  -5   -0.13    0.46
   0  -6  -5  268.47    9.29
   0   6   5  265.09    9.33
   0  -6  -5  271.19    9.05
   0  -7  -5    0.25    0.70
   0   7   5   -0.52    0.66
   0  -7  -5    0.60    0.74
   0  -8  -5   12.93    1.47
   0  -8  -5   11.44    1.62
   0   8   5   15.35    1.92
   0  -9  -5   -0.91    0.84
   0   9   5   -0.60    0.87
   0  -9  -5    0.02    0.97
   0 -10  -5    4.05    1.23
   0  10   5    5.82    1.58
   0 -10  -5    4.42    1.46
   0 -11  -5   -0.31    1.14
   0 -11  -5   -0.53    0.96
   0 -12  -5   29.25    3.24
   0 -12  -5   20.87    2.28
   0 -13  -5   -1.56    1.53
   0 -13  -5   -3.65    1.07
   0 -14  -5    1.39    1.73
   1 -14   5    0.08    1.61
   1 -14   5   -2.53    1.53
  -1 -14   5    0.34    1.54
   1 -13   5   14.04    2.21
   1 -13   5   14.88    2.41
  -1 -13   5   15.76    2.19
  -1  13  -5   16.72    1.96
   1 -12   5   43.84    3.10
   1 -12   5   44.56    3.73
  -1 -12   5   45.93    3.06
  -1  12  -5   41.66    2.60
  -1 -12   5   37.09    3.43
   1 -11   5   11.22    1.85
   1 -11   5    9.26    1.64
  -1 -11   5   12.44    2.08
  -1 -11   5    9.55    1.78
  -1  11  -5   10.11    1.42
   1  10  -5   32.33    3.11
   1 -10   5   44.67    3.26
   1  10  -5   34.00    1.94
   1 -10   5   39.16    2.49
  -1 -10   5   37.74    2.58
  -1 -10   5   30.69    2.84
  -1  10  -5   32.12    2.16
   1   9  -5   62.69    2.53
   1  -9   5   59.58    3.35
   1   9  -5   57.37    3.52
   1  -9   5   53.46    2.93
  -1   9  -5   56.22    2.67
  -1  -9   5   59.74    3.35
  -1  -9   5   56.71    3.00
   1  -8   5   29.46    1.93
   1   8  -5   30.32    1.56
   1  -8   5   31.02    2.49
   1   8  -5   27.66    2.54
  -1  -8   5   29.18    1.95
  -1   8  -5   23.63    2.35
  -1   8  -5   27.35    1.71
  -1  -8   5   27.34    2.35
   1  -7   5   22.90    2.00
   1   7  -5   26.94    2.36
   1   7  -5   22.66    1.29
   1  -7   5   24.51    1.61
  -1   7  -5   26.91    2.34
  -1  -7   5   24.43    2.12
  -1  -7   5   23.22    1.78
  -1   7  -5   21.18    1.63
   1  -6   5   93.96    3.46
   1   6  -5   87.98    3.08
   1   6  -5   89.29    4.01
   1  -6   5   92.47    3.83
  -1  -6   5   91.31    3.87
  -1  -6   5   91.43    3.61
  -1   6  -5   84.43    3.36
  -1   6  -5   91.75    3.98
   1  -5   5   64.05    2.96
   1   5  -5   69.75    2.46
   1  -5   5   66.66    2.66
   1   5  -5   66.94    3.21
  -1  -5   5   75.48    2.92
  -1  -5   5   75.51    3.15
  -1   5  -5   74.63    2.81
  -1   5  -5   71.15    3.20
   1  -4   5  197.44    6.16
   1   4  -5  186.44    6.66
   1  -4   5  193.01    6.46
   1   4  -5  187.28    5.68
  -1  -4   5  188.23    6.47
  -1   4  -5  182.71    6.55
  -1  -4   5  179.95    6.45
   1   3  -5    3.31    0.67
   1  -3   5    3.40    0.63
   1  -3   5    3.92    0.39
  -1   3  -5    5.06    0.79
  -1  -3   5    3.82    0.66
  -1   3  -5    3.83    0.40
  -1  -3   5    4.11    0.63
   1  -2   5  510.74   15.81
   1  -2   5  517.59   15.83
   1   2  -5  510.21   16.17
   1   2  -5  513.68   16.02
   1  -2   5  522.94   15.85
  -1   2  -5  512.13   15.93
  -1  -2   5  503.48   15.83
  -1   2  -5  515.55   15.90
  -1  -2   5  504.65   16.39
   1   1  -5  440.02   13.71
   1  -1   5  431.20   13.38
   1  -1   5  428.31   13.48
   1   1  -5  428.04   13.80
  -1  -1   5  444.40   13.53
  -1   1  -5  442.07   13.39
  -1   1  -5  432.73   13.62
   1   0   5    0.12    0.30
   1   0   5    0.16    0.21
   1   0  -5   -0.35    0.28
   1   0  -5   -0.27    0.24
  -1   0   5    0.00    0.28
  -1   0  -5    0.15    0.30
  -1   0  -5    0.11    0.14
   1  -1  -5  432.17   13.82
   1  -1  -5  437.88   13.56
   1   1   5  436.39   13.46
  -1   1   5  426.24   13.50
  -1  -1  -5  433.46   13.55
  -1  -1  -5  443.37   13.56
   1  -2  -5  510.31   16.12
   1  -2  -5  500.74   15.78
   1   2   5  524.91   15.79
  -1   2   5  514.75   15.77
  -1  -2  -5  494.60   15.94
  -1  -2  -5  512.51   15.79
   1   3   5    4.14    0.69
   1  -3  -5    5.49    0.65
   1  -3  -5    4.14    0.68
  -1  -3  -5    3.56    0.52
  -1   3   5    4.18    0.67
  -1  -3  -5    3.04    0.64
   1  -4  -5  186.34    6.43
   1   4   5  183.78    6.57
   1  -4  -5  194.70    6.61
  -1  -4  -5  185.54    6.36
  -1  -4  -5  193.75    6.61
  -1   4   5  193.11    6.59
   1  -5  -5   70.26    2.89
   1  -5  -5   67.55    3.13
   1   5   5   75.20    3.26
  -1  -5  -5   72.57    2.88
  -1   5   5   76.70    3.24
  -1  -5  -5   64.43    3.11
   1  -6  -5   82.61    3.55
   1   6   5   90.68    3.97
   1  -6  -5   91.97    3.93
  -1   6   5   95.60    4.03
  -1  -6  -5   96.26    3.63
  -1  -6  -5   83.50    3.89
   1   7   5   23.07    2.18
   1  -7  -5   26.58    2.23
   1  -7  -5   22.86    1.66
  -1  -7  -5   22.64    2.08
  -1   7   5   29.36    2.44
  -1  -7  -5   26.17    1.75
   1   8   5   25.46    2.48
   1  -8  -5   27.60    2.01
   1  -8  -5   30.43    2.65
  -1  -8  -5   31.56    2.02
  -1  -8  -5   24.36    2.36
  -1   8   5   31.18    2.68
   1  -9  -5   56.97    3.49
   1  -9  -5   65.95    3.17
   1   9   5   57.04    3.57
  -1  -9  -5   58.16    3.05
  -1  -9  -5   61.51    3.61
   1 -10  -5   36.86    3.18
   1  10   5   40.07    3.52
   1 -10  -5   33.68    2.43
  -1 -10  -5   36.80    3.15
  -1 -10  -5   36.96    2.48
   1 -11  -5   11.67    1.85
   1 -11  -5   13.26    2.25
   1  11   5    9.43    2.07
  -1 -11  -5   10.79    1.82
  -1 -11  -5   11.93    2.12
   1 -12  -5   41.65    3.31
   1 -12  -5   42.28    3.80
  -1 -12  -5   50.79    3.19
   1 -13  -5   16.27    2.23
   1 -13  -5   16.86    2.71
  -1 -13  -5   14.83    2.26
   1 -14  -5    0.85    1.65
   1 -14  -5    1.07    1.86
  -1 -14  -5    1.34    1.62
   2 -14   5    1.38    1.63
  -2  14  -5   -0.52    1.24
  -2 -14   5    0.77    1.63
   2 -13   5    1.15    1.57
   2 -13   5    1.56    1.52
  -2  13  -5    2.09    1.27
  -2 -13   5    2.97    1.70
   2 -12   5   -1.05    1.26
   2 -12   5   -0.22    1.24
  -2  12  -5    1.43    0.98
  -2 -12   5    0.66    1.42
   2  11  -5   12.74    2.28
   2 -11   5    9.24    1.85
   2 -11   5    9.17    1.64
  -2  11  -5   13.89    1.73
  -2 -11   5   10.83    1.83
   2 -10   5    0.02    0.95
   2  10  -5   -0.24    1.16
   2 -10   5    1.88    1.16
  -2 -10   5    1.83    1.05
  -2  10  -5    1.58    0.99
  -2 -10   5    1.08    1.11
   2  -9   5   70.84    3.64
   2   9  -5   69.55    3.94
   2  -9   5   67.31    3.26
  -2  -9   5   67.14    3.44
  -2   9  -5   66.83    3.11
  -2  -9   5   67.60    3.75
   2  -8   5    0.05    0.78
   2  -8   5   -0.32    0.71
   2   8  -5    1.38    0.97
  -2  -8   5   -0.52    0.79
  -2   8  -5   -0.18    0.71
  -2  -8   5   -0.57    0.82
   2  -7   5    0.69    0.65
   2  -7   5    0.35    0.71
   2   7  -5    0.38    0.38
   2   7  -5    0.04    0.72
  -2   7  -5    0.61    0.83
  -2  -7   5   -1.08    0.57
  -2   7  -5    0.17    0.62
  -2  -7   5    0.58    0.76
   2   6  -5    1.93    0.81
   2  -6   5    1.85    0.61
   2  -6   5    1.72    0.71
   2   6  -5    1.37    0.38
  -2  -6   5    2.92    0.76
  -2   6  -5    2.24    0.72
  -2   6  -5    0.37    0.61
  -2  -6   5    1.22    0.72
   2   5  -5  182.20    5.39
   2  -5   5  177.43    6.04
   2   5  -5  182.08    6.66
   2  -5   5  184.44    6.35
  -2  -5   5  189.96    6.58
  -2   5  -5  176.41    6.47
  -2  -5   5  174.17    6.41
   2   4  -5    0.12    0.19
   2  -4   5   -0.01    0.38
   2   4  -5   -0.01    0.46
   2  -4   5    0.57    0.32
  -2  -4   5   -0.67    0.37
  -2  -4   5    0.45    0.48
   2  -3   5    2.56    0.54
   2   3  -5    3.32    0.74
   2  -3   5    2.70    0.34
   2   3  -5    3.14    0.26
  -2  -3   5    2.94    0.61
  -2   3  -5    3.79    0.33
  -2  -3   5    4.20    0.77
   2  -2   5    0.78    0.35
   2  -2   5    0.25    0.10
   2   2  -5    0.99    0.50
   2   2  -5    0.55    0.38
   2  -2   5    0.37    0.33
  -2  -2   5    0.04    0.35
  -2   2  -5    0.85    0.13
  -2  -2   5    0.20    0.42
   2  -1   5   39.26    1.70
   2  -1   5   36.99    1.64
   2   1  -5   35.16    1.84
   2   1  -5   36.88    1.73
  -2  -1   5   35.26    1.68
  -2   1  -5   36.20    1.18
  -2   1  -5   37.21    1.20
   2   0   5    0.06    0.26
   2   0   5    0.46    0.36
   2   0   5    0.14    0.18
   2   0  -5    0.43    0.34
   2   0  -5   -0.49    0.27
  -2   0  -5   -0.01    0.16
   2   1   5   33.77    1.60
   2  -1  -5   39.20    1.75
   2  -1  -5   39.10    1.80
  -2  -1  -5   36.52    1.41
   2   2   5    0.51    0.36
   2  -2  -5    0.48    0.40
   2  -2  -5    1.15    0.46
  -2  -2  -5    0.94    0.34
   2  -3  -5    4.96    0.74
   2   3   5    4.20    0.72
   2  -3  -5    4.12    0.67
  -2  -3  -5    2.83    0.65
  -2  -3  -5    3.34    0.55
  -2   3   5    2.99    0.59
   2  -4  -5   -0.01    0.47
   2   4   5    0.21    0.50
   2  -4  -5    0.16    0.42
  -2  -4  -5    0.89    0.51
  -2   4   5    0.42    0.47
  -2  -4  -5   -0.07    0.44
   2   5   5  185.39    6.69
   2  -5  -5  198.24    6.60
   2  -5  -5  179.73    6.55
  -2  -5  -5  184.80    6.67
  -2  -5  -5  178.97    6.40
   2  -6  -5    0.78    0.65
   2   6   5    2.52    0.84
   2  -6  -5    2.11    0.71
  -2  -6  -5    2.63    0.78
  -2  -6  -5    1.16    0.73
  -2   6   5    2.04    0.77
   2  -7  -5    0.67    0.71
   2  -7  -5   -0.34    0.68
   2   7   5    0.42    0.77
  -2  -7  -5    0.85    0.77
  -2  -7  -5   -0.25    0.74
  -2   7   5    0.35    0.85
   2   8   5   -0.83    0.83
   2  -8  -5    0.05    0.85
   2  -8  -5    0.17    0.73
  -2  -8  -5   -0.66    0.85
  -2  -8  -5    0.22    0.84
   2  -9  -5   68.99    3.76
   2   9   5   64.32    3.84
   2  -9  -5   70.60    3.42
  -2  -9  -5   74.61    3.99
  -2  -9  -5   64.72    3.33
   2  10   5    1.55    1.17
   2 -10  -5    0.10    0.95
   2 -10  -5    1.40    1.18
  -2 -10  -5    0.80    1.04
   2 -11  -5   10.58    1.71
   2 -11  -5   13.54    2.14
   2  11   5   11.86    2.25
  -2 -11  -5   11.00    1.74
   2 -12  -5    0.56    1.36
   2 -12  -5    1.39    1.26
   2  12   5    1.63    1.52
  -2 -12  -5    0.92    1.30
   2 -13  -5    3.37    1.74
   2 -13  -5    1.75    1.39
  -2 -13  -5    0.27    1.38
   2 -14  -5   -0.57    1.54
   2 -14  -5    0.71    1.47
  -2 -14  -5   -2.32    1.62
   3 -13   5   26.65    2.99
  -3  13  -5   20.97    2.34
  -3 -13   5   21.87    2.63
   3 -12   5   13.91    2.13
   3 -12   5   13.36    1.95
   3  12  -5   12.49    2.47
  -3 -12   5   12.51    2.06
  -3  12  -5   14.45    1.83
   3  11  -5   19.32    2.73
   3 -11   5   12.77    1.81
   3 -11   5   17.62    2.24
  -3 -11   5   15.77    2.04
  -3  11  -5   16.06    1.87
   3  10  -5    1.80    1.41
   3 -10   5    2.47    1.10
   3 -10   5    1.71    1.11
  -3 -10   5    2.67    1.17
  -3  10  -5    3.67    1.23
   3  -9   5   28.65    2.41
   3  -9   5   24.32    2.09
   3   9  -5   35.59    3.16
  -3   9  -5   27.92    2.23
  -3  -9   5   33.26    2.31
   3   8  -5   17.58    2.14
   3  -8   5   14.96    1.64
   3  -8   5   12.74    1.39
  -3   8  -5   13.45    1.58
  -3  -8   5   15.98    1.77
   3  -7   5    5.55    0.92
   3   7  -5    7.40    1.41
   3  -7   5    7.05    1.15
  -3   7  -5    8.68    1.23
  -3  -7   5    6.13    1.18
  -3  -7   5    6.55    1.23
   3  -6   5   36.96    2.14
   3   6  -5   42.14    2.55
   3  -6   5   37.62    1.87
   3  -6   5   39.89    2.16
  -3   6  -5   38.73    2.16
  -3  -6   5   38.98    2.32
  -3  -6   5   35.88    2.26
   3  -5   5  271.14    9.08
   3  -5   5  289.36    9.23
   3   5  -5  270.37    9.50
   3  -5   5  262.39    9.01
  -3  -5   5  277.32    9.68
  -3  -5   5  287.50    9.33
   3  -4   5   -0.06    0.38
   3  -4   5    0.85    0.35
   3  -4   5    1.17    0.48
   3   4  -5    1.92    0.72
  -3  -4   5    1.41    0.73
  -3  -4   5    1.24    0.60
   3  -3   5    7.94    0.82
   3   3  -5    8.13    1.05
   3  -3   5    9.44    0.90
   3  -3   5    8.71    0.66
  -3  -3   5    6.63    0.85
  -3  -3   5    8.06    1.15
   3   2  -5  143.54    5.24
   3   2  -5  138.31    5.21
   3  -2   5  142.20    4.85
   3  -2   5  144.70    4.68
   3  -2   5  146.54    4.86
  -3  -2   5  136.60    5.57
  -3   2  -5  151.31    4.62
   3   1  -5  225.59    7.49
   3  -1   5  212.88    6.84
   3   1  -5  213.02    6.18
   3   1  -5  216.12    7.02
   3  -1   5  219.81    6.94
   3   1  -5  216.46    7.28
  -3   1  -5  214.30    6.92
  -3   1  -5  211.06    6.89
   3   0   5   -0.02    0.27
   3   0  -5    0.18    0.19
   3   0  -5   -0.15    0.33
   3   0   5    0.09    0.24
   3   0  -5   -0.14    0.27
   3   0  -5    0.18    0.41
  -3   0  -5   -0.02    0.21
   3   1   5  214.07    6.93
   3  -1  -5  198.28    6.86
   3  -1  -5  217.57    6.92
   3  -1  -5  213.30    7.39
   3   1   5  209.23    6.78
  -3  -1  -5  213.76    6.87
   3  -2  -5  138.80    4.86
   3  -2  -5  139.28    4.86
   3  -2  -5  141.70    5.22
   3   2   5  138.54    4.87
   3   2   5  138.99    4.83
  -3  -2  -5  142.04    4.80
  -3   2   5  144.68    4.38
   3   3   5    7.55    0.90
   3  -3  -5    8.88    1.09
   3   3   5    6.43    0.83
   3  -3  -5    9.25    0.97
   3  -3  -5    7.57    0.84
  -3   3   5    6.95    0.68
  -3  -3  -5    9.06    0.86
   3  -4  -5    0.73    0.55
   3  -4  -5    0.65    0.53
   3   4   5    1.68    0.63
   3  -4  -5    0.74    0.44
  -3  -4  -5    1.38    0.53
  -3   4   5    1.08    0.49
  -3  -4  -5    0.34    0.49
   3   5   5  283.99    9.80
   3  -5  -5  288.55    9.65
   3  -5  -5  285.62    9.92
  -3   5   5  295.51    8.87
  -3  -5  -5  287.05    9.69
  -3  -5  -5  296.71    9.82
   3  -6  -5   44.04    2.40
   3   6   5   43.12    2.55
   3  -6  -5   39.07    2.29
  -3   6   5   44.25    2.49
  -3  -6  -5   44.50    2.33
  -3  -6  -5   40.74    2.50
   3  -7  -5    7.19    1.26
   3   7   5    5.24    1.24
   3  -7  -5   12.14    1.51
  -3  -7  -5    6.60    1.18
  -3  -7  -5    7.22    1.36
   3  -8  -5   13.33    1.66
   3   8   5   20.06    2.26
   3  -8  -5   16.39    1.83
  -3  -8  -5   16.74    1.71
   3   9   5   26.42    2.69
   3  -9  -5   32.67    2.61
   3  -9  -5   29.08    2.59
  -3  -9  -5   23.04    2.14
   3 -10  -5    0.51    1.11
   3  10   5    1.41    1.37
   3 -10  -5    2.55    1.31
  -3 -10  -5    1.30    1.14
   3 -11  -5   13.44    2.22
   3 -11  -5   17.26    2.20
   3  11   5   16.56    2.59
  -3 -11  -5   16.97    2.21
   3 -12  -5   17.02    2.26
   3 -12  -5   16.84    2.52
   3  12   5   16.37    2.76
  -3 -12  -5   12.33    1.97
   3 -13  -5   20.33    2.60
   3 -13  -5   20.37    2.80
   3  13   5   20.42    3.20
  -3 -13  -5   16.82    2.35
   4  13  -5   -1.18    1.65
   4 -13   5    1.90    1.50
  -4  13  -5    0.09    1.19
  -4 -13   5    3.07    1.61
   4 -12   5    3.64    1.47
   4  12  -5    3.36    1.95
  -4  12  -5    3.24    1.43
  -4 -12   5    4.78    1.59
   4  11  -5    5.88    1.89
   4 -11   5    3.53    1.32
  -4  11  -5    4.61    1.32
  -4 -11   5    3.11    1.34
   4 -10   5    2.23    1.12
   4 -10   5    2.07    1.14
   4  10  -5    4.34    1.61
  -4 -10   5    4.45    1.32
  -4  10  -5    4.06    1.24
   4   9  -5    2.05    1.20
   4  -9   5    1.94    0.96
   4  -9   5    2.17    0.96
  -4   9  -5    1.26    0.94
  -4  -9   5    3.36    1.18
   4   8  -5    3.81    1.28
   4  -8   5    4.18    0.98
   4  -8   5    3.54    1.00
  -4  -8   5    3.25    1.11
  -4   8  -5    5.37    1.22
   4   7  -5   19.95    2.16
   4  -7   5   20.88    1.76
   4  -7   5   22.91    1.59
  -4  -7   5   26.56    2.28
  -4   7  -5   23.28    2.01
   4  -6   5   65.74    2.95
   4  -6   5   63.26    2.87
   4  -6   5   63.51    2.79
   4   6  -5   64.35    3.36
  -4  -6   5   72.11    3.47
  -4   6  -5   59.87    3.02
   4  -5   5   28.89    1.55
   4  -5   5   27.95    1.65
   4   5  -5   24.41    2.11
   4  -5   5   30.06    1.67
  -4  -5   5   32.56    2.26
  -4  -5   5   28.19    1.87
   4  -4   5   26.10    1.35
   4  -4   5   25.35    1.43
   4   4  -5   24.62    1.96
   4  -4   5   24.96    1.40
  -4  -4   5   25.32    2.17
   4  -3   5    5.01    0.61
   4   3  -5    5.94    0.91
   4  -3   5    4.61    0.58
   4   3  -5    3.95    0.70
   4  -3   5    4.06    0.59
   4   3  -5    3.68    0.80
  -4  -3   5    2.55    0.90
   4   2  -5  128.17    4.74
   4  -2   5  127.62    4.14
   4   2  -5  129.37    4.45
   4   2  -5  123.92    4.84
   4  -2   5  120.11    4.25
   4  -2   5  125.82    4.13
  -4  -2   5  128.34    5.32
  -4   2  -5  122.56    4.44
   4  -1   5   19.29    0.89
   4  -1   5   18.07    0.96
   4  -1   5   17.84    0.89
   4   1  -5   17.48    1.08
   4   1  -5   17.75    1.55
   4   1  -5   20.90    1.33
  -4  -1   5   17.78    1.90
  -4   1  -5   19.80    1.11
   4   0   5   -0.12    0.22
   4   0  -5   -0.11    0.50
   4   0  -5   -0.10    0.26
   4   0  -5   -0.05    0.34
  -4   0   5    0.04    0.21
  -4   0  -5    0.22    0.32
   4  -1  -5   17.43    1.60
   4   1   5   19.11    1.13
   4   1   5   18.42    1.02
   4  -1  -5   23.36    1.21
   4  -1  -5   18.40    1.09
  -4  -1  -5   17.77    1.10
  -4   1   5   19.07    0.93
   4   2   5  124.89    4.39
   4  -2  -5  123.07    4.37
   4   2   5  125.82    4.33
   4  -2  -5  120.84    4.32
  -4   2   5  123.71    4.00
  -4  -2  -5  128.22    4.47
   4  -3  -5    3.15    0.61
   4   3   5    4.15    0.72
   4  -3  -5    3.17    0.84
   4  -3  -5    4.73    0.71
   4   3   5    4.40    0.73
  -4   3   5    5.10    0.66
  -4  -3  -5    3.75    0.64
   4   4   5   25.10    1.62
   4   4   5   23.91    1.55
   4  -4  -5   24.17    1.51
   4  -4  -5   24.79    1.80
   4  -4  -5   26.09    1.51
  -4   4   5   24.32    1.39
  -4  -4  -5   23.43    1.47
   4  -5  -5   28.74    1.96
   4  -5  -5   27.04    1.63
   4   5   5   26.72    1.87
   4   5   5   31.00    1.86
   4  -5  -5   28.34    1.74
  -4   5   5   27.78    1.55
  -4  -5  -5   25.29    1.66
   4  -6  -5   71.87    3.38
   4   6   5   64.27    3.30
   4  -6  -5   63.66    3.10
  -4  -6  -5   66.83    3.04
  -4   6   5   65.09    2.76
   4   7   5   22.87    2.23
   4  -7  -5   21.74    1.95
   4  -7  -5   23.71    2.19
  -4   7   5   20.58    1.64
  -4  -7  -5   23.44    1.89
   4  -8  -5    2.78    1.06
   4  -8  -5    5.01    1.32
   4   8   5    3.68    1.28
  -4   8   5    5.39    1.02
  -4  -8  -5    5.05    1.23
   4  -9  -5    1.48    1.01
   4   9   5    0.72    1.12
   4  -9  -5    0.76    0.99
  -4  -9  -5    3.85    1.30
   4 -10  -5   -0.74    1.03
   4 -10  -5    5.66    1.47
   4  10   5    5.10    1.52
  -4 -10  -5    3.39    1.28
   4  11   5    4.42    1.87
   4 -11  -5    1.44    1.32
   4 -11  -5    2.23    1.39
  -4 -11  -5    5.26    1.54
   4  12   5    2.86    1.86
   4 -12  -5    4.18    1.56
   4 -12  -5    5.67    1.72
  -4 -12  -5    3.08    1.54
   4 -13  -5    3.22    1.78
   4 -13  -5    1.73    1.61
   4  13   5    2.31    1.84
  -4 -13  -5   -0.14    1.51
   5  13  -5    6.64    2.27
   5 -13   5    7.41    1.80
  -5 -13   5    9.01    2.21
  -5  13  -5    4.43    1.60
   5  12  -5   26.66    3.36
   5 -12   5   19.22    2.34
  -5 -12   5   26.47    2.80
  -5  12  -5   25.78    2.55
   5  11  -5    0.73    1.42
   5 -11   5    0.96    1.09
  -5  11  -5    1.30    1.17
  -5 -11   5    2.37    1.36
   5 -10   5    2.88    1.12
   5  10  -5    0.72    1.39
  -5  10  -5    1.57    1.09
  -5 -10   5    1.19    1.37
   5  -9   5   34.99    2.39
   5  -9   5   37.32    2.53
   5   9  -5   38.20    3.32
  -5  -9   5   33.94    2.87
  -5   9  -5   33.12    2.72
   5   8  -5   51.02    3.25
   5  -8   5   42.75    2.49
   5  -8   5   44.45    2.55
  -5  -8   5   47.45    3.12
  -5   8  -5   41.11    2.71
   5  -7   5    7.31    1.09
   5  -7   5    8.33    1.19
  -5  -7   5    9.14    1.59
  -5   7  -5    8.95    1.44
   5  -6   5   70.25    3.07
   5  -6   5   71.16    3.06
   5  -6   5   77.53    3.23
   5   6  -5   76.70    3.75
  -5  -6   5   75.56    3.87
  -5   6  -5   70.06    3.46
   5  -5   5    5.69    0.78
   5  -5   5    6.76    0.87
   5  -5   5    5.85    0.88
   5   5  -5    4.97    1.10
  -5  -5   5    7.83    1.43
   5   4  -5   60.86    2.80
   5   4  -5   58.92    2.98
   5  -4   5   64.56    2.46
   5  -4   5   63.42    2.64
   5  -4   5   62.06    2.37
  -5  -4   5   59.72    3.42
   5  -3   5   15.87    1.14
   5  -3   5   18.76    0.85
   5   3  -5   17.63    1.38
   5  -3   5   18.40    0.87
   5   3  -5   19.57    1.71
   5   3  -5   15.23    1.51
  -5  -3   5   17.97    2.04
   5   2  -5  285.59    9.75
   5  -2   5  263.58    9.05
   5   2  -5  279.70    8.92
   5   2  -5  274.52    9.21
  -5   2  -5  275.92    9.34
  -5  -2   5  278.70    7.82
  -5  -2   5  284.58   10.34
   5  -1   5   48.57    2.06
   5   1  -5   51.37    2.22
   5   1  -5   50.48    2.64
   5   1  -5   50.59    2.05
  -5   1  -5   48.19    2.26
  -5  -1   5   48.11    1.65
  -5  -1   5   50.23    3.08
   5   0  -5    0.07    0.69
   5   0  -5   -0.02    0.27
   5   0  -5    0.32    0.36
  -5   0   5   -0.08    0.26
  -5   0  -5    0.70    0.46
   5  -1  -5   49.57    1.93
   5  -1  -5   48.55    2.67
   5   1   5   47.28    1.85
   5  -1  -5   48.08    1.99
   5   1   5   51.98    1.81
  -5  -1  -5   50.63    2.26
  -5   1   5   49.38    1.88
   5   2   5  269.28    8.74
   5  -2  -5  280.50    8.75
   5  -2  -5  271.88    9.84
   5   2   5  274.92    8.84
   5  -2  -5  273.75    8.74
  -5   2   5  280.05    8.33
  -5  -2  -5  284.05    9.33
   5   3   5   18.90    1.26
   5   3   5   18.09    1.25
   5  -3  -5   18.40    1.19
   5  -3  -5   17.81    1.79
   5  -3  -5   19.46    1.19
  -5  -3  -5   16.19    1.42
  -5   3   5   18.58    1.21
   5   4   5   65.49    2.84
   5  -4  -5   60.90    2.62
   5  -4  -5   62.53    2.61
   5  -4  -5   61.98    3.23
   5   4   5   60.54    2.73
  -5  -4  -5   60.36    2.81
  -5   4   5   62.62    2.57
   5  -5  -5    4.94    0.79
   5  -5  -5    6.91    1.28
   5  -5  -5    5.49    0.92
   5   5   5    5.29    1.00
  -5  -5  -5    6.68    1.10
  -5   5   5    5.48    0.91
   5  -6  -5   75.35    3.83
   5   6   5   74.99    3.57
   5  -6  -5   74.98    3.26
  -5   6   5   70.18    3.02
  -5  -6  -5   68.59    3.28
   5  -7  -5    6.92    1.16
   5   7   5    7.81    1.40
   5  -7  -5    6.43    1.50
  -5  -7  -5    6.33    1.22
  -5   7   5    7.07    1.11
   5   8   5   44.96    3.03
   5  -8  -5   43.45    2.99
   5  -8  -5   45.43    2.67
  -5  -8  -5   40.09    2.62
  -5   8   5   45.35    2.42
   5  -9  -5   36.86    2.82
   5  -9  -5   37.59    3.23
   5   9   5   49.38    3.89
  -5   9   5   39.33    2.39
  -5  -9  -5   35.15    2.79
   5 -10  -5    2.18    1.22
   5 -10  -5    0.19    1.19
   5  10   5    1.01    1.32
  -5 -10  -5    2.22    1.30
   5 -11  -5    0.35    1.27
   5  11   5   -0.24    1.43
   5 -11  -5    1.97    1.35
  -5 -11  -5    0.75    1.24
   5 -12  -5   23.87    2.71
   5  12   5   19.47    2.89
   5 -12  -5   27.15    3.04
  -5 -12  -5   21.63    2.53
   5 -13  -5    5.37    1.92
   5 -13  -5    6.43    2.04
   5  13   5    4.01    2.06
  -5 -13  -5    6.95    2.15
   6  12  -5   -2.57    1.35
   6 -12   5   -0.80    1.09
  -6 -12   5    0.89    1.42
  -6  12  -5    0.96    1.33
   6  11  -5    0.86    1.55
   6 -11   5    0.14    0.99
  -6  11  -5   -0.41    1.32
  -6 -11   5    0.69    1.32
   6 -10   5    0.53    0.93
  -6  10  -5    0.09    1.18
  -6 -10   5    0.58    1.35
   6  -9   5    6.78    1.24
  -6   9  -5    7.13    1.55
  -6  -9   5    4.93    1.63
   6  -8   5    0.46    0.71
   6   8  -5    0.34    1.10
  -6  -8   5    1.08    1.19
  -6   8  -5    0.75    1.06
   6  -7   5   -0.31    0.71
   6  -7   5    0.55    0.61
   6   7  -5   -1.07    0.88
  -6  -7   5   -0.18    1.15
  -6   7  -5    0.29    0.95
   6  -6   5    6.88    1.09
   6  -6   5    6.66    0.80
   6  -6   5    7.34    0.91
   6   6  -5    7.16    1.38
  -6  -6   5    7.04    1.54
  -6   6  -5    7.16    1.39
   6  -5   5   83.07    2.95
   6   5  -5   86.57    3.97
   6  -5   5   88.20    3.61
   6  -5   5   88.43    3.05
  -6  -5   5   79.72    4.38
   6   4  -5    2.22    0.80
   6  -4   5    1.91    0.64
   6   4  -5    1.27    0.62
  -6  -4   5    0.14    0.97
   6   3  -5    3.68    1.00
   6   3  -5    7.57    0.91
   6  -3   5    6.76    0.87
   6   3  -5    5.45    1.01
  -6  -3   5    4.93    1.38
   6   2  -5    4.89    1.09
   6   2  -5    4.79    0.67
   6   2  -5    5.29    0.84
   6  -2   5    5.07    0.78
  -6  -2   5    4.18    1.31
  -6  -2   5    4.38    0.38
  -6   2  -5    3.42    0.82
   6  -1   5   73.16    2.96
   6   1  -5   72.94    2.77
   6   1  -5   72.41    2.67
   6   1  -5   74.09    3.58
  -6   1  -5   70.50    3.20
  -6  -1   5   74.88    2.41
  -6  -1   5   74.68    4.22
   6   0  -5    0.29    0.27
   6   0  -5   -0.02    0.30
   6   0  -5   -0.21    0.67
  -6   0  -5   -0.04    0.51
  -6   0   5   -0.06    0.31
   6  -1  -5   74.22    3.63
   6  -1  -5   71.38    2.43
   6  -1  -5   70.99    2.46
  -6   1   5   73.29    2.62
  -6  -1  -5   70.28    3.15
   6  -2  -5    3.77    0.47
   6  -2  -5    7.31    1.35
   6   2   5    4.69    0.50
   6  -2  -5    4.39    0.46
   6   2   5    3.59    0.51
  -6  -2  -5    5.62    0.96
  -6   2   5    3.50    0.65
   6  -3  -5    5.39    0.62
   6  -3  -5    4.59    1.23
   6  -3  -5    5.29    0.61
   6   3   5    4.87    0.72
   6   3   5    6.80    0.82
  -6  -3  -5    4.15    0.91
  -6   3   5    5.02    0.77
   6   4   5    1.86    0.61
   6   4   5    1.41    0.63
   6  -4  -5    1.37    0.51
   6  -4  -5    1.02    1.08
   6  -4  -5    1.15    0.48
  -6  -4  -5    0.09    0.71
  -6   4   5    1.24    0.64
   6  -5  -5   85.61    3.48
   6   5   5   91.53    3.85
   6  -5  -5   95.04    3.48
   6  -5  -5   83.55    4.40
  -6   5   5   89.76    3.51
  -6  -5  -5   87.16    3.85
   6  -6  -5    8.75    1.61
   6   6   5    6.12    1.19
   6  -6  -5    8.16    1.03
  -6  -6  -5    6.91    1.22
  -6   6   5    6.22    1.07
   6  -7  -5    0.54    0.74
   6  -7  -5    0.42    1.06
   6   7   5    0.56    0.94
  -6  -7  -5    1.19    1.03
  -6   7   5    0.36    0.83
   6   8   5    0.35    0.94
   6  -8  -5   -0.18    0.77
   6  -8  -5    1.70    1.25
  -6   8   5    0.43    0.94
  -6  -8  -5    2.22    1.19
   6  -9  -5   12.08    2.06
   6   9   5    6.18    1.56
   6  -9  -5    7.59    1.41
  -6  -9  -5    6.21    1.47
  -6   9   5    8.90    1.48
   6 -10  -5    0.09    1.46
   6  10   5   -0.12    1.15
   6 -10  -5    0.02    1.01
  -6 -10  -5   -0.31    1.23
  -6  10   5   -0.53    0.92
   6  11   5    1.81    1.46
   6 -11  -5   -0.93    1.19
   6 -11  -5   -0.41    1.55
  -6 -11  -5    1.28    1.38
   6 -12  -5   -0.38    1.28
   6 -12  -5   -0.71    1.55
   6  12   5    0.03    1.55
  -6 -12  -5   -0.42    1.43
   7  11  -5    4.49    1.92
   7 -11   5    4.41    1.26
  -7 -11   5    8.05    1.93
  -7  11  -5    5.41    1.63
   7  10  -5   20.42    2.74
   7 -10   5   16.68    1.76
  -7  10  -5   12.71    2.01
  -7 -10   5   16.27    2.49
   7  -9   5   57.63    2.93
   7   9  -5   57.04    3.95
  -7  -9   5   68.35    4.07
  -7   9  -5   60.25    3.67
   7   8  -5    1.01    1.16
   7  -8   5    1.24    0.72
  -7  -8   5   -0.49    1.36
  -7   8  -5   -0.41    1.04
   7   7  -5    3.43    1.25
   7  -7   5    4.12    0.73
   7  -7   5    5.19    0.65
  -7  -7   5    5.05    1.57
  -7   7  -5    4.01    1.46
   7  -6   5    1.16    0.79
   7   6  -5   -0.46    0.84
  -7   6  -5    0.21    1.01
  -7  -6   5   -0.09    1.22
   7   5  -5   74.63    3.66
   7  -5   5   76.49    3.40
  -7  -5   5   74.03    4.43
   7   4  -5    3.02    0.92
   7  -4   5    3.57    0.86
  -7  -4   5    2.26    1.28
   7   3  -5   11.09    1.23
   7   3  -5    6.43    0.81
   7  -3   5    7.32    1.05
   7   3  -5    9.38    1.49
  -7   3  -5   10.44    1.46
  -7  -3   5    8.24    1.75
   7   2  -5   36.53    1.62
   7   2  -5   38.13    1.76
   7   2  -5   37.37    2.55
   7  -2   5   40.47    2.04
  -7   2  -5   33.24    2.24
  -7  -2   5   38.32    3.44
   7   1  -5  108.24    3.62
   7  -1   5  116.00    4.41
   7   1  -5  116.22    3.66
   7   1  -5  121.72    5.14
  -7  -1   5  117.13    5.77
  -7  -1   5  110.73    3.65
  -7   1  -5  119.07    4.78
   7   0  -5   -1.21    0.81
  -7   0   5    0.08    0.40
  -7   0   5   -0.22    1.10
  -7   0  -5   -0.71    0.61
   7  -1  -5  115.43    5.15
  -7  -1  -5  116.50    4.70
  -7   1   5  109.31    3.83
   7  -2  -5   30.82    2.80
  -7  -2  -5   38.84    2.28
  -7   2   5   36.48    1.79
   7  -3  -5    7.76    1.57
   7   3   5    8.72    0.72
   7   3   5    9.23    0.75
  -7   3   5    8.42    1.03
  -7  -3  -5    8.51    1.26
   7   4   5    2.94    0.69
   7  -4  -5    2.88    0.33
   7  -4  -5    4.18    1.38
   7  -4  -5    3.01    0.35
   7   4   5    1.70    0.62
  -7  -4  -5    1.93    0.89
  -7   4   5    3.50    0.85
   7  -5  -5   77.21    4.29
   7  -5  -5   69.77    2.71
   7  -5  -5   75.50    2.80
   7   5   5   78.96    3.34
  -7  -5  -5   77.52    3.58
  -7   5   5   74.46    3.20
   7  -6  -5   -0.42    0.47
   7   6   5   -0.27    0.71
   7  -6  -5   -0.38    0.51
   7  -6  -5   -0.54    0.96
  -7  -6  -5   -0.07    0.84
  -7   6   5    0.62    0.77
   7  -7  -5    5.84    0.97
   7  -7  -5    5.67    1.63
   7   7   5    5.47    1.28
  -7   7   5    3.95    1.10
  -7  -7  -5    5.57    1.34
   7   8   5    0.70    1.01
   7  -8  -5    1.48    0.85
   7  -8  -5    2.66    1.46
  -7  -8  -5    0.15    1.13
  -7   8   5   -0.10    0.88
   7   9   5   62.98    3.81
   7  -9  -5   54.05    3.94
   7  -9  -5   54.08    2.95
  -7  -9  -5   52.28    3.28
  -7   9   5   53.30    3.01
   7 -10  -5   12.07    2.36
   7 -10  -5   17.36    1.94
   7  10   5   13.39    2.24
  -7  10   5   13.33    1.82
  -7 -10  -5   19.24    2.36
   7 -11  -5    6.75    1.52
   7 -11  -5    7.33    2.20
   7  11   5    4.39    1.66
  -7 -11  -5    7.96    1.86
   8  11  -5    6.12    2.06
   8 -11   5    4.52    1.15
  -8 -11   5    6.00    1.93
   8 -10   5   -0.39    0.74
   8  10  -5    0.66    1.43
  -8 -10   5   -1.09    1.31
  -8  10  -5    0.21    1.35
   8   9  -5    3.69    1.61
   8  -9   5    3.68    0.63
  -8  -9   5    2.72    1.74
  -8   9  -5    5.31    1.66
   8   8  -5    6.53    1.63
  -8  -8   5    6.27    1.95
  -8   8  -5    7.45    1.70
   8   7  -5    1.07    1.08
  -8  -7   5    1.63    1.43
  -8   7  -5    1.74    1.22
   8   6  -5    3.42    1.17
  -8   6  -5    2.69    1.26
  -8  -6   5    1.30    1.53
   8   5  -5    6.89    1.29
  -8  -5   5    5.57    1.78
   8   4  -5   46.61    2.51
   8  -4   5   53.23    2.71
  -8   4  -5   50.28    3.09
  -8  -4   5   46.17    4.01
   8   3  -5    3.48    0.68
   8   3  -5    2.66    0.55
   8  -3   5    3.62    0.94
   8   3  -5    2.95    1.19
  -8  -3   5    5.30    1.66
  -8   3  -5    3.37    1.11
   8   2  -5   66.59    3.60
   8  -2   5   57.78    2.85
  -8  -2   5   51.41    4.31
  -8   2  -5   60.86    3.30
   8   1  -5    3.63    1.28
  -8  -1   5    0.64    1.21
  -8   1  -5    0.69    0.89
   8   0  -5   -0.09    1.09
  -8   0   5    1.82    1.56
  -8   0  -5    0.28    0.80
  -8   0   5   -0.26    0.46
   8  -1  -5    1.56    1.12
  -8  -1  -5    0.46    0.85
  -8   1   5    0.89    0.58
   8  -2  -5   69.13    3.83
  -8  -2  -5   58.29    3.10
  -8   2   5   58.05    2.58
   8  -3  -5    1.22    1.29
  -8   3   5    2.60    0.78
  -8  -3  -5    2.87    0.98
   8   4   5   48.51    1.82
   8  -4  -5   46.06    3.80
  -8   4   5   49.68    2.43
  -8  -4  -5   46.94    2.79
   8   5   5    7.52    1.01
   8  -5  -5    7.46    1.89
  -8   5   5    8.04    1.27
  -8  -5  -5    5.33    1.30
   8   6   5    3.50    0.96
   8  -6  -5    0.50    1.45
  -8   6   5    2.35    1.01
  -8  -6  -5    4.43    1.30
   8  -7  -5    0.62    1.53
   8  -7  -5    2.43    0.55
   8  -7  -5    1.65    0.56
   8   7   5    1.78    0.96
  -8   7   5    1.39    0.94
  -8  -7  -5    1.91    1.12
   8   8   5    5.67    1.37
   8  -8  -5    6.44    0.92
   8  -8  -5    5.29    1.93
  -8   8   5    8.27    1.43
  -8  -8  -5    4.48    1.40
   8  -9  -5    1.48    1.84
   8  -9  -5    3.41    0.95
   8   9   5    2.50    1.30
  -8  -9  -5    2.03    1.45
  -8   9   5    3.75    1.23
   8 -10  -5    2.71    1.94
   8  10   5    0.48    1.24
   8 -10  -5    0.91    0.94
  -8 -10  -5    0.08    1.27
  -8  10   5    3.49    1.41
   8 -11  -5    0.85    1.72
   8  11   5    2.19    1.57
   8 -11  -5    4.66    1.28
  -8 -11  -5    3.38    1.59
   9   9  -5   -0.03    1.36
  -9  -9   5    2.30    1.67
  -9   9  -5    3.85    1.63
   9   8  -5    6.91    1.69
  -9   8  -5    6.44    1.83
  -9  -8   5    8.92    2.16
   9   7  -5    1.75    1.15
  -9  -7   5    1.81    1.61
  -9   7  -5    0.60    1.44
   9   6  -5   26.39    2.32
  -9   6  -5   21.29    2.51
  -9  -6   5   27.60    3.24
   9   5  -5    0.16    0.76
  -9  -5   5   -0.59    1.31
  -9   5  -5    1.08    1.21
   9   4  -5    7.22    0.69
   9   4  -5    7.14    0.78
  -9  -4   5    8.59    2.25
   9  -3   5    0.69    0.92
  -9  -3   5   -0.20    1.45
   9  -2   5   98.60    4.26
   9   2  -5  101.90    5.04
  -9  -2   5   86.19    5.57
  -9   2  -5   99.42    4.73
   9   1  -5   26.08    2.68
  -9   1  -5   26.66    2.41
  -9  -1   5   14.45    2.62
   9   0  -5    0.63    1.21
  -9   0  -5   -0.98    0.84
  -9   0   5   -0.30    1.39
   9  -1  -5   21.74    2.57
  -9  -1  -5   21.72    2.19
  -9   1   5   18.40    2.96
   9  -2  -5   86.64    4.87
  -9  -2  -5   96.79    4.51
  -9   2   5  101.00    3.71
   9  -3  -5    1.31    1.38
  -9   3   5    0.02    0.72
  -9  -3  -5   -0.01    0.98
   9  -4  -5   10.38    2.01
  -9   4   5    8.89    1.31
  -9  -4  -5    7.27    1.50
   9  -5  -5    0.76    1.31
  -9  -5  -5    1.34    1.17
  -9   5   5    1.03    0.95
   9  -6  -5   24.56    3.08
  -9  -6  -5   20.63    2.16
  -9   6   5   21.73    2.04
   9  -7  -5    1.40    1.68
   9   7   5    1.41    0.90
  -9  -7  -5    1.43    1.27
  -9   7   5    2.17    1.06
   9   8   5    3.71    1.24
   9  -8  -5    3.15    1.94
  -9  -8  -5    8.46    1.78
  -9   8   5    5.15    1.44
   9  -9  -5    1.27    1.95
   9   9   5   -0.84    1.03
  -9  -9  -5    3.13    1.42
  -9   9   5    3.03    1.28
  10   8  -5   -0.96    1.13
 -10  -8   5   -0.04    1.54
  10   7  -5    1.95    1.13
 -10  -7   5    3.03    1.84
 -10   7  -5    1.82    1.54
  10   6  -5    0.61    0.79
 -10   6  -5    1.67    1.39
 -10  -6   5    1.21    1.77
 -10  -5   5   11.81    2.63
 -10   5  -5    7.69    1.81
 -10  -4   5   -0.51    1.71
 -10  -3   5    0.89    1.75
  10   2  -5    2.86    1.54
 -10  -2   5    1.13    1.67
  10   1  -5    5.80    1.66
 -10  -1   5    5.45    2.11
  10   0  -5    0.61    1.24
 -10   0   5    0.89    1.67
 -10   0  -5   -0.54    1.01
  10  -1  -5    4.83    1.73
 -10   1   5    6.37    2.21
 -10  -1  -5    7.19    1.55
  10  -2  -5    1.29    1.34
 -10  -2  -5    3.47    1.31
 -10   2   5    0.37    1.57
  10  -3  -5   -0.66    1.19
 -10  -3  -5    0.39    1.04
  10  -4  -5    1.00    1.59
 -10  -4  -5    0.30    1.02
 -10   4   5    0.55    0.92
  10  -5  -5    6.30    2.06
 -10  -5  -5   11.45    1.91
 -10   5   5   10.12    1.44
  10  -6  -5    0.48    1.72
 -10  -6  -5    2.05    1.19
 -10   6   5    0.19    1.10
  10   7   5    2.91    0.73
  10  -7  -5    2.80    1.81
 -10   7   5    2.73    1.17
 -10  -7  -5    4.97    1.45
  10   8   5   -0.73    0.89
  10  -8  -5    2.22    1.91
 -10  -8  -5    2.34    1.46
 -10   8   5    0.26    1.11
 -11   6  -5    1.26    1.58
 -11  -6   5    1.06    1.83
 -11   5  -5    9.09    1.97
 -11  -5   5    6.97    2.36
 -11  -4   5    1.11    1.73
 -11   4  -5    1.56    1.35
 -11  -3   5    6.86    2.17
 -11  -2   5    1.21    1.89
  11   1  -5   22.64    2.80
 -11  -1   5   25.95    3.57
  11   0  -5    0.32    1.37
 -11   0   5   -1.58    1.64
  11  -1  -5   27.99    3.16
 -11   1   5   32.45    4.03
  11  -2  -5   -1.91    1.25
 -11  -2  -5    1.39    1.33
 -11   2   5    0.00    1.76
  11  -3  -5    8.97    2.08
 -11  -3  -5    9.68    1.75
 -11   3   5    1.39    2.06
  11  -4  -5   -0.24    1.48
 -11  -4  -5   -0.97    1.21
  11  -5  -5    8.70    2.42
 -11  -5  -5   11.44    2.03
  11  -6  -5   -2.20    1.44
 -11  -6  -5    2.63    1.46
 -12   4  -5    2.53    1.69
 -12  -4   5    0.70    2.15
 -12  -3   5    1.75    2.25
 -12   3  -5   -1.47    1.17
 -12  -2   5    6.06    2.35
  12   1  -5    1.76    1.59
 -12  -1   5    0.58    1.87
  12   0  -5    2.09    1.73
 -12   0   5    0.99    2.14
  12  -1  -5    0.06    1.65
 -12   1   5   -0.84    1.75
  12  -2  -5    6.52    2.06
 -12   2   5    0.92    1.91
  12  -3  -5    0.41    1.75
 -12   3   5    0.95    2.23
 -12  -4  -5    4.32    1.61
 -12   4   5    3.19    2.18
   0 -14   6   27.96    3.02
   0 -14   6   30.41    3.58
   0 -13   6   -2.18    1.34
   0 -13   6   -0.20    1.45
   0 -12   6    5.30    1.60
   0 -12   6    4.88    1.70
   0  12  -6    7.85    1.33
   0 -11   6   -1.35    1.15
   0  11  -6    1.02    0.85
   0 -11   6    1.32    1.25
   0  10  -6   33.36    1.92
   0 -10   6   29.49    2.35
   0 -10   6   28.30    2.73
   0   9  -6   -0.04    0.64
   0  -9   6   -0.09    0.88
   0  -9   6   -0.59    0.80
   0   9  -6   -0.27    0.96
   0   8  -6   23.16    2.38
   0   8  -6   24.25    1.70
   0  -8   6   23.28    1.85
   0  -8   6   24.06    2.30
   0   7  -6   -0.49    0.47
   0   7  -6    0.48    0.75
   0  -7   6   -0.10    0.58
   0  -7   6    1.53    0.77
   0  -6   6   37.33    2.22
   0   6  -6   40.51    2.41
   0  -6   6   37.92    1.88
   0   6  -6   35.29    1.77
   0   5  -6   -0.45    0.32
   0  -5   6   -0.09    0.42
   0  -5   6    1.18    0.62
   0   5  -6   -0.41    0.55
   0  -4   6  354.85   11.38
   0  -4   6  352.60   11.28
   0   4  -6  347.08   11.54
   0  -3   6   -0.21    0.37
   0   3  -6    0.60    0.48
   0  -3   6    0.38    0.30
   0  -2   6  191.37    6.43
   0  -2   6  196.18    6.56
   0   2  -6  199.15    6.73
   0  -1   6    0.33    0.35
   0  -1   6    0.12    0.20
   0   1  -6    0.04    0.39
   0   1  -6   -0.12    0.19
   0   0   6  653.63   20.46
   0   0  -6  672.69   20.62
   0   0  -6  674.47   20.81
   0  -1  -6    0.27    0.40
   0  -1  -6    0.01    0.24
   0   1   6   -0.16    0.32
   0  -2  -6  191.07    6.63
   0  -2  -6  196.49    6.43
   0   2   6  199.43    6.62
   0  -3  -6    0.08    0.33
   0  -3  -6   -0.35    0.39
   0   3   6   -0.75    0.36
   0   4   6  354.40   11.81
   0  -4  -6  370.07   11.76
   0  -4  -6  365.64   11.85
   0  -5  -6   -0.65    0.48
   0  -5  -6   -0.29    0.53
   0   5   6   -0.61    0.47
   0  -6  -6   36.36    1.95
   0  -6  -6   36.68    2.27
   0   6   6   38.95    2.41
   0  -7  -6   -0.53    0.65
   0  -7  -6   -0.71    0.59
   0   7   6   -0.60    0.66
   0  -8  -6   24.09    1.96
   0  -8  -6   27.63    2.47
   0   8   6   23.57    2.36
   0   9   6    0.34    1.02
   0  -9  -6    0.31    0.89
   0  -9  -6   -0.17    0.92
   0 -10  -6   32.34    2.35
   0 -10  -6   30.93    2.99
   0 -11  -6    0.21    1.04
   0 -11  -6   -1.08    1.14
   0 -12  -6    5.78    1.57
   0 -12  -6    8.19    2.17
   0 -13  -6   -1.36    1.26
   0 -14  -6   38.11    3.41
   1 -14   6    3.66    1.91
  -1 -14   6   -1.11    1.54
   1 -13   6    3.74    1.67
   1 -13   6    1.28    1.49
  -1  13  -6    3.06    1.29
  -1 -13   6    2.23    1.71
   1 -12   6    0.42    1.45
   1 -12   6   -0.23    1.28
  -1 -12   6   -2.15    1.22
  -1  12  -6    0.14    0.90
  -1 -12   6    0.42    1.26
   1 -11   6    3.52    1.24
   1 -11   6    4.35    1.48
  -1 -11   6    4.45    1.51
  -1  11  -6    3.86    1.05
  -1 -11   6    4.26    1.51
   1 -10   6    1.51    1.17
   1 -10   6    0.22    1.02
   1  10  -6    1.90    0.76
   1  10  -6    3.13    1.37
  -1 -10   6    2.15    1.18
  -1 -10   6    1.83    1.15
  -1  10  -6    0.69    0.76
   1  -9   6    0.47    0.96
   1  -9   6    1.86    1.04
   1   9  -6    0.90    0.62
   1   9  -6    2.04    1.28
  -1  -9   6    1.41    1.04
  -1  -9   6    1.72    1.12
  -1   9  -6    1.63    0.86
   1  -8   6   14.01    1.71
   1  -8   6   18.19    1.60
   1   8  -6   19.35    1.38
   1   8  -6   15.56    2.00
  -1  -8   6   21.43    2.15
  -1   8  -6   17.15    1.50
  -1  -8   6   20.22    1.73
  -1   8  -6   17.08    2.13
   1  -7   6   65.93    3.15
   1   7  -6   64.49    2.46
   1  -7   6   64.78    2.81
   1   7  -6   60.79    3.35
  -1   7  -6   67.15    3.43
  -1   7  -6   58.75    2.72
  -1  -7   6   63.74    3.25
  -1  -7   6   59.24    2.82
   1  -6   6   59.86    2.87
   1   6  -6   53.79    3.06
   1  -6   6   62.60    2.54
   1   6  -6   62.39    2.29
  -1   6  -6   62.02    2.62
  -1   6  -6   55.28    3.02
  -1  -6   6   57.90    2.66
  -1  -6   6   58.04    2.98
   1   5  -6    1.29    0.74
   1  -5   6    1.66    0.71
   1  -5   6    1.25    0.48
   1   5  -6    1.86    0.43
  -1  -5   6    1.40    0.63
  -1  -5   6    1.65    0.56
  -1   5  -6    1.02    0.63
   1  -4   6  156.88    5.08
   1  -4   6  151.93    5.47
   1   4  -6  149.88    4.75
  -1  -4   6  153.18    5.44
  -1   4  -6  164.37    5.69
  -1  -4   6  143.43    5.47
   1   3  -6   92.30    3.69
   1  -3   6   91.03    2.99
   1  -3   6   87.33    3.46
  -1  -3   6   88.51    3.50
  -1   3  -6   87.03    3.56
  -1   3  -6   89.46    3.09
  -1  -3   6   90.66    3.48
   1   2  -6   35.37    1.87
   1  -2   6   33.02    1.68
   1  -2   6   33.48    1.16
   1   2  -6   31.90    1.50
   1  -2   6   33.37    1.18
  -1   2  -6   35.33    1.81
  -1  -2   6   32.55    1.70
  -1  -2   6   33.38    1.69
   1   1  -6   63.46    2.53
   1  -1   6   66.23    2.14
   1  -1   6   67.97    2.70
   1   1  -6   64.10    2.85
  -1  -1   6   65.31    2.71
  -1   1  -6   68.65    2.17
  -1   1  -6   68.39    2.83
   1   0   6  153.69    5.28
   1   0   6  156.86    4.92
   1   0  -6  147.05    5.43
   1   0  -6  150.29    5.26
  -1   0  -6  158.88    5.44
  -1   0   6  154.17    5.33
  -1   0  -6  155.88    4.92
   1  -1  -6   68.92    2.85
   1  -1  -6   73.97    2.70
   1   1   6   68.51    2.75
  -1   1   6   70.74    2.83
  -1  -1  -6   68.86    2.41
  -1  -1  -6   68.03    2.85
   1   2   6   31.52    1.69
   1  -2  -6   33.81    1.57
   1  -2  -6   33.10    1.74
  -1  -2  -6   35.71    1.43
  -1  -2  -6   34.81    1.77
  -1   2   6   34.12    1.75
   1   3   6   86.59    3.53
   1  -3  -6   90.82    3.59
   1  -3  -6   90.11    3.36
  -1  -3  -6   89.05    3.22
  -1  -3  -6   96.58    3.63
  -1   3   6   85.67    3.51
   1  -4  -6  159.74    5.48
   1   4   6  156.32    5.69
   1  -4  -6  156.23    5.66
  -1  -4  -6  154.69    5.69
  -1   4   6  155.14    5.65
  -1  -4  -6  153.44    5.37
   1  -5  -6    0.29    0.64
   1  -5  -6    2.24    0.63
   1   5   6    2.89    0.86
  -1  -5  -6    2.82    0.83
  -1  -5  -6    0.34    0.54
  -1   5   6    2.00    0.71
   1   6   6   58.20    3.12
   1  -6  -6   60.69    2.72
   1  -6  -6   59.43    3.04
  -1  -6  -6   60.80    2.74
  -1   6   6   62.44    3.13
  -1  -6  -6   63.03    3.10
   1   7   6   65.09    3.40
   1  -7  -6   67.61    3.31
   1  -7  -6   63.15    2.90
  -1  -7  -6   58.98    3.28
  -1  -7  -6   59.84    2.86
  -1   7   6   60.32    3.33
   1   8   6   20.45    2.25
   1  -8  -6   19.14    1.72
   1  -8  -6   16.75    1.97
  -1  -8  -6   18.32    1.71
  -1   8   6   17.57    2.11
  -1  -8  -6   18.03    2.04
   1  -9  -6    2.35    0.99
   1  -9  -6    1.23    1.06
   1   9   6    0.84    1.12
  -1  -9  -6    1.18    1.04
  -1  -9  -6    1.24    0.97
   1 -10  -6    3.29    1.16
   1 -10  -6    3.50    1.36
   1  10   6    0.93    1.29
  -1 -10  -6    0.67    1.02
  -1 -10  -6    1.59    1.30
   1  11   6    3.75    1.60
   1 -11  -6    4.20    1.66
   1 -11  -6    1.80    1.15
  -1 -11  -6    3.44    1.37
   1 -12  -6    0.35    1.46
   1 -12  -6    0.43    1.19
  -1 -12  -6   -2.67    1.01
   1 -13  -6    1.80    1.46
   1 -13  -6    5.90    2.08
  -1 -13  -6    1.43    1.59
   1 -14  -6    3.71    1.68
   1 -14  -6    5.12    2.25
  -1 -14  -6    3.51    1.73
   2 -14   6    1.85    1.74
  -2 -14   6    3.36    1.95
  -2  14  -6    5.29    1.55
   2 -13   6   11.92    2.21
  -2  13  -6    9.55    1.61
  -2 -13   6    4.44    1.69
   2 -12   6   -0.85    1.19
   2 -12   6   -0.77    1.17
  -2  12  -6    0.12    1.08
  -2 -12   6   -0.81    1.12
   2 -11   6   48.57    3.37
   2 -11   6   43.32    2.89
   2  11  -6   51.84    4.22
  -2  11  -6   46.77    2.81
  -2 -11   6   50.81    3.24
   2  10  -6    0.05    1.18
   2 -10   6    0.62    1.07
   2 -10   6   -0.06    1.03
  -2 -10   6   -0.18    1.10
  -2  10  -6    0.51    0.81
   2   9  -6    8.67    1.71
   2  -9   6   11.01    1.43
   2  -9   6   15.26    1.87
  -2  -9   6   11.80    1.56
  -2  -9   6    9.08    1.57
  -2   9  -6    8.31    1.28
   2   8  -6    6.35    1.37
   2  -8   6    6.65    1.22
   2   8  -6    8.68    0.88
   2  -8   6    6.42    1.10
  -2  -8   6    7.88    1.46
  -2   8  -6    6.02    1.10
  -2  -8   6    8.56    1.31
   2  -7   6  139.87    5.65
   2  -7   6  144.17    5.32
   2   7  -6  150.20    6.11
   2   7  -6  153.16    4.69
  -2  -7   6  152.23    5.68
  -2   7  -6  149.04    5.32
  -2  -7   6  140.79    5.79
   2   6  -6   11.20    0.79
   2  -6   6   10.48    1.01
   2  -6   6    8.97    1.21
   2   6  -6   11.36    1.55
  -2   6  -6   10.90    1.24
  -2  -6   6    8.45    1.27
  -2  -6   6    8.73    1.19
  -2   6  -6   12.82    1.54
   2   5  -6   14.02    0.74
   2  -5   6   13.63    1.38
   2  -5   6   12.18    0.89
   2   5  -6   12.23    1.48
  -2  -5   6   12.92    1.44
  -2   5  -6    9.29    1.22
  -2  -5   6   11.20    1.24
   2   4  -6   -0.53    0.49
   2  -4   6    0.22    0.29
   2   4  -6    0.27    0.21
   2  -4   6    0.33    0.43
  -2  -4   6   -0.08    0.51
  -2  -4   6    0.34    0.53
   2  -3   6  621.48   19.78
   2   3  -6  650.55   20.09
   2  -3   6  624.74   19.70
  -2  -3   6  639.85   19.82
  -2  -3   6  648.00   20.67
  -2   3  -6  654.52   19.79
   2  -2   6   49.18    2.21
   2   2  -6   50.47    2.23
   2   2  -6   53.15    2.50
  -2  -2   6   49.61    2.27
  -2  -2   6   51.46    2.52
   2   1  -6  379.43   12.16
   2  -1   6  367.56   11.82
   2   1  -6  375.71   12.25
   2  -1   6  381.88   12.23
  -2  -1   6  377.85   11.93
   2   0   6   15.35    0.73
   2   0   6   13.89    1.12
   2   0  -6   17.12    1.36
   2   0  -6   15.81    1.10
  -2   0   6   15.91    1.11
  -2   0  -6   15.35    0.66
   2  -1  -6  373.49   11.92
   2  -1  -6  374.20   12.26
   2   1   6  382.25   11.81
  -2   1   6  367.05   11.89
  -2  -1  -6  377.83   11.77
   2   2   6   51.07    2.26
   2  -2  -6   47.96    2.27
   2  -2  -6   54.55    2.33
  -2   2   6   53.89    2.33
  -2  -2  -6   48.81    2.30
  -2  -2  -6   50.51    1.96
   2  -3  -6  653.45   20.29
   2  -3  -6  669.28   20.89
  -2  -3  -6  647.25   20.56
  -2   3   6  639.80   20.26
  -2  -3  -6  663.58   20.35
   2   4   6    0.43    0.53
   2  -4  -6    0.43    0.54
   2  -4  -6    0.74    0.47
  -2   4   6    0.41    0.46
  -2  -4  -6   -0.40    0.46
  -2  -4  -6    0.18    0.45
   2  -5  -6   13.69    1.46
   2  -5  -6   15.58    1.41
   2   5   6   13.58    1.53
  -2  -5  -6   16.27    1.34
  -2   5   6   14.30    1.49
  -2  -5  -6   13.56    1.52
   2  -6  -6   10.46    1.40
   2   6   6    9.27    1.43
   2  -6  -6    9.51    1.18
  -2   6   6   11.17    1.45
  -2  -6  -6   12.25    1.29
  -2  -6  -6    9.63    1.37
   2  -7  -6  158.47    5.86
   2  -7  -6  153.35    6.03
   2   7   6  149.42    6.17
  -2  -7  -6  154.05    5.77
  -2   7   6  155.72    6.20
  -2  -7  -6  150.73    6.12
   2   8   6    7.24    1.58
   2  -8  -6    7.23    1.44
   2  -8  -6    9.22    1.37
  -2  -8  -6    6.93    1.28
  -2  -8  -6   10.89    1.69
   2   9   6   10.65    1.95
   2  -9  -6   12.66    1.90
   2  -9  -6    9.24    1.46
  -2  -9  -6   12.89    1.58
   2 -10  -6    1.37    1.06
   2  10   6    0.49    1.25
   2 -10  -6   -1.19    1.07
  -2 -10  -6    2.10    1.16
   2 -11  -6   49.19    3.14
   2  11   6   50.88    4.20
   2 -11  -6   53.99    4.14
  -2 -11  -6   50.25    3.10
   2  12   6    0.83    1.68
   2 -12  -6   -0.57    1.15
   2 -12  -6    0.12    1.37
  -2 -12  -6    0.44    1.39
   2 -13  -6    9.22    2.25
   2 -13  -6    9.60    1.91
  -2 -13  -6    6.73    1.90
   2 -14  -6    4.72    1.77
   2 -14  -6    3.83    2.13
  -2 -14  -6    4.17    1.95
   3 -13   6    4.39    1.74
  -3 -13   6    4.41    1.85
  -3  13  -6    2.81    1.32
   3 -12   6    0.94    1.35
   3  12  -6   -0.23    1.54
  -3  12  -6    0.41    1.20
  -3 -12   6    1.51    1.40
   3 -11   6    4.03    1.42
   3 -11   6    2.76    1.40
   3  11  -6    1.94    1.54
  -3  11  -6    0.52    1.13
  -3 -11   6    3.66    1.37
   3 -10   6   20.57    2.01
   3  10  -6   20.34    2.61
   3 -10   6   21.84    2.29
  -3 -10   6   28.55    2.47
  -3  10  -6   27.57    2.29
   3   9  -6    2.77    1.32
   3  -9   6    1.50    1.01
   3  -9   6    3.69    1.01
  -3   9  -6    3.11    1.06
  -3  -9   6    1.67    1.08
   3   8  -6    5.87    1.46
   3  -8   6    4.67    1.12
   3  -8   6    3.98    0.97
  -3  -8   6    6.05    1.27
  -3   8  -6    3.96    1.14
   3   7  -6   90.95    4.36
   3  -7   6   86.55    3.82
   3  -7   6   83.09    3.46
  -3  -7   6   87.07    3.96
  -3  -7   6   88.36    4.03
  -3   7  -6   89.44    3.76
   3  -6   6   51.01    2.63
   3   6  -6   53.05    2.97
   3  -6   6   50.40    2.29
  -3  -6   6   55.42    2.84
  -3  -6   6   59.65    2.98
  -3   6  -6   54.76    2.69
   3   5  -6   -0.54    0.60
   3  -5   6    0.45    0.37
   3  -5   6    0.85    0.56
   3  -5   6    0.20    0.47
  -3  -5   6    0.03    0.60
  -3  -5   6   -0.07    0.60
   3  -4   6   17.20    0.95
   3  -4   6   19.41    1.34
   3  -4   6   19.80    1.32
   3   4  -6   17.32    1.67
  -3  -4   6   19.89    1.80
  -3  -4   6   19.84    1.58
   3  -3   6   77.11    3.10
   3  -3   6   77.70    2.69
   3   3  -6   78.87    3.45
   3  -3   6   80.15    3.13
   3   3  -6   79.99    3.29
  -3  -3   6   79.55    3.24
  -3   3  -6   80.06    2.60
  -3  -3   6   79.96    3.64
   3   2  -6    3.17    0.70
   3  -2   6    1.65    0.48
   3  -2   6    3.14    0.57
   3  -2   6    2.47    0.24
   3   2  -6    1.29    0.65
  -3   2  -6    2.55    0.23
  -3   2  -6    3.09    0.31
  -3  -2   6    1.73    0.75
   3   1  -6   80.38    3.20
   3   1  -6   76.31    3.20
   3  -1   6   73.97    2.81
   3  -1   6   74.95    2.89
   3   1  -6   71.96    2.27
  -3   1  -6   71.43    2.47
  -3   1  -6   78.11    2.53
   3   0   6    4.72    0.70
   3   0  -6    4.49    0.76
   3   0  -6    5.42    0.45
   3   0   6    3.82    0.56
   3   0  -6    4.38    0.68
   3   0  -6    3.30    0.72
  -3   0  -6    4.36    0.41
   3  -1  -6   78.85    3.24
   3   1   6   73.82    2.99
   3  -1  -6   71.15    2.93
   3  -1  -6   76.46    3.02
   3   1   6   72.90    2.85
  -3  -1  -6   75.91    2.66
   3  -2  -6    3.62    0.76
   3  -2  -6    3.15    0.65
   3   2   6    3.19    0.63
   3   2   6    1.78    0.53
   3  -2  -6    2.00    0.53
  -3  -2  -6    2.31    0.47
   3  -3  -6   74.53    3.09
   3  -3  -6   77.97    3.29
   3  -3  -6   77.43    3.07
   3   3   6   70.86    3.06
  -3  -3  -6   75.07    2.89
   3  -4  -6   21.33    1.67
   3  -4  -6   20.76    1.70
   3   4   6   17.52    1.55
  -3  -4  -6   18.86    1.62
  -3  -4  -6   19.83    1.33
   3  -5  -6    0.24    0.56
   3   5   6    0.10    0.55
   3  -5  -6    1.40    0.73
  -3  -5  -6   -0.37    0.59
  -3   5   6   -0.23    0.50
  -3  -5  -6   -0.29    0.56
   3   6   6   64.81    3.13
   3  -6  -6   57.04    2.80
   3  -6  -6   51.22    2.78
  -3  -6  -6   53.93    2.88
  -3  -6  -6   48.54    2.56
   3   7   6   90.53    4.31
   3  -7  -6   90.62    4.12
   3  -7  -6   96.49    4.07
  -3  -7  -6   84.61    3.78
   3   8   6    4.06    1.31
   3  -8  -6    5.69    1.36
   3  -8  -6    5.69    1.23
  -3  -8  -6    4.99    1.17
   3   9   6    2.14    1.32
   3  -9  -6    2.87    1.23
   3  -9  -6    2.00    1.07
  -3  -9  -6    2.61    1.24
   3  10   6   24.77    2.81
   3 -10  -6   23.43    2.37
   3 -10  -6   25.98    2.60
  -3 -10  -6   22.34    2.22
   3 -11  -6    0.70    1.34
   3 -11  -6    1.43    1.46
   3  11   6    3.01    1.66
  -3 -11  -6    2.55    1.30
   3 -12  -6    0.43    1.30
   3 -12  -6   -0.69    1.40
   3  12   6   -1.10    1.32
  -3 -12  -6   -0.69    1.20
   3 -13  -6    6.16    1.86
   3 -13  -6    7.19    2.16
   3  13   6    3.65    2.13
  -3 -13  -6    4.75    1.72
   4 -13   6    2.34    1.54
   4  13  -6    4.84    2.19
  -4 -13   6    6.49    1.91
  -4  13  -6    2.75    1.56
   4  12  -6    5.62    2.01
   4 -12   6    5.94    1.72
  -4  12  -6    2.74    1.29
  -4 -12   6    5.89    1.78
   4  11  -6    1.68    1.49
   4 -11   6    1.56    1.20
  -4 -11   6    3.85    1.53
  -4  11  -6    3.52    1.30
   4 -10   6   54.64    3.32
  -4 -10   6   55.93    3.47
  -4  10  -6   54.34    3.13
   4  -9   6    1.04    0.92
   4   9  -6    0.85    1.26
   4  -9   6    0.28    0.87
  -4  -9   6    0.77    1.02
  -4   9  -6   -0.54    0.86
   4  -8   6   41.37    2.54
   4  -8   6   42.09    2.31
   4   8  -6   41.64    3.35
  -4   8  -6   40.95    2.58
  -4  -8   6   36.96    2.61
   4  -7   6   29.24    2.01
   4  -7   6   34.18    1.88
  -4   7  -6   31.39    2.40
  -4  -7   6   28.64    2.51
   4  -6   6   18.08    1.37
   4  -6   6   16.51    1.50
   4   6  -6   15.96    1.85
  -4   6  -6   15.80    1.67
  -4  -6   6   15.57    1.86
   4  -5   6    4.91    0.70
   4  -5   6    5.05    0.86
   4   5  -6    4.07    1.10
   4  -5   6    5.01    0.83
  -4  -5   6    3.70    0.93
  -4  -5   6    6.13    1.24
   4   4  -6  156.83    6.13
   4  -4   6  161.90    5.65
   4  -4   6  160.92    5.50
   4  -4   6  164.29    5.67
  -4  -4   6  169.20    5.95
  -4  -4   6  165.11    6.57
   4  -3   6   25.82    1.19
   4   3  -6   23.01    1.92
   4   3  -6   26.49    1.74
   4  -3   6   29.23    1.44
   4  -3   6   23.78    1.41
   4   3  -6   25.63    1.57
  -4  -3   6   28.53    2.39
   4   2  -6    0.82    0.57
   4   2  -6    1.29    0.48
   4   2  -6    1.00    0.67
   4  -2   6    1.18    0.42
   4  -2   6    0.50    0.26
   4  -2   6    1.52    0.41
  -4   2  -6    1.04    0.37
  -4  -2   6    0.87    0.82
   4   1  -6    6.60    1.01
   4   1  -6    5.64    0.76
   4  -1   6    5.68    0.63
   4  -1   6    5.94    0.67
   4   1  -6    7.30    1.01
  -4  -1   6    6.61    1.31
  -4   1  -6    4.98    0.56
   4   0  -6  458.45   14.54
   4   0  -6  476.21   15.38
   4   0  -6  467.93   14.40
   4   0   6  457.27   14.32
   4   0   6  453.40   14.17
  -4   0  -6  466.10   14.65
   4  -1  -6    5.50    0.75
   4   1   6    6.10    0.79
   4  -1  -6    4.32    0.91
   4  -1  -6    6.54    0.82
   4   1   6    5.69    0.68
  -4  -1  -6    4.77    0.61
   4  -2  -6    0.85    0.66
   4  -2  -6    1.86    0.54
   4  -2  -6    1.56    0.53
   4   2   6    2.51    0.59
   4   2   6    1.37    0.49
  -4  -2  -6    1.66    0.49
   4   3   6   26.64    1.59
   4  -3  -6   24.56    1.52
   4   3   6   21.79    1.51
   4  -3  -6   25.78    1.55
  -4  -3  -6   29.35    1.51
  -4   3   6   27.80    1.33
   4  -4  -6  170.05    6.30
   4  -4  -6  159.37    5.78
   4   4   6  155.07    5.82
   4  -4  -6  156.76    5.71
   4   4   6  161.70    5.90
  -4  -4  -6  169.42    5.78
  -4   4   6  165.54    5.29
   4  -5  -6    4.19    0.81
   4  -5  -6    3.96    0.88
   4   5   6    3.46    0.89
   4  -5  -6    2.98    0.94
  -4   5   6    5.17    0.77
  -4  -5  -6    4.60    0.91
   4   6   6   19.37    1.96
   4  -6  -6   19.14    1.89
   4  -6  -6   22.15    1.92
  -4  -6  -6   18.86    1.64
   4  -7  -6   33.71    2.33
   4   7   6   36.78    2.86
   4  -7  -6   26.85    2.26
  -4  -7  -6   32.38    2.25
   4   8   6   43.73    3.00
   4  -8  -6   43.41    2.76
   4  -8  -6   43.12    2.77
  -4  -8  -6   40.07    2.56
   4  -9  -6   -1.68    0.91
   4   9   6    0.72    1.18
   4  -9  -6   -0.46    1.05
  -4  -9  -6    0.12    1.02
   4  10   6   54.37    4.30
   4 -10  -6   59.02    3.56
   4 -10  -6   66.77    3.77
  -4 -10  -6   54.11    3.29
   4  11   6    1.90    1.63
   4 -11  -6    2.38    1.37
   4 -11  -6    1.66    1.46
  -4 -11  -6    1.59    1.31
   4 -12  -6    5.84    1.82
   4  12   6    4.21    2.02
   4 -12  -6    6.78    1.78
  -4 -12  -6    2.32    1.50
   4 -13  -6    8.08    2.17
   4  13   6    1.62    1.92
   4 -13  -6    2.76    1.65
  -4 -13  -6    2.30    1.77
   5 -13   6    0.32    1.33
   5  13  -6   -0.50    1.70
  -5 -13   6    2.23    1.67
   5 -12   6    0.99    1.27
   5  12  -6    1.05    1.66
  -5  12  -6    0.52    1.27
  -5 -12   6    1.39    1.42
   5 -11   6    1.79    1.21
   5  11  -6    1.13    1.60
  -5  11  -6    3.81    1.38
  -5 -11   6    0.45    1.26
   5  10  -6   35.75    3.48
   5 -10   6   34.51    2.80
  -5  10  -6   35.19    2.89
  -5 -10   6   38.01    3.10
   5  -9   6   -0.91    0.77
  -5  -9   6    4.07    1.34
  -5   9  -6    0.91    1.08
   5  -8   6   20.02    1.87
   5  -8   6   19.91    1.82
  -5   8  -6   25.20    2.31
  -5  -8   6   19.27    2.27
   5  -7   6   19.65    1.71
   5   7  -6   23.14    2.29
   5  -7   6   21.59    1.71
  -5  -7   6   17.72    2.13
  -5   7  -6   17.80    1.94
   5  -6   6   51.54    2.40
   5   6  -6   46.93    2.97
   5  -6   6   49.79    2.46
   5  -6   6   54.01    2.62
  -5  -6   6   48.19    3.09
   5   5  -6   43.07    2.63
   5  -5   6   41.61    2.03
   5  -5   6   43.27    2.11
   5  -5   6   43.68    2.06
  -5  -5   6   40.84    2.94
   5   4  -6    1.41    0.78
   5   4  -6    2.57    0.77
   5  -4   6    1.60    0.52
   5  -4   6    1.34    0.52
   5  -4   6    1.57    0.47
  -5  -4   6    2.02    1.10
   5   3  -6   15.06    1.60
   5  -3   6   14.45    0.92
   5   3  -6   13.90    1.54
   5  -3   6   16.17    0.92
   5   3  -6   16.99    1.43
   5  -3   6   15.97    1.02
  -5  -3   6   16.26    1.97
   5  -2   6   14.37    0.76
   5   2  -6   15.13    1.25
   5   2  -6   14.39    1.55
   5  -2   6   14.96    0.76
   5   2  -6   13.14    1.40
   5  -2   6   14.56    0.93
  -5  -2   6   12.62    1.78
  -5   2  -6   15.21    1.10
   5   1  -6   10.89    0.99
   5   1  -6   14.34    1.27
   5  -1   6   11.79    0.62
   5   1  -6   13.76    1.54
   5  -1   6   11.34    0.62
  -5  -1   6   12.37    1.83
  -5   1  -6   14.80    1.04
   5   0  -6   35.22    2.28
   5   0  -6   36.40    1.84
   5   0   6   38.52    1.46
   5   0  -6   37.60    1.72
   5   0   6   38.85    1.50
  -5   0  -6   36.94    1.79
  -5   0   6   39.81    1.43
   5   1   6   13.21    0.86
   5  -1  -6   12.50    1.10
   5   1   6   13.73    0.95
   5  -1  -6   15.21    1.00
   5  -1  -6   12.07    1.48
  -5   1   6   12.25    0.80
  -5  -1  -6   11.28    1.03
   5   2   6   16.12    1.09
   5   2   6   18.78    1.23
   5  -2  -6   14.88    1.21
   5  -2  -6   13.85    1.65
   5  -2  -6   14.41    1.19
  -5   2   6   15.63    0.96
  -5  -2  -6   17.52    1.21
   5   3   6   19.03    1.46
   5   3   6   15.14    1.33
   5  -3  -6   18.40    1.27
   5  -3  -6   14.97    1.75
   5  -3  -6   16.15    1.31
  -5   3   6   17.27    1.10
  -5  -3  -6   18.67    1.26
   5  -4  -6    1.84    0.88
   5   4   6    1.50    0.61
   5  -4  -6    1.16    0.57
   5  -4  -6    0.88    0.57
   5   4   6    1.00    0.63
  -5   4   6    1.45    0.61
  -5  -4  -6    1.85    0.68
   5  -5  -6   42.80    2.24
   5  -5  -6   38.19    2.63
   5  -5  -6   41.71    2.20
   5   5   6   43.00    2.44
  -5  -5  -6   44.76    2.34
  -5   5   6   44.15    2.11
   5  -6  -6   49.41    3.05
   5  -6  -6   50.61    2.68
   5   6   6   53.34    2.93
  -5   6   6   54.01    2.45
  -5  -6  -6   51.15    2.73
   5   7   6   19.37    2.07
   5  -7  -6   23.06    2.33
   5  -7  -6   25.08    2.09
  -5   7   6   20.16    1.70
  -5  -7  -6   18.81    1.84
   5  -8  -6   18.92    1.96
   5  -8  -6   16.70    2.15
   5   8   6   24.45    2.52
  -5  -8  -6   20.28    1.96
   5  -9  -6    0.93    1.03
   5  -9  -6    3.21    1.40
   5   9   6    1.37    1.28
  -5  -9  -6    3.74    1.23
   5  10   6   32.67    3.26
   5 -10  -6   34.74    2.99
   5 -10  -6   36.87    3.35
  -5 -10  -6   34.67    2.81
   5  11   6    0.03    1.51
   5 -11  -6    2.23    1.51
   5 -11  -6    1.18    1.35
  -5 -11  -6   -1.57    1.36
   5  12   6    1.50    1.75
   5 -12  -6   -0.63    1.38
   5 -12  -6    0.14    1.63
  -5 -12  -6   -0.63    1.34
   5  13   6    0.21    1.71
   5 -13  -6   -0.85    1.72
   5 -13  -6    2.72    1.70
  -5 -13  -6   -0.57    1.53
   6 -12   6    0.49    1.19
  -6 -12   6   -0.32    1.40
  -6  12  -6    0.84    1.51
   6 -11   6   43.78    3.00
   6  11  -6   41.71    3.94
  -6 -11   6   44.78    3.66
  -6  11  -6   44.17    3.44
   6  10  -6    0.42    1.41
   6 -10   6    1.45    1.02
  -6  10  -6    1.29    1.30
  -6 -10   6    2.16    1.40
   6  -9   6    5.70    1.17
   6   9  -6    6.42    1.71
  -6  -9   6    4.90    1.54
  -6   9  -6    7.88    1.64
   6  -8   6    3.75    0.99
   6   8  -6    3.86    1.42
  -6  -8   6    4.28    1.46
  -6   8  -6    3.95    1.31
   6   7  -6   45.67    3.18
   6  -7   6   58.97    2.67
  -6   7  -6   49.68    3.07
  -6  -7   6   48.83    3.36
   6   6  -6    0.36    0.85
   6  -6   6    1.48    0.63
   6  -6   6    1.18    0.53
   6  -6   6    0.58    0.64
  -6  -6   6    0.86    1.13
   6  -5   6   41.57    2.10
   6  -5   6   40.75    1.76
   6  -5   6   41.36    1.85
   6   5  -6   43.47    2.70
  -6  -5   6   36.41    3.22
   6  -4   6   34.85    1.30
   6  -4   6   37.52    1.34
   6   4  -6   35.57    2.39
   6  -4   6   37.11    1.89
  -6  -4   6   41.08    3.33
   6   3  -6   34.25    1.93
   6   3  -6   41.53    2.34
   6   3  -6   36.98    2.43
   6  -3   6   39.31    1.86
  -6   3  -6   36.99    2.10
  -6  -3   6   40.67    3.34
   6   2  -6    0.31    0.42
   6   2  -6    0.44    0.58
   6   2  -6    0.67    0.82
   6  -2   6   -0.20    0.41
  -6   2  -6   -0.36    0.53
  -6  -2   6    0.33    0.96
   6   1  -6   52.74    2.18
   6   1  -6   48.95    2.29
   6   1  -6   51.12    2.92
  -6  -1   6   52.67    1.77
  -6  -1   6   53.02    3.48
  -6   1  -6   53.74    2.47
   6   0  -6    0.84    0.39
   6   0  -6    0.59    0.81
   6   0  -6    1.03    0.46
  -6   0   6    1.18    0.36
  -6   0  -6    0.94    0.58
   6  -1  -6   53.34    2.06
   6  -1  -6   49.18    2.08
   6  -1  -6   51.99    3.00
  -6   1   6   51.46    2.01
  -6  -1  -6   53.63    2.47
   6   2   6    0.41    0.38
   6   2   6    0.53    0.39
   6  -2  -6    0.46    0.42
   6  -2  -6    0.31    0.34
   6  -2  -6    0.07    0.81
  -6   2   6    0.17    0.42
  -6  -2  -6   -0.30    0.53
   6  -3  -6   37.79    2.63
   6  -3  -6   35.97    1.74
   6   3   6   38.19    1.93
   6   3   6   38.51    1.87
   6  -3  -6   37.78    1.79
  -6  -3  -6   37.91    2.10
  -6   3   6   37.43    1.78
   6  -4  -6   36.14    1.91
   6  -4  -6   38.94    2.83
   6   4   6   35.54    2.03
   6  -4  -6   40.43    1.91
   6   4   6   38.50    2.08
  -6  -4  -6   35.84    2.14
  -6   4   6   40.41    1.93
   6  -5  -6   37.49    2.09
   6  -5  -6   35.08    2.99
   6  -5  -6   40.82    2.09
   6   5   6   40.69    2.35
  -6   5   6   39.09    2.11
  -6  -5  -6   46.07    2.39
   6   6   6    2.26    0.92
   6  -6  -6    0.79    1.14
   6  -6  -6    0.59    0.67
  -6   6   6    1.41    0.74
  -6  -6  -6    1.24    0.96
   6  -7  -6   57.65    2.84
   6   7   6   51.40    3.17
   6  -7  -6   56.80    3.65
  -6   7   6   55.91    2.77
  -6  -7  -6   50.13    2.88
   6   8   6    5.37    1.45
   6  -8  -6    2.12    1.31
   6  -8  -6    5.50    1.19
  -6   8   6    5.36    1.13
  -6  -8  -6    5.00    1.39
   6   9   6    6.84    1.60
   6  -9  -6    5.31    1.65
   6  -9  -6    9.35    1.53
  -6  -9  -6    4.47    1.49
   6 -10  -6    4.50    1.75
   6 -10  -6    2.60    1.27
   6  10   6    0.47    1.30
  -6 -10  -6    3.24    1.48
   6 -11  -6   49.13    3.37
   6 -11  -6   47.04    4.19
  -6 -11  -6   45.10    3.27
   6  12   6   -0.16    1.57
   6 -12  -6   -0.64    1.53
   6 -12  -6    0.75    1.41
  -6 -12  -6    1.86    1.71
   7 -11   6    1.54    1.06
   7  11  -6    1.84    1.83
  -7  11  -6    0.36    1.40
  -7 -11   6    2.30    1.56
   7 -10   6    2.97    1.09
   7  10  -6    1.38    1.55
  -7  10  -6    6.03    1.65
  -7 -10   6    4.66    1.81
   7  -9   6   -0.73    0.75
   7   9  -6    0.77    1.32
  -7  -9   6    0.82    1.24
  -7   9  -6    0.20    1.20
   7  -8   6    5.43    0.98
   7   8  -6    1.20    1.30
  -7   8  -6    6.97    1.61
  -7  -8   6    2.69    1.49
   7  -7   6   24.79    1.36
   7  -7   6   27.00    1.54
   7   7  -6   20.75    2.35
  -7   7  -6   25.72    2.53
  -7  -7   6   21.66    2.64
   7   6  -6    1.88    1.05
  -7  -6   6   -0.71    1.13
  -7   6  -6    0.44    1.05
   7   5  -6   17.09    1.98
  -7  -5   6   18.85    2.49
   7  -4   6   68.30    2.99
   7   4  -6   65.54    3.35
  -7   4  -6   68.62    3.37
  -7  -4   6   68.24    4.27
   7   3  -6   28.66    1.95
   7   3  -6   28.92    2.56
   7   3  -6   30.10    1.71
   7  -3   6   28.95    1.71
  -7   3  -6   33.11    2.08
  -7  -3   6   30.58    3.16
   7  -2   6    6.99    0.94
   7   2  -6    5.38    0.88
   7   2  -6    5.44    1.29
   7   2  -6    4.17    0.68
  -7  -2   6    3.76    1.48
  -7   2  -6    8.03    1.20
   7   1  -6   48.75    2.97
   7   1  -6   47.39    1.89
   7   1  -6   47.91    1.98
  -7  -1   6   36.44    3.57
  -7   1  -6   47.13    2.50
   7   0  -6    0.19    0.31
   7   0  -6    0.99    0.31
   7   0  -6    0.68    0.85
  -7   0  -6    0.52    0.65
  -7   0   6    1.25    0.43
  -7   0   6    1.19    1.45
   7  -1  -6   47.90    1.59
   7  -1  -6   47.63    1.61
   7  -1  -6   46.05    3.01
  -7  -1  -6   49.35    2.53
  -7   1   6   42.38    1.90
   7  -2  -6    4.74    0.38
   7  -2  -6    4.77    1.45
   7  -2  -6    4.26    0.38
  -7   2   6    6.53    0.85
  -7  -2  -6    6.13    1.05
   7  -3  -6   30.31    2.78
   7   3   6   29.19    1.50
   7   3   6   29.44    1.43
   7  -3  -6   28.17    1.24
   7  -3  -6   30.54    1.23
  -7   3   6   31.60    1.71
  -7  -3  -6   32.02    2.04
   7  -4  -6   67.22    2.52
   7  -4  -6   65.86    3.89
   7  -4  -6   66.99    2.55
   7   4   6   65.50    2.89
   7   4   6   74.40    2.93
  -7   4   6   67.21    2.87
  -7  -4  -6   66.36    3.19
   7  -5  -6   17.60    2.34
   7   5   6   15.34    1.56
   7  -5  -6   17.41    1.34
   7  -5  -6   17.76    1.28
  -7   5   6   17.28    1.53
  -7  -5  -6   18.49    1.79
   7   6   6    0.40    0.78
   7  -6  -6    0.14    0.58
   7  -6  -6   -0.36    1.22
  -7  -6  -6   -0.16    0.82
  -7   6   6   -0.48    0.68
   7   7   6   18.92    2.09
   7  -7  -6   24.63    1.86
   7  -7  -6   31.27    3.16
  -7   7   6   29.86    2.21
  -7  -7  -6   27.61    2.33
   7  -8  -6    4.36    1.77
   7  -8  -6    3.64    1.00
   7   8   6    1.54    1.10
  -7  -8  -6    2.30    1.28
  -7   8   6    4.28    1.16
   7  -9  -6    1.05    0.95
   7   9   6   -0.50    1.07
   7  -9  -6    2.83    1.71
  -7   9   6    0.25    1.13
  -7  -9  -6    2.35    1.44
   7 -10  -6    1.64    1.18
   7  10   6    4.58    1.60
   7 -10  -6    1.93    1.86
  -7 -10  -6    2.58    1.41
   7 -11  -6    1.44    1.87
   7 -11  -6    1.67    1.26
   7  11   6    2.01    1.57
  -7 -11  -6   -0.28    1.56
   8 -10   6   29.96    2.00
   8  10  -6   30.58    3.26
  -8  10  -6   30.54    3.06
  -8 -10   6   31.10    3.22
   8   9  -6    7.23    1.86
   8  -9   6    9.09    0.91
  -8  -9   6    9.60    2.20
  -8   9  -6    8.63    1.89
   8   8  -6   11.42    2.02
  -8  -8   6    9.10    2.11
  -8   8  -6   10.94    1.94
   8   7  -6   14.05    2.07
  -8   7  -6   14.94    2.12
  -8  -7   6   19.80    2.72
   8   6  -6   11.07    1.73
  -8   6  -6    5.53    1.56
  -8  -6   6    5.98    1.81
   8   5  -6    1.06    0.94
  -8  -5   6   -0.76    1.24
   8   4  -6   23.33    1.95
  -8  -4   6   20.45    2.81
   8   3  -6   36.53    3.01
   8   3  -6   36.60    1.99
   8   3  -6   39.38    1.82
   8  -3   6   37.37    2.12
  -8  -3   6   35.45    3.57
   8   2  -6    6.41    1.50
   8   2  -6    5.67    0.58
   8  -2   6    4.12    0.89
   8   2  -6    6.15    0.67
  -8   2  -6    7.52    1.32
  -8  -2   6   10.27    2.17
   8   1  -6   11.89    1.85
  -8  -1   6   13.09    2.44
  -8   1  -6   16.25    1.71
   8   0  -6  105.57    5.09
  -8   0   6   92.76    5.62
  -8   0  -6  111.43    4.59
   8  -1  -6   11.13    1.88
  -8   1   6   14.30    1.15
  -8  -1  -6   13.79    1.55
   8  -2  -6    6.81    1.62
  -8  -2  -6    5.68    1.19
  -8   2   6    6.96    0.92
   8  -3  -6   41.96    3.55
  -8  -3  -6   38.09    2.44
  -8   3   6   39.11    2.04
   8   4   6   24.19    1.25
   8  -4  -6   21.53    2.59
   8   4   6   23.04    1.28
  -8   4   6   23.58    1.82
  -8  -4  -6   30.06    2.32
   8  -5  -6    0.49    1.20
   8   5   6   -0.42    0.55
  -8  -5  -6    1.25    0.96
  -8   5   6    0.00    0.79
   8  -6  -6    8.86    0.72
   8   6   6    7.25    1.25
   8  -6  -6    8.99    2.16
   8  -6  -6    7.76    0.71
  -8  -6  -6    8.10    1.42
  -8   6   6   10.76    1.45
   8  -7  -6   13.94    2.50
   8   7   6   16.35    1.81
   8  -7  -6   14.40    1.17
  -8  -7  -6   14.74    1.84
  -8   7   6   14.40    1.65
   8   8   6   10.45    1.71
   8  -8  -6   10.43    2.27
   8  -8  -6   10.87    1.18
  -8   8   6    8.25    1.44
  -8  -8  -6   12.83    1.93
   8  -9  -6   10.62    1.34
   8  -9  -6    9.22    2.24
   8   9   6    9.33    1.77
  -8  -9  -6    7.81    1.66
  -8   9   6    9.87    1.59
   8 -10  -6   27.74    2.19
   8  10   6   25.98    2.88
   8 -10  -6   32.89    3.82
  -8 -10  -6   27.34    2.75
   9   9  -6    5.44    1.84
  -9   9  -6    4.70    1.74
  -9  -9   6    7.22    2.11
   9   8  -6   -0.02    1.25
  -9   8  -6    3.43    1.59
  -9  -8   6    5.39    2.04
   9   7  -6    8.73    1.69
  -9  -7   6   13.17    2.56
  -9   7  -6   12.17    2.05
   9   6  -6   20.15    2.12
  -9  -6   6   21.86    2.98
  -9   6  -6   19.98    2.48
   9   5  -6    3.43    1.08
  -9  -5   6    2.03    1.63
   9   4  -6   40.76    2.08
  -9  -4   6   43.30    4.10
  -9  -3   6   -0.54    1.39
   9   2  -6    0.87    1.32
  -9  -2   6    3.22    1.76
   9   1  -6    8.70    1.85
  -9   1  -6    5.66    1.26
  -9  -1   6    5.58    2.01
   9   0  -6    6.69    1.75
  -9   0   6    5.35    2.11
  -9   0  -6    3.50    1.13
   9  -1  -6    5.65    1.66
  -9   1   6    3.06    1.79
  -9  -1  -6    8.65    1.41
   9  -2  -6    2.46    1.38
  -9  -2  -6    3.88    1.17
   9  -3  -6    0.37    1.28
  -9   3   6    0.15    0.72
  -9  -3  -6    1.75    0.99
   9  -4  -6   40.54    3.68
  -9   4   6   39.35    2.20
  -9  -4  -6   41.02    2.73
   9  -5  -6    2.83    1.56
  -9   5   6    1.98    0.96
  -9  -5  -6    2.21    1.06
   9   6   6   23.97    1.66
   9  -6  -6   24.60    3.06
  -9  -6  -6   19.39    2.16
  -9   6   6   20.29    1.89
   9  -7  -6   10.72    2.30
   9   7   6    7.69    1.31
  -9   7   6    9.32    1.49
  -9  -7  -6    7.38    1.55
   9   8   6    2.44    1.14
   9  -8  -6    3.12    2.07
  -9  -8  -6    3.17    1.34
  -9   8   6    2.82    1.30
   9  -9  -6    3.76    2.18
   9   9   6    3.92    1.40
  -9  -9  -6    4.63    1.55
  -9   9   6    2.52    1.23
  10   8  -6    0.08    1.24
 -10  -8   6   -0.84    1.69
  10   7  -6    3.11    1.25
 -10   7  -6    5.18    1.96
 -10  -7   6    6.51    2.11
  10   6  -6    7.97    1.28
 -10   6  -6    9.16    1.99
 -10  -6   6    8.49    2.32
  10   5  -6    5.83    0.70
 -10   5  -6    3.77    1.58
 -10  -5   6    4.02    2.10
 -10  -4   6    5.85    2.26
 -10  -3   6    5.84    2.11
  10   2  -6   -0.27    1.28
 -10  -2   6   -0.46    1.59
  10   1  -6    8.23    1.89
 -10  -1   6    7.40    2.30
  10   0  -6   40.65    3.69
 -10   0   6   46.24    4.62
  10  -1  -6    8.74    2.01
 -10  -1  -6    9.11    1.58
 -10   1   6   14.75    2.89
  10  -2  -6   -2.74    1.29
 -10   2   6   -0.30    1.59
 -10  -2  -6    0.83    1.08
  10  -3  -6    5.47    1.90
 -10  -3  -6    4.55    1.30
  10  -4  -6    6.42    2.03
 -10  -4  -6    3.92    1.41
  10  -5  -6    4.14    1.98
 -10   5   6    5.19    1.23
 -10  -5  -6    4.46    1.32
  10  -6  -6    7.06    2.24
 -10   6   6    8.99    1.45
 -10  -6  -6    8.08    1.62
  10   7   6    6.41    0.91
  10  -7  -6    3.97    1.96
 -10   7   6    2.46    1.27
 -10  -7  -6    6.31    1.62
  10  -8  -6   -0.78    1.94
 -10   8   6   -2.16    1.08
 -10  -8  -6    0.78    1.26
 -11   6  -6   -1.44    1.37
 -11  -6   6   -1.92    1.51
 -11  -5   6    3.47    2.20
 -11   5  -6   -0.40    1.32
 -11  -4   6    6.13    2.33
 -11  -3   6    5.36    2.19
  11   2  -6   -0.28    1.46
 -11  -2   6    0.97    2.02
  11   1  -6    0.11    1.35
 -11  -1   6    0.47    1.76
  11   0  -6    0.00    1.30
 -11   0   6    0.71    1.80
  11  -1  -6   -0.51    1.34
 -11   1   6    1.10    1.92
  11  -2  -6   -1.00    1.58
 -11   2   6    2.12    2.22
  11  -3  -6    3.13    1.89
 -11   3   6    7.63    2.68
 -11  -3  -6    7.08    1.59
  11  -4  -6    4.63    1.96
 -11  -4  -6    7.34    1.70
  11  -5  -6    2.88    2.03
 -11  -5  -6    3.91    1.48
  11  -6  -6   -1.64    1.53
 -11  -6  -6    0.59    1.33
 -12  -3   6    7.73    2.72
 -12  -2   6    0.71    1.98
  12   1  -6    2.25    1.82
 -12  -1   6    0.46    2.07
  12   0  -6   20.53    2.97
 -12   0   6   22.29    3.74
  12  -1  -6    1.61    1.82
 -12   1   6   -2.84    1.93
  12  -2  -6    2.16    1.84
 -12   2   6    1.87    2.28
  12  -3  -6    4.41    1.99
 -12   3   6    7.32    2.63
   0 -14   7    0.65    1.58
   0 -13   7   -1.45    1.37
   0 -13   7   -1.97    1.30
   0  12  -7   14.40    1.65
   0 -12   7   10.19    1.86
   0 -12   7   13.41    2.32
   0 -11   7   -2.54    1.02
   0 -11   7   -1.40    1.14
   0  11  -7    0.49    0.83
   0 -10   7    2.64    1.13
   0 -10   7    2.21    1.26
   0  10  -7    2.38    0.87
   0  -9   7    0.48    0.79
   0   9  -7    0.44    0.66
   0  -9   7    0.17    0.96
   0   8  -7  171.57    5.80
   0  -8   7  179.07    6.79
   0  -8   7  174.11    6.33
   0   8  -7  162.78    6.95
   0   7  -7   -0.05    0.54
   0   7  -7    0.10    0.80
   0  -7   7   -0.29    0.63
   0  -7   7    1.20    0.79
   0   6  -7   67.61    2.71
   0  -6   7   67.58    2.79
   0  -6   7   63.60    3.20
   0   6  -7   69.67    3.47
   0  -5   7   -0.11    0.52
   0  -5   7   -0.06    0.38
   0   5  -7   -0.23    0.58
   0  -4   7  163.45    5.88
   0  -4   7  161.46    5.53
   0   4  -7  165.26    6.07
   0   3  -7   -0.44    0.43
   0  -3   7   -0.44    0.26
   0  -3   7    0.41    0.48
   0   2  -7  337.49   11.14
   0  -2   7  340.71   10.94
   0  -2   7  333.49   10.92
   0   2  -7  343.56   10.75
   0   1  -7   -0.12    0.42
   0  -1   7   -0.33    0.35
   0   1  -7   -0.15    0.23
   0   0   7    0.97    0.46
   0   0  -7   -0.33    0.39
   0   0  -7    0.10    0.26
   0  -1  -7    0.16    0.42
   0  -1  -7   -0.20    0.25
   0   1   7    0.45    0.42
   0  -2  -7  342.23   10.95
   0   2   7  341.76   11.05
   0  -2  -7  340.27   11.10
   0  -3  -7   -0.12    0.46
   0   3   7   -0.05    0.44
   0  -3  -7   -0.25    0.36
   0  -4  -7  164.53    6.15
   0   4   7  177.18    6.22
   0  -4  -7  167.12    5.83
   0  -5  -7    0.36    0.49
   0   5   7   -0.23    0.56
   0  -5  -7    0.38    0.68
   0  -6  -7   75.09    3.54
   0   6   7   69.28    3.47
   0  -6  -7   73.12    3.09
   0  -7  -7   -0.16    0.71
   0   7   7   -0.36    0.76
   0  -7  -7    0.14    0.70
   0  -8  -7  172.71    6.92
   0  -8  -7  165.18    6.37
   0   8   7  180.75    7.09
   0  -9  -7   -0.48    1.00
   0   9   7    1.25    1.07
   0  -9  -7    0.02    0.89
   0 -10  -7    2.41    1.10
   0 -10  -7    3.29    1.50
   0 -11  -7    0.10    1.09
   0 -11  -7   -2.78    1.04
   0 -12  -7   12.90    1.97
   0 -12  -7   12.36    2.34
   0 -13  -7    1.22    1.37
   0 -14  -7   -1.45    1.55
   1 -14   7    0.77    1.58
  -1 -14   7   -1.36    1.55
   1 -13   7    2.98    1.75
  -1  13  -7    4.27    1.27
  -1 -13   7    5.42    1.84
   1 -12   7    7.35    1.68
   1 -12   7    7.32    1.90
  -1  12  -7    9.73    1.53
  -1 -12   7    9.45    1.77
   1 -11   7    4.94    1.38
   1  11  -7    6.56    1.28
   1 -11   7    5.60    1.62
  -1 -11   7    5.15    1.63
  -1  11  -7    6.21    1.18
  -1 -11   7    7.81    1.49
   1  10  -7    7.19    1.03
   1  10  -7    9.52    2.03
   1 -10   7    9.81    1.46
   1 -10   7    8.79    1.75
  -1 -10   7    7.89    1.63
  -1  10  -7    6.95    1.23
  -1 -10   7    5.72    1.42
   1   9  -7   48.59    3.39
   1   9  -7   47.06    2.21
   1  -9   7   43.75    2.57
   1  -9   7   50.55    3.07
  -1   9  -7   51.38    2.56
  -1  -9   7   42.65    2.66
  -1  -9   7   47.49    3.06
   1   8  -7  124.84    4.27
   1   8  -7  120.31    5.56
   1  -8   7  124.74    5.22
   1  -8   7  121.74    4.75
  -1   8  -7  123.23    4.59
  -1  -8   7  121.71    4.89
  -1  -8   7  126.69    5.37
   1   7  -7    1.62    0.92
   1  -7   7    1.97    0.78
   1   7  -7    1.56    0.54
   1  -7   7    0.89    0.78
  -1  -7   7    1.33    0.75
  -1  -7   7    1.11    0.87
  -1   7  -7    1.85    0.72
  -1   7  -7    1.82    0.97
   1   6  -7  119.51    5.06
   1   6  -7  117.72    3.96
   1  -6   7  124.04    4.83
   1  -6   7  117.22    4.28
  -1   6  -7  119.65    5.00
  -1   6  -7  110.98    4.27
  -1  -6   7  116.46    4.49
  -1  -6   7  121.86    4.84
   1  -5   7  107.45    4.19
   1   5  -7  102.32    3.45
   1  -5   7  100.49    3.63
  -1  -5   7  102.82    4.20
  -1  -5   7   97.09    3.92
  -1   5  -7  102.01    4.32
   1   4  -7   11.77    1.41
   1  -4   7   13.37    0.82
   1  -4   7   11.64    1.26
  -1  -4   7   13.94    1.41
  -1   4  -7   12.85    1.38
  -1  -4   7   12.56    1.16
   1  -3   7  179.85    5.65
   1   3  -7  173.73    6.36
   1  -3   7  170.85    6.10
   1  -3   7  175.88    5.61
  -1  -3   7  177.23    6.19
  -1   3  -7  171.43    5.75
  -1   3  -7  179.59    6.31
  -1  -3   7  173.83    6.18
   1  -2   7  111.28    3.58
   1   2  -7  109.12    3.95
   1  -2   7  112.94    4.18
   1  -2   7  110.26    3.57
   1   2  -7  112.92    4.41
  -1   2  -7  110.98    4.30
  -1  -2   7  110.58    4.17
  -1  -2   7  110.27    4.22
   1  -1   7   27.09    1.54
   1   1  -7   25.65    1.34
   1   1  -7   28.19    1.74
   1  -1   7   24.62    0.94
  -1   1  -7   26.15    1.66
  -1   1  -7   25.76    0.99
  -1  -1   7   26.25    1.53
   1   0  -7    0.17    0.35
   1   0   7    0.11    0.40
   1   0  -7   -0.17    0.40
   1   0   7   -0.34    0.22
  -1   0   7    0.28    0.40
  -1   0  -7    0.04    0.19
  -1   0  -7    0.07    0.41
   1   1   7   25.96    1.50
   1  -1  -7   27.01    1.38
   1  -1  -7   26.59    1.62
  -1   1   7   25.79    1.52
  -1  -1  -7   24.55    1.08
  -1  -1  -7   22.74    1.53
   1  -2  -7  112.52    4.22
   1   2   7  106.04    4.12
   1  -2  -7  116.73    4.03
  -1  -2  -7  107.83    3.75
  -1  -2  -7  110.23    4.21
  -1   2   7  104.29    4.12
   1   3   7  173.69    6.12
   1  -3  -7  164.47    6.10
   1  -3  -7  169.45    5.94
  -1  -3  -7  175.14    6.17
  -1  -3  -7  174.45    5.79
  -1   3   7  173.90    6.11
   1  -4  -7   10.25    1.04
   1  -4  -7   13.68    1.40
   1   4   7   14.13    1.44
  -1   4   7   12.20    1.33
  -1  -4  -7   14.11    1.10
  -1  -4  -7   11.64    1.31
   1  -5  -7  104.04    3.96
   1   5   7  103.30    4.33
   1  -5  -7   99.86    4.26
  -1  -5  -7   99.96    3.85
  -1  -5  -7  102.10    4.31
  -1   5   7  104.75    4.32
   1   6   7  116.54    4.96
   1  -6  -7  118.15    4.92
   1  -6  -7  117.83    4.55
  -1   6   7  119.32    4.97
  -1  -6  -7  118.04    4.52
  -1  -6  -7  121.89    4.98
   1   7   7    1.59    0.94
   1  -7  -7    1.72    0.78
   1  -7  -7    0.61    0.88
  -1  -7  -7    2.54    0.88
  -1   7   7    0.40    0.85
  -1  -7  -7    1.10    0.90
   1  -8  -7  123.32    4.99
   1   8   7  126.37    5.55
   1  -8  -7  133.01    5.54
  -1   8   7  119.00    5.46
  -1  -8  -7  121.06    4.98
  -1  -8  -7  126.25    5.51
   1  -9  -7   47.92    2.77
   1  -9  -7   52.09    3.37
   1   9   7   51.08    3.37
  -1  -9  -7   57.02    3.41
  -1  -9  -7   46.78    2.85
   1 -10  -7    4.84    1.30
   1 -10  -7   10.85    2.03
   1  10   7    9.84    2.02
  -1 -10  -7   12.38    2.08
  -1 -10  -7    9.51    1.51
   1 -11  -7    7.09    1.52
   1 -11  -7    7.43    1.80
   1  11   7    8.34    2.04
  -1 -11  -7    6.51    1.49
   1 -12  -7    6.78    1.59
   1 -12  -7    8.93    2.19
  -1 -12  -7    7.33    1.73
   1 -13  -7    4.11    1.87
   1 -13  -7    3.01    1.54
  -1 -13  -7    2.19    1.50
   1 -14  -7   -1.32    1.36
   1 -14  -7    1.25    1.95
  -1 -14  -7   -0.04    1.70
   2 -13   7    6.78    1.87
  -2  13  -7   12.70    1.81
  -2 -13   7    8.06    2.08
   2 -12   7    1.42    1.37
  -2 -12   7   -0.24    1.38
  -2  12  -7   -0.14    0.95
   2 -11   7    9.04    1.80
   2  11  -7    7.20    1.94
   2 -11   7    6.96    1.47
  -2 -11   7    8.40    1.61
  -2  11  -7    9.56    1.54
   2 -10   7   -1.11    0.90
   2 -10   7    1.39    1.16
   2  10  -7   -1.51    1.09
  -2 -10   7    1.06    1.14
  -2  10  -7    0.53    0.85
   2   9  -7   37.76    3.34
   2  -9   7   41.70    2.85
   2  -9   7   39.12    2.44
  -2   9  -7   44.44    2.48
  -2  -9   7   43.43    2.91
  -2  -9   7   38.87    2.59
   2  -8   7    8.99    1.21
   2   8  -7   10.01    1.71
   2  -8   7    9.48    1.45
   2   8  -7    9.28    0.90
  -2   8  -7    8.07    1.24
  -2  -8   7   10.37    1.66
  -2  -8   7    9.17    1.40
   2  -7   7   -0.76    0.60
   2  -7   7   -0.32    0.69
   2   7  -7   -0.84    0.72
   2   7  -7    0.63    0.41
  -2   7  -7    0.53    0.70
  -2  -7   7    0.36    0.75
  -2  -7   7    0.70    0.83
   2  -6   7    1.06    0.66
   2  -6   7   -0.39    0.50
   2   6  -7    0.16    0.32
  -2  -6   7   -0.06    0.63
  -2   6  -7    1.46    0.70
  -2   6  -7   -0.85    0.56
  -2  -6   7   -0.03    0.60
   2  -5   7  139.55    5.06
   2   5  -7  151.48    5.93
   2   5  -7  157.52    4.64
   2  -5   7  144.70    5.56
  -2   5  -7  147.54    5.76
  -2  -5   7  164.90    5.81
  -2  -5   7  159.25    5.77
   2   4  -7    6.52    0.55
   2  -4   7    9.86    1.11
   2  -4   7    7.67    0.59
   2   4  -7    9.88    1.31
  -2  -4   7    7.27    1.03
  -2  -4   7    8.21    1.10
   2  -3   7   59.83    2.60
   2  -3   7   55.75    1.87
   2  -3   7   58.08    1.88
   2   3  -7   56.25    2.79
   2   3  -7   56.34    2.46
  -2   3  -7   56.13    1.92
  -2  -3   7   61.81    2.70
  -2  -3   7   56.43    2.74
   2   2  -7   21.22    1.80
   2  -2   7   21.59    1.40
   2   2  -7   20.60    1.33
  -2  -2   7   23.92    1.48
  -2  -2   7   20.02    1.79
   2  -1   7  113.60    4.18
   2   1  -7  117.66    4.28
   2   1  -7  106.18    4.43
  -2  -1   7  116.58    4.29
   2   0   7   -0.25    0.32
   2   0  -7   -0.48    0.35
   2   0  -7    0.07    0.41
   2   0   7    0.23    0.19
  -2   0  -7    0.11    0.18
  -2   0   7   -0.23    0.40
   2   1   7  116.24    4.27
   2  -1  -7  120.87    4.39
   2  -1  -7  112.44    4.38
  -2   1   7  116.82    4.37
  -2  -1  -7  115.09    3.85
   2  -2  -7   22.39    1.39
   2   2   7   22.70    1.45
   2  -2  -7   19.81    1.41
  -2   2   7   22.15    1.45
  -2  -2  -7   20.95    1.47
  -2  -2  -7   20.19    1.06
   2  -3  -7   59.32    2.66
   2   3   7   56.73    2.62
   2  -3  -7   57.32    2.57
  -2  -3  -7   55.64    2.24
  -2  -3  -7   55.33    2.67
  -2   3   7   53.81    2.60
   2   4   7    8.32    1.16
   2  -4  -7    6.05    1.03
   2  -4  -7    8.79    1.05
  -2  -4  -7    7.14    1.07
  -2   4   7    5.89    0.96
  -2  -4  -7    8.25    0.87
   2  -5  -7  158.15    5.94
   2   5   7  154.91    5.95
   2  -5  -7  157.37    5.79
  -2   5   7  162.83    5.98
  -2  -5  -7  153.07    5.55
  -2  -5  -7  154.99    5.96
   2  -6  -7    0.35    0.61
   2   6   7   -0.34    0.68
   2  -6  -7    0.27    0.67
  -2  -6  -7   -0.02    0.73
  -2   6   7   -0.31    0.67
  -2  -6  -7    0.35    0.70
   2   7   7    0.45    0.89
   2  -7  -7    0.24    0.74
   2  -7  -7    0.43    0.72
  -2   7   7    1.66    0.90
  -2  -7  -7    0.25    0.86
  -2  -7  -7    0.84    0.83
   2   8   7    7.55    1.53
   2  -8  -7    7.84    1.42
   2  -8  -7    6.97    1.24
  -2  -8  -7    6.96    1.24
  -2  -8  -7    7.94    1.54
   2   9   7   46.00    3.22
   2  -9  -7   46.39    3.18
   2  -9  -7   47.62    2.79
  -2  -9  -7   45.17    2.71
   2  10   7   -0.91    1.10
   2 -10  -7    0.43    1.18
   2 -10  -7    0.35    0.95
  -2 -10  -7   -0.34    1.02
   2 -11  -7    7.45    1.57
   2 -11  -7    9.95    2.07
   2  11   7    9.98    2.22
  -2 -11  -7    9.43    1.67
   2  12   7   -0.88    1.44
   2 -12  -7   -0.76    1.16
   2 -12  -7   -0.52    1.40
  -2 -12  -7   -0.63    1.22
   2 -13  -7   12.84    2.18
   2 -13  -7    9.53    2.31
  -2 -13  -7    9.98    2.05
   3 -13   7    3.22    1.65
  -3 -13   7    2.32    1.62
  -3  13  -7    2.96    1.40
   3  12  -7   20.00    2.97
   3 -12   7   19.96    2.58
  -3  12  -7   22.36    2.25
  -3 -12   7   20.30    2.49
   3  11  -7    9.15    2.21
   3 -11   7   11.22    1.91
  -3 -11   7   10.34    1.84
  -3  11  -7   11.91    1.71
   3 -10   7    9.16    1.63
   3  10  -7    8.27    1.99
  -3 -10   7    8.80    1.66
  -3  10  -7   10.63    1.56
   3  -9   7   38.50    2.43
   3  -9   7   51.60    3.03
   3   9  -7   43.22    3.57
  -3  -9   7   46.89    2.81
  -3   9  -7   48.61    2.75
   3  -8   7   17.47    1.86
   3  -8   7   18.57    1.58
   3   8  -7   14.12    1.94
  -3  -8   7   20.45    1.97
  -3   8  -7   21.08    1.93
   3  -7   7   -0.04    0.72
   3  -7   7    0.75    0.58
  -3   7  -7    0.94    0.82
  -3  -7   7   -0.06    0.76
  -3  -7   7    0.69    0.89
   3  -6   7   19.79    1.21
   3   6  -7   20.95    2.13
   3  -6   7   17.73    1.64
  -3  -6   7   22.66    1.97
  -3  -6   7   17.88    1.80
   3  -5   7  195.19    6.69
   3  -5   7  188.54    6.23
   3   5  -7  200.48    7.23
   3  -5   7  179.34    6.72
  -3  -5   7  183.39    7.11
  -3  -5   7  185.97    6.83
   3  -4   7    1.32    0.56
   3   4  -7    0.61    0.66
   3  -4   7    2.05    0.36
   3  -4   7    4.42    0.78
  -3  -4   7    1.82    0.68
  -3   4  -7    3.07    0.34
  -3  -4   7    2.83    0.94
   3  -3   7  140.90    5.04
   3   3  -7  143.29    5.42
   3   3  -7  143.82    5.19
   3  -3   7  134.49    4.96
   3  -3   7  131.16    4.36
  -3   3  -7  137.13    4.33
  -3  -3   7  142.38    5.15
  -3  -3   7  137.29    5.58
   3  -2   7   38.47    1.98
   3   2  -7   41.99    1.25
   3   2  -7   39.26    2.08
   3   2  -7   43.09    2.32
   3  -2   7   39.28    1.94
  -3  -2   7   41.14    2.09
  -3  -2   7   38.05    2.40
   3   1  -7   90.53    2.70
   3  -1   7   88.46    3.45
   3   1  -7   79.17    3.64
   3   1  -7   91.82    3.66
   3  -1   7   86.67    3.35
  -3   1  -7   88.59    2.88
  -3   1  -7   90.03    2.82
   3   0   7    0.15    0.44
   3   0  -7   -0.25    0.47
   3   0  -7   -0.10    0.47
   3   0   7   -0.04    0.36
  -3   0  -7   -0.10    0.22
   3   1   7   85.26    3.52
   3  -1  -7   89.54    3.56
   3   1   7   88.15    3.38
   3  -1  -7   92.52    3.76
  -3  -1  -7   88.54    3.07
   3  -2  -7   41.17    2.08
   3  -2  -7   41.19    2.17
   3   2   7   36.62    1.93
   3   2   7   37.84    2.02
  -3  -2  -7   41.44    1.71
   3  -3  -7  136.39    5.24
   3   3   7  135.48    5.05
   3  -3  -7  138.19    5.08
  -3  -3  -7  135.79    4.76
   3  -4  -7    1.81    0.73
   3  -4  -7    3.62    0.84
   3   4   7    2.05    0.75
  -3  -4  -7    0.68    0.66
  -3   4   7    2.61    0.76
  -3  -4  -7    3.38    0.75
   3  -5  -7  195.56    7.08
   3   5   7  197.17    7.18
   3  -5  -7  199.12    7.22
  -3  -5  -7  195.79    6.85
  -3  -5  -7  196.56    7.22
  -3   5   7  197.01    7.14
   3   6   7   20.37    1.97
   3  -6  -7   20.15    1.82
   3  -6  -7   21.71    2.00
  -3  -6  -7   22.29    2.10
  -3  -6  -7   21.20    1.66
   3   7   7    1.06    0.89
   3  -7  -7    1.52    0.89
   3  -7  -7    0.62    0.77
  -3  -7  -7    1.25    0.98
   3  -8  -7   16.84    1.95
   3   8   7   20.09    2.31
   3  -8  -7   15.98    1.82
  -3  -8  -7   13.77    1.62
   3   9   7   43.81    3.57
   3  -9  -7   52.35    3.28
   3  -9  -7   50.58    3.11
  -3  -9  -7   43.47    2.73
   3  10   7    9.35    1.98
   3 -10  -7    8.28    1.65
   3 -10  -7   10.04    1.87
  -3 -10  -7    8.90    1.58
   3  11   7    7.24    2.01
   3 -11  -7   10.26    1.88
   3 -11  -7   13.72    2.31
  -3 -11  -7   10.58    1.81
   3 -12  -7   22.09    2.83
   3  12   7   19.31    2.87
   3 -12  -7   21.03    2.54
  -3 -12  -7   16.83    2.22
   3 -13  -7    3.46    1.69
   3  13   7    4.04    2.15
   3 -13  -7    4.44    1.92
  -3 -13  -7   -0.71    1.39
   4 -13   7    1.00    1.46
   4  13  -7    1.50    1.95
  -4  13  -7    1.45    1.48
  -4 -13   7    1.48    1.60
   4  12  -7   19.60    3.06
   4 -12   7   22.61    2.56
  -4  12  -7   20.18    2.28
  -4 -12   7   20.31    2.49
   4  11  -7    1.50    1.52
   4 -11   7   -0.31    1.11
  -4 -11   7    0.03    1.32
  -4  11  -7    0.49    1.09
   4  10  -7    4.43    1.60
   4 -10   7    7.34    1.56
  -4 -10   7    4.43    1.52
  -4  10  -7    5.52    1.39
   4  -9   7    0.91    0.94
   4   9  -7    0.14    1.01
  -4   9  -7    2.16    1.10
  -4  -9   7   -0.62    0.93
   4  -8   7   34.50    2.03
   4  -8   7   28.92    2.36
  -4   8  -7   32.26    2.57
  -4  -8   7   34.27    2.81
   4   7  -7   11.86    1.79
   4  -7   7   10.31    1.11
   4  -7   7   13.59    1.55
  -4  -7   7    9.02    1.54
  -4   7  -7   11.47    1.58
   4   6  -7   70.33    3.75
   4  -6   7   73.47    2.89
   4  -6   7   69.06    3.20
  -4  -6   7   71.37    3.74
   4   5  -7    5.90    1.20
   4  -5   7    6.20    0.70
   4  -5   7    6.95    1.00
   4  -5   7    8.33    1.12
  -4  -5   7    4.73    1.18
   4  -4   7    5.58    0.84
   4  -4   7    7.25    0.95
   4  -4   7    5.66    0.60
   4   4  -7    6.15    1.13
  -4  -4   7    7.29    1.35
  -4  -4   7    5.92    1.04
   4  -3   7    0.81    0.51
   4   3  -7    1.13    0.75
   4  -3   7    0.93    0.45
   4   3  -7    0.78    0.69
   4  -3   7    0.91    0.27
  -4  -3   7    0.62    0.76
  -4   3  -7    0.66    0.25
  -4   3  -7    0.97    0.33
   4   2  -7  263.05    9.02
   4  -2   7  277.63    8.87
   4   2  -7  276.63    9.43
   4   2  -7  283.54    9.59
   4  -2   7  264.88    8.82
  -4  -2   7  266.92   10.08
  -4   2  -7  271.19    8.70
  -4   2  -7  286.14    8.61
   4  -1   7   18.20    1.15
   4   1  -7   14.15    1.23
   4   1  -7   14.16    1.47
   4   1  -7   15.34    0.71
   4   1  -7   15.37    1.52
   4  -1   7   14.51    1.10
  -4   1  -7   13.67    0.76
   4   0  -7   -0.08    0.38
   4   0  -7   -0.26    0.44
   4   0   7    0.02    0.34
   4   0  -7   -0.05    0.55
   4   0   7    0.06    0.40
  -4   0  -7    0.08    0.25
   4   1   7   13.09    1.09
   4  -1  -7   13.78    1.23
   4  -1  -7   14.09    1.52
   4  -1  -7   16.04    1.40
   4   1   7   15.06    1.33
  -4  -1  -7   14.08    0.89
   4   2   7  261.87    8.71
   4   2   7  270.92    8.87
   4  -2  -7  269.12    8.83
   4  -2  -7  267.15    9.45
   4  -2  -7  255.38    8.80
  -4  -2  -7  271.45    8.72
   4  -3  -7    1.70    0.63
   4  -3  -7    0.04    0.51
   4  -3  -7    0.71    0.68
   4   3   7    1.01    0.57
   4   3   7    0.52    0.54
  -4  -3  -7    0.84    0.51
   4  -4  -7    6.07    1.16
   4  -4  -7    7.52    1.04
   4  -4  -7    6.11    0.99
   4   4   7    4.97    0.91
   4   4   7    4.87    0.94
  -4  -4  -7    4.84    0.82
   4   5   7    6.51    1.15
   4  -5  -7    5.87    1.06
   4  -5  -7    6.90    1.25
  -4  -5  -7    7.18    1.07
   4  -6  -7   64.34    3.47
   4  -6  -7   72.94    3.42
   4   6   7   72.44    3.60
  -4  -6  -7   74.20    3.30
   4  -7  -7    9.82    1.58
   4   7   7    8.70    1.51
   4  -7  -7    9.16    1.40
  -4  -7  -7   11.49    1.52
   4   8   7   27.42    2.68
   4  -8  -7   37.15    2.94
   4  -8  -7   29.71    2.60
  -4  -8  -7   33.75    2.27
   4  -9  -7    0.18    1.02
   4   9   7   -1.39    0.85
   4  -9  -7   -1.50    0.86
  -4  -9  -7   -1.80    0.89
   4 -10  -7    4.84    1.45
   4  10   7    3.17    1.60
   4 -10  -7    6.20    1.61
  -4 -10  -7    5.07    1.44
   4  11   7    0.11    1.42
   4 -11  -7    2.04    1.41
   4 -11  -7   -0.66    1.16
  -4 -11  -7   -1.43    1.14
   4 -12  -7   18.61    2.64
   4  12   7   19.85    2.94
   4 -12  -7   18.94    2.68
  -4 -12  -7   14.04    2.23
   4 -13  -7    0.39    1.59
   4  13   7   -1.36    1.67
   4 -13  -7    0.39    1.45
  -4 -13  -7   -0.08    1.50
   5 -12   7   16.82    2.32
  -5 -12   7   20.15    2.63
  -5  12  -7   23.27    2.49
   5 -11   7   -0.79    1.06
  -5  11  -7    1.37    1.16
  -5 -11   7    2.79    1.37
   5 -10   7    7.89    1.54
   5  10  -7   12.12    2.19
  -5  10  -7   13.65    2.03
  -5 -10   7    8.87    1.74
   5   9  -7    6.09    1.75
   5  -9   7    5.28    1.24
  -5   9  -7    5.94    1.50
  -5  -9   7    5.75    1.47
   5   8  -7   78.11    4.37
   5  -8   7   73.22    3.62
  -5  -8   7   85.39    4.35
  -5   8  -7   74.57    3.84
   5   7  -7   -1.50    0.81
   5  -7   7    0.04    0.67
  -5  -7   7   -0.60    1.07
  -5   7  -7   -0.38    0.92
   5  -6   7   18.77    1.67
   5  -6   7   19.79    1.36
   5   6  -7   16.93    1.98
  -5  -6   7   19.99    2.32
   5  -5   7    2.45    0.69
   5  -5   7    3.79    0.77
   5  -5   7    3.86    0.65
   5   5  -7    4.22    1.10
  -5  -5   7    0.40    0.95
   5  -4   7   35.81    1.85
   5  -4   7   35.82    1.79
   5   4  -7   33.78    2.33
   5  -4   7   36.00    1.63
  -5  -4   7   34.27    2.92
   5   3  -7   30.18    2.14
   5   3  -7   34.54    1.90
   5  -3   7   32.35    1.44
   5  -3   7   32.72    1.60
   5  -3   7   34.59    1.60
   5   3  -7   28.00    2.07
  -5  -3   7   33.33    2.89
  -5   3  -7   34.28    1.63
   5   2  -7  134.49    5.02
   5   2  -7  132.86    5.34
   5   2  -7  146.18    5.64
   5  -2   7  143.29    4.66
   5  -2   7  138.93    4.66
  -5   2  -7  138.03    4.81
  -5  -2   7  143.55    6.25
   5  -1   7   25.05    1.24
   5   1  -7   27.71    1.76
   5   1  -7   26.02    1.51
   5  -1   7   25.94    1.22
   5   1  -7   24.02    2.08
  -5  -1   7   29.40    2.82
  -5   1  -7   24.56    1.29
   5   0  -7   -0.21    0.35
   5   0  -7    0.79    0.72
   5   0  -7    0.61    0.52
   5   0   7    0.28    0.34
   5   0   7    0.11    0.32
  -5   0  -7   -0.14    0.36
   5  -1  -7   28.21    2.29
   5   1   7   23.06    1.30
   5   1   7   23.94    1.42
   5  -1  -7   27.71    1.50
   5  -1  -7   25.88    1.53
  -5  -1  -7   21.57    1.31
   5   2   7  138.24    5.01
   5   2   7  139.85    4.87
   5  -2  -7  145.57    5.79
   5  -2  -7  138.35    4.96
   5  -2  -7  130.24    4.91
  -5  -2  -7  139.19    4.92
   5  -3  -7   34.18    1.85
   5  -3  -7   31.37    1.84
   5   3   7   30.53    1.81
   5   3   7   33.42    1.91
   5  -3  -7   32.66    2.34
  -5  -3  -7   34.91    1.80
   5  -4  -7   35.88    2.01
   5  -4  -7   35.77    1.99
   5  -4  -7   36.82    2.48
   5   4   7   38.18    2.12
   5   4   7   31.88    2.02
  -5  -4  -7   34.11    1.94
   5  -5  -7    2.89    1.09
   5  -5  -7    2.67    0.84
   5   5   7    4.78    1.00
  -5  -5  -7    2.99    0.86
   5   6   7   15.89    1.79
   5  -6  -7   16.89    2.03
   5  -6  -7   16.88    1.69
  -5  -6  -7   18.96    1.68
   5   7   7    0.70    0.91
   5  -7  -7    0.74    1.01
   5  -7  -7    0.44    0.82
  -5  -7  -7   -0.03    0.83
   5  -8  -7   82.18    4.30
   5  -8  -7   83.38    3.98
   5   8   7   78.76    4.26
  -5  -8  -7   76.99    3.77
   5  -9  -7    3.88    1.33
   5  -9  -7    6.00    1.68
   5   9   7    6.49    1.65
  -5  -9  -7    6.55    1.54
   5 -10  -7    7.82    1.87
   5 -10  -7   11.09    1.89
   5  10   7   11.44    2.07
  -5 -10  -7   11.02    1.85
   5  11   7   -0.66    1.49
   5 -11  -7    0.36    1.38
   5 -11  -7    1.07    1.33
  -5 -11  -7    1.62    1.51
   5 -12  -7   22.26    2.77
   5  12   7   17.58    2.95
   5 -12  -7   16.23    2.58
  -5 -12  -7   16.25    2.35
   6  12  -7    0.37    1.76
   6 -12   7   -1.10    1.13
  -6 -12   7    0.81    1.57
   6 -11   7    6.12    1.46
   6  11  -7    7.34    2.18
  -6  11  -7    3.53    1.54
  -6 -11   7    4.58    1.64
   6  10  -7   -1.05    1.38
   6 -10   7   -0.74    0.87
  -6 -10   7   -0.38    1.36
  -6  10  -7    0.52    1.26
   6   9  -7   47.62    3.94
   6  -9   7   51.76    2.90
  -6   9  -7   49.14    3.54
  -6  -9   7   42.84    3.61
   6  -8   7   -0.14    0.73
   6   8  -7    1.82    1.20
  -6  -8   7    0.76    1.21
  -6   8  -7    0.39    1.11
   6   7  -7    4.60    1.40
   6  -7   7    7.04    1.13
  -6   7  -7    7.03    1.55
  -6  -7   7    7.90    1.77
   6  -6   7    3.65    0.75
   6   6  -7    1.38    1.00
   6  -6   7    2.39    0.76
  -6  -6   7    6.99    1.70
   6  -5   7   45.69    2.01
   6   5  -7   44.47    2.89
   6  -5   7   45.11    2.09
  -6  -5   7   48.35    3.43
   6   4  -7    8.36    1.41
   6  -4   7    9.77    0.93
   6  -4   7    8.85    0.73
   6  -4   7    9.07    0.79
  -6  -4   7    9.22    1.77
   6  -3   7   57.77    2.37
   6   3  -7   58.25    3.19
   6   3  -7   56.12    3.00
  -6   3  -7   58.79    2.61
  -6  -3   7   59.26    3.76
   6   2  -7   29.26    1.71
   6   2  -7   31.53    2.02
   6   2  -7   31.33    2.53
  -6  -2   7   28.06    2.92
  -6   2  -7   31.95    1.70
   6   1  -7   12.64    1.71
   6   1  -7   16.28    1.28
   6   1  -7   16.05    1.41
  -6  -1   7   13.86    2.17
  -6   1  -7   14.41    1.22
   6   0  -7    0.00    0.38
   6   0  -7    0.26    0.82
   6   0  -7   -0.29    0.44
  -6   0  -7    0.19    0.47
   6  -1  -7   11.97    1.11
   6  -1  -7   13.64    1.78
   6   1   7   15.65    0.85
   6  -1  -7   12.97    1.09
  -6   1   7   14.10    0.89
  -6  -1  -7   13.41    1.22
   6  -2  -7   30.09    1.59
   6   2   7   33.13    1.68
   6  -2  -7   27.74    2.54
   6   2   7   28.52    1.50
   6  -2  -7   30.88    1.64
  -6  -2  -7   28.90    1.71
  -6   2   7   31.58    1.48
   6   3   7   60.51    2.71
   6   3   7   58.52    2.60
   6  -3  -7   60.68    2.59
   6  -3  -7   49.83    3.33
   6  -3  -7   58.12    2.54
  -6  -3  -7   59.46    2.72
  -6   3   7   63.13    2.44
   6  -4  -7   12.26    1.80
   6   4   7    8.92    1.16
   6  -4  -7    8.78    1.05
   6  -4  -7    9.84    1.11
   6   4   7    7.90    1.22
  -6   4   7    8.20    1.00
  -6  -4  -7    9.54    1.23
   6  -5  -7   47.54    2.44
   6  -5  -7   47.74    3.15
   6   5   7   54.71    2.74
  -6  -5  -7   46.16    2.51
  -6   5   7   49.48    2.31
   6  -6  -7    2.57    1.24
   6  -6  -7    3.64    0.91
   6   6   7    3.50    1.08
  -6  -6  -7    3.66    1.07
  -6   6   7    3.20    0.88
   6  -7  -7    4.96    1.13
   6   7   7    9.64    1.55
   6  -7  -7    7.31    1.74
  -6  -7  -7    7.95    1.37
   6   8   7    0.04    1.06
   6  -8  -7    0.47    0.95
   6  -8  -7    1.05    1.24
  -6  -8  -7    0.84    1.18
   6  -9  -7   40.75    3.65
   6   9   7   47.37    3.78
   6  -9  -7   48.33    3.01
  -6  -9  -7   51.52    3.10
   6 -10  -7   -0.64    1.05
   6 -10  -7   -0.57    1.47
   6  10   7   -0.36    1.36
  -6 -10  -7   -0.32    1.13
   6  11   7    4.42    1.78
   6 -11  -7    5.81    1.64
   6 -11  -7    6.88    2.16
  -6 -11  -7    3.95    1.61
   6  12   7    1.55    1.75
   6 -12  -7    2.40    1.98
   6 -12  -7    1.08    1.46
  -6 -12  -7    0.09    1.49
   7 -11   7    1.53    1.14
   7  11  -7    0.36    1.72
  -7  11  -7    0.86    1.46
  -7 -11   7    4.75    1.92
   7 -10   7    1.19    1.03
   7  10  -7    1.52    1.49
  -7 -10   7    3.05    1.50
  -7  10  -7    1.11    1.33
   7  -9   7   18.91    1.84
   7   9  -7   18.40    2.56
  -7   9  -7   18.66    2.40
  -7  -9   7   21.56    2.69
   7  -8   7   -0.40    0.66
   7   8  -7    0.08    1.16
  -7  -8   7    1.38    1.39
  -7   8  -7   -0.85    1.08
   7   7  -7    0.33    1.06
   7  -7   7    0.69    0.64
  -7   7  -7   -0.81    0.97
  -7  -7   7    1.04    1.28
   7  -6   7    6.80    0.65
   7   6  -7    6.42    1.43
   7  -6   7    5.29    0.56
  -7  -6   7    4.94    1.64
   7   5  -7   26.98    2.49
  -7  -5   7   32.47    3.23
   7   4  -7    1.02    0.86
  -7  -4   7    1.15    1.22
   7   3  -7   47.91    2.69
   7  -3   7   50.64    2.27
   7   3  -7   51.32    3.20
  -7  -3   7   50.54    4.11
   7   2  -7   14.78    1.46
   7   2  -7   17.55    2.04
   7   2  -7   16.45    1.32
  -7  -2   7   19.35    2.60
  -7   2  -7   20.27    1.62
   7   1  -7  137.31    5.89
   7   1  -7  135.59    4.66
   7   1  -7  134.55    4.80
  -7   1  -7  130.51    5.09
  -7  -1   7  141.41    6.71
   7   0  -7   -0.05    0.37
   7   0  -7   -0.31    0.41
   7   0  -7   -1.33    0.78
  -7   0  -7   -0.30    0.56
  -7   0   7    0.18    0.35
  -7   0   7    0.80    1.28
   7  -1  -7  137.38    6.06
   7  -1  -7  136.01    4.50
   7  -1  -7  132.76    4.54
  -7   1   7  132.29    4.37
  -7  -1  -7  139.93    5.18
   7  -2  -7   18.19    1.06
   7  -2  -7   16.55    2.13
   7  -2  -7   17.93    1.08
  -7   2   7   18.42    1.21
  -7  -2  -7   16.84    1.52
   7   3   7   56.09    2.23
   7   3   7   51.37    2.31
   7  -3  -7   50.51    2.13
   7  -3  -7   52.25    2.13
   7  -3  -7   47.70    3.27
  -7  -3  -7   48.78    2.59
  -7   3   7   53.03    2.29
   7  -4  -7    0.07    0.50
   7   4   7    0.70    0.59
   7  -4  -7    0.82    1.17
   7  -4  -7    0.26    0.49
   7   4   7    0.36    0.59
  -7  -4  -7    0.39    0.75
  -7   4   7   -0.60    0.59
   7   5   7   29.71    2.06
   7  -5  -7   32.08    1.80
   7  -5  -7   35.62    3.19
  -7   5   7   33.83    1.97
  -7  -5  -7   31.02    2.08
   7  -6  -7    4.83    1.57
   7  -6  -7    4.38    0.90
   7   6   7    6.15    1.25
  -7  -6  -7    5.69    1.20
  -7   6   7    4.41    0.99
   7   7   7    0.66    0.96
   7  -7  -7   -0.02    0.73
   7  -7  -7   -0.59    1.22
  -7   7   7    0.13    0.78
  -7  -7  -7    1.52    1.11
   7   8   7   -0.83    0.90
   7  -8  -7    1.36    1.40
   7  -8  -7    0.12    0.84
  -7  -8  -7   -0.30    1.11
   7   9   7   19.77    2.49
   7  -9  -7   23.37    2.15
   7  -9  -7   19.09    2.82
  -7  -9  -7   20.38    2.22
   7 -10  -7    2.79    1.96
   7  10   7    1.11    1.36
   7 -10  -7    0.20    1.08
  -7 -10  -7    2.19    1.38
   7 -11  -7    1.44    1.72
   7 -11  -7    3.97    1.45
   7  11   7    0.78    1.48
  -7 -11  -7    0.51    1.62
   8 -10   7    1.19    0.88
   8  10  -7   -0.84    1.48
  -8  10  -7   -0.38    1.72
  -8 -10   7    0.67    1.49
   8   9  -7    4.81    1.74
   8  -9   7    3.60    0.78
  -8  -9   7    4.48    1.95
  -8   9  -7    4.32    1.66
   8   8  -7   25.54    2.92
  -8   8  -7   20.94    2.53
  -8  -8   7   19.09    2.86
   8   7  -7   -0.06    1.10
  -8  -7   7   -1.87    1.22
  -8   7  -7    0.14    1.27
   8   6  -7   24.31    2.43
  -8  -6   7   16.24    2.60
   8   5  -7    0.25    0.91
  -8  -5   7    0.98    1.39
   8   4  -7    2.98    0.97
  -8  -4   7    1.28    1.40
   8   3  -7    2.75    1.29
   8   3  -7    4.72    0.99
  -8  -3   7    5.56    1.79
   8   2  -7   14.14    1.09
   8   2  -7   12.98    1.16
   8   2  -7   12.98    1.91
  -8  -2   7   17.47    2.67
   8   1  -7    8.58    0.73
   8   1  -7    9.93    1.73
   8   1  -7    9.00    0.69
  -8  -1   7   11.54    2.28
  -8   1  -7    9.39    1.29
   8   0  -7    0.39    1.11
  -8   0   7   -0.06    1.34
  -8   0  -7   -0.20    0.65
   8  -1  -7    7.82    1.71
  -8  -1  -7    9.08    1.27
   8  -2  -7   13.41    2.15
  -8   2   7   15.36    1.24
  -8  -2  -7   13.52    1.53
   8  -3  -7    2.51    1.35
  -8   3   7    5.38    0.88
  -8  -3  -7    4.96    1.07
   8  -4  -7    2.57    1.53
   8   4   7    3.43    0.64
   8   4   7    1.93    0.63
  -8  -4  -7    4.42    1.06
  -8   4   7    1.45    0.81
   8  -5  -7   -0.20    1.19
   8  -5  -7   -0.05    0.36
   8   5   7    0.73    0.66
   8  -5  -7    0.26    0.36
  -8   5   7   -0.82    0.71
  -8  -5  -7    0.92    0.96
   8   6   7   16.42    1.74
   8  -6  -7   22.04    2.91
   8  -6  -7   21.14    1.29
  -8  -6  -7   20.01    2.05
  -8   6   7   18.42    1.77
   8   7   7    0.63    0.92
   8  -7  -7    1.94    0.73
   8  -7  -7    0.36    1.38
  -8  -7  -7    1.26    1.04
  -8   7   7    0.69    1.02
   8  -8  -7   22.20    3.02
   8  -8  -7   19.01    1.68
   8   8   7   20.52    2.26
  -8   8   7   21.57    2.00
  -8  -8  -7   22.12    2.31
   8  -9  -7    4.33    1.10
   8  -9  -7    5.09    2.06
   8   9   7    3.25    1.38
  -8  -9  -7    4.21    1.62
   8 -10  -7   -0.18    1.63
   8 -10  -7    1.19    1.04
   8  10   7    3.26    1.51
  -8 -10  -7    0.39    1.33
   9   9  -7    1.28    1.53
  -9  -9   7   -0.68    1.53
   9   8  -7   18.87    2.51
  -9   8  -7   21.39    2.76
  -9  -8   7   15.93    2.86
   9   7  -7    1.31    1.24
  -9  -7   7   -0.47    1.41
  -9   7  -7    0.20    1.35
   9   6  -7   11.39    1.77
  -9   6  -7    8.42    1.86
  -9  -6   7   13.17    2.63
   9   5  -7    2.19    0.99
  -9  -5   7    3.05    1.73
   9   4  -7   10.48    1.30
  -9  -4   7   12.07    2.45
   9   3  -7   -0.26    0.37
   9   3  -7    0.46    1.30
   9   3  -7   -0.15    0.46
  -9  -3   7   -0.29    1.64
   9   2  -7   40.85    3.47
  -9  -2   7   38.69    4.17
   9   1  -7    1.62    1.29
  -9  -1   7    0.22    1.53
   9   0  -7    0.72    1.24
  -9   0   7    1.08    1.64
   9  -1  -7    0.83    1.28
  -9  -1  -7    0.83    0.87
  -9   1   7    0.46    1.58
   9  -2  -7   42.70    3.67
  -9  -2  -7   40.39    2.56
   9  -3  -7    0.57    1.47
  -9  -3  -7    0.03    0.84
   9  -4  -7   10.40    2.13
  -9  -4  -7   11.98    1.60
  -9   4   7    7.59    1.18
   9  -5  -7    4.03    1.76
  -9   5   7    1.16    0.94
  -9  -5  -7    3.65    1.11
   9   6   7   11.15    1.28
   9  -6  -7    9.08    2.36
  -9   6   7   10.83    1.49
  -9  -6  -7   14.17    1.85
   9   7   7    1.06    0.89
   9  -7  -7    2.28    1.70
  -9  -7  -7    0.68    1.19
  -9   7   7    1.08    1.09
   9  -8  -7   15.12    2.95
   9   8   7   19.28    2.08
  -9  -8  -7   22.08    2.36
  -9   8   7   17.86    1.99
   9   9   7   -0.05    1.16
   9  -9  -7   -0.88    1.86
   9  -9  -7    0.44    0.62
  -9  -9  -7   -1.54    1.37
  10   8  -7    1.72    1.42
 -10  -8   7    4.82    2.19
  10   7  -7    1.42    1.24
 -10  -7   7    0.82    1.84
 -10   7  -7    0.55    1.49
  10   6  -7    0.49    0.93
 -10   6  -7    0.45    1.39
 -10  -6   7   -0.33    1.81
  10   5  -7   13.95    1.28
 -10  -5   7   15.08    2.77
 -10  -4   7    2.93    1.92
 -10  -3   7   13.43    2.90
  10   2  -7    9.03    1.97
 -10  -2   7    5.25    2.37
  10   1  -7   24.17    2.86
 -10  -1   7   22.26    3.34
  10   0  -7    0.96    1.35
 -10   0   7   -1.47    1.52
  10  -1  -7   22.71    2.98
 -10   1   7   23.09    3.55
  10  -2  -7    6.56    1.94
 -10   2   7    7.07    2.44
  10  -3  -7   18.35    2.79
 -10  -3  -7   15.35    1.92
  10  -4  -7   -0.08    1.61
 -10  -4  -7    4.23    1.28
  10  -5  -7   13.80    2.57
 -10  -5  -7   12.09    1.85
  10  -6  -7   -1.11    1.53
 -10   6   7   -0.42    0.86
 -10  -6  -7    1.48    1.11
  10   7   7    0.42    0.69
  10  -7  -7   -0.54    1.61
 -10   7   7   -0.12    1.08
 -10  -7  -7    0.13    1.23
  10  -8  -7    4.87    2.42
 -10   8   7    3.13    1.34
 -10  -8  -7    4.93    1.61
 -11  -6   7    1.42    1.87
 -11  -5   7    8.65    2.58
 -11   5  -7    6.34    1.86
 -11  -4   7    2.13    2.28
 -11  -3   7    6.05    2.29
  11   2  -7    2.03    1.66
 -11  -2   7    1.73    2.00
  11   1  -7   10.76    2.22
 -11  -1   7    7.40    2.66
  11   0  -7   -1.82    1.26
 -11   0   7    1.58    2.11
  11  -1  -7    8.81    2.16
 -11   1   7    5.04    2.35
  11  -2  -7   -1.56    1.59
 -11   2   7    1.82    2.15
  11  -3  -7    9.56    2.38
 -11   3   7    7.88    2.68
  11  -4  -7    3.20    1.86
  11  -5  -7    7.52    2.51
 -11  -5  -7    8.25    1.68
  11  -6  -7    1.96    1.88
 -11  -6  -7    4.46    1.50
 -12  -2   7    7.27    2.65
  12   1  -7    3.15    1.86
 -12  -1   7    5.03    2.51
  12   0  -7    1.73    1.82
 -12   0   7   -0.37    2.33
  12  -1  -7    8.82    2.25
 -12   1   7    6.58    2.65
  12  -2  -7    7.89    2.33
 -12   2   7    6.79    2.76
   0 -13   8    0.49    1.48
   0 -12   8    1.87    1.53
   0 -12   8   -3.20    1.17
   0 -11   8   -0.01    1.16
   0 -11   8   -0.32    1.18
   0  11  -8   -1.00    0.75
   0  10  -8   44.62    2.37
   0 -10   8   45.50    3.51
   0 -10   8   37.41    2.61
   0  -9   8   -0.96    0.83
   0   9  -8    0.16    0.67
   0  -9   8   -0.37    0.85
   0   8  -8   26.25    2.61
   0  -8   8   27.79    2.49
   0   8  -8   27.56    1.76
   0  -8   8   32.44    2.02
   0  -7   8    0.64    0.71
   0   7  -8   -0.47    0.78
   0   7  -8    0.12    0.55
   0  -7   8   -0.19    0.71
   0  -6   8   67.39    3.39
   0   6  -8   74.24    2.90
   0  -6   8   69.28    2.90
   0   6  -8   72.18    3.59
   0  -5   8    0.13    0.59
   0  -5   8    0.06    0.43
   0   5  -8   -0.42    0.59
   0   4  -8  397.83   13.20
   0  -4   8  402.16   12.99
   0  -4   8  396.13   12.79
   0  -3   8    0.63    0.55
   0  -3   8   -0.04    0.33
   0   3  -8   -0.04    0.53
   0  -2   8   20.25    1.16
   0  -2   8   20.71    1.66
   0   2  -8   19.05    0.99
   0   2  -8   18.69    1.68
   0  -1   8   -0.60    0.43
   0   1  -8    0.40    0.30
   0   1  -8   -0.02    0.49
   0   0  -8  329.13   10.81
   0   0   8  344.93   11.00
   0   0  -8  339.79   11.19
   0  -1  -8   -0.38    0.40
   0  -1  -8   -0.24    0.25
   0   1   8   -0.11    0.41
   0  -2  -8   20.20    1.73
   0   2   8   17.11    1.51
   0  -2  -8   20.83    1.12
   0   3   8   -0.44    0.39
   0  -3  -8    0.63    0.61
   0  -3  -8   -0.33    0.32
   0   4   8  401.05   13.51
   0  -4  -8  425.87   13.62
   0  -4  -8  416.05   13.40
   0  -5  -8    0.17    0.67
   0  -5  -8    0.29    0.51
   0   5   8    0.33    0.71
   0  -6  -8   69.37    3.61
   0   6   8   73.79    3.66
   0  -6  -8   74.32    3.15
   0   7   8    0.36    0.87
   0  -7  -8   -0.56    0.64
   0  -7  -8   -0.72    0.76
   0  -8  -8   31.18    2.80
   0   8   8   36.17    3.04
   0  -8  -8   26.52    2.11
   0   9   8    0.76    1.08
   0  -9  -8    0.13    0.90
   0  -9  -8   -1.35    0.90
   0 -10  -8   40.88    2.72
   0 -10  -8   51.55    3.96
   0 -11  -8    0.41    1.27
   0 -11  -8   -2.20    1.26
   0 -12  -8   -0.67    1.13
   0 -12  -8    0.88    1.60
   0 -13  -8    0.73    1.32
   1 -13   8    8.03    2.16
  -1 -13   8    6.32    1.88
   1 -12   8    0.20    1.40
  -1 -12   8    0.12    1.17
  -1  12  -8    0.29    1.03
   1 -11   8   34.09    3.19
   1 -11   8   28.31    2.46
  -1 -11   8   34.31    3.26
  -1  11  -8   30.95    2.34
  -1 -11   8   30.36    2.59
   1 -10   8   39.78    3.29
   1 -10   8   39.76    2.58
   1  10  -8   43.00    2.20
  -1 -10   8   42.83    2.62
  -1 -10   8   41.42    3.35
  -1  10  -8   45.87    2.46
   1   9  -8   -0.56    1.03
   1  -9   8    1.02    1.04
   1   9  -8    1.15    0.69
   1  -9   8    0.82    0.93
  -1  -9   8    1.75    1.02
  -1  -9   8   -0.65    0.92
  -1   9  -8    0.93    0.75
   1   8  -8   27.34    2.70
   1   8  -8   26.03    1.53
   1  -8   8   24.64    1.82
   1  -8   8   28.47    2.44
  -1   8  -8   30.55    1.95
  -1  -8   8   25.23    1.99
  -1  -8   8   24.98    2.35
   1  -7   8   45.77    2.28
   1   7  -8   47.97    2.09
   1   7  -8   49.72    3.02
   1  -7   8   50.95    2.78
  -1  -7   8   48.10    2.87
  -1   7  -8   48.32    3.01
  -1  -7   8   44.86    2.40
  -1   7  -8   41.77    2.29
   1  -6   8    8.53    0.92
   1  -6   8    9.80    1.34
   1   6  -8    8.15    0.88
  -1   6  -8    7.32    1.06
  -1  -6   8    8.32    1.33
  -1   6  -8   10.86    1.56
  -1  -6   8    7.96    1.01
   1   5  -8   20.33    2.01
   1   5  -8   21.61    1.26
   1  -5   8   23.78    1.27
   1  -5   8   25.49    2.04
  -1   5  -8   27.97    2.27
  -1  -5   8   24.11    2.02
  -1  -5   8   21.90    1.51
   1   4  -8  208.79    8.00
   1  -4   8  231.76    7.81
   1  -4   8  222.30    7.23
  -1  -4   8  227.67    7.84
  -1  -4   8  234.55    7.77
  -1   4  -8  218.66    7.96
   1  -3   8   29.82    1.76
   1  -3   8   29.45    1.15
   1  -3   8   28.00    1.17
   1   3  -8   29.35    1.98
  -1  -3   8   26.76    1.73
  -1  -3   8   29.18    1.67
  -1   3  -8   30.36    1.89
   1  -2   8   61.02    2.88
   1   2  -8   69.50    3.25
   1   2  -8   67.60    2.68
   1  -2   8   68.69    2.27
   1  -2   8   68.25    2.32
  -1  -2   8   69.03    2.96
  -1  -2   8   69.32    2.99
  -1   2  -8   67.97    3.13
   1   1  -8   25.47    1.38
   1   1  -8   28.60    1.87
   1  -1   8   26.21    1.64
   1  -1   8   24.20    0.99
  -1  -1   8   26.85    1.67
  -1   1  -8   26.05    1.05
  -1   1  -8   27.83    1.80
   1   0  -8   78.64    3.48
   1   0   8   78.85    3.33
   1   0  -8   81.59    3.14
  -1   0  -8   85.79    3.54
  -1   0   8   78.91    3.36
  -1   0  -8   81.03    2.79
   1   1   8   23.18    1.58
   1  -1  -8   29.07    1.48
   1  -1  -8   26.07    1.70
  -1  -1  -8   26.20    1.17
  -1   1   8   26.25    1.64
  -1  -1  -8   24.42    1.69
   1  -2  -8   74.52    2.85
   1   2   8   68.12    3.03
   1  -2  -8   67.92    3.09
  -1   2   8   64.11    3.02
  -1  -2  -8   69.70    2.57
  -1  -2  -8   71.53    3.14
   1  -3  -8   28.11    1.86
   1  -3  -8   30.77    1.59
   1   3   8   28.46    1.85
  -1   3   8   30.48    1.85
  -1  -3  -8   27.52    1.84
  -1  -3  -8   30.47    1.46
   1   4   8  230.81    8.18
   1  -4  -8  235.56    8.22
   1  -4  -8  234.97    7.99
  -1  -4  -8  239.18    7.85
  -1   4   8  231.06    8.21
  -1  -4  -8  230.18    8.22
   1  -5  -8   27.82    2.26
   1  -5  -8   23.64    1.55
   1   5   8   21.97    2.00
  -1  -5  -8   27.99    2.31
  -1   5   8   25.63    2.13
  -1  -5  -8   24.07    1.56
   1   6   8    8.79    1.41
   1  -6  -8    6.55    1.29
   1  -6  -8   11.61    1.27
  -1  -6  -8    7.91    1.40
  -1   6   8   11.97    1.64
  -1  -6  -8   10.94    1.23
   1   7   8   50.97    3.10
   1  -7  -8   48.69    2.97
   1  -7  -8   48.06    2.59
  -1  -7  -8   47.50    2.99
  -1   7   8   49.79    3.05
  -1  -7  -8   47.99    2.58
   1  -8  -8   28.17    1.99
   1  -8  -8   22.42    2.43
   1   8   8   26.30    2.63
  -1  -8  -8   27.46    2.00
  -1   8   8   26.61    2.64
  -1  -8  -8   30.96    2.75
   1   9   8    1.39    1.16
   1  -9  -8   -0.11    0.87
   1  -9  -8    0.63    1.08
  -1  -9  -8    0.87    0.98
  -1  -9  -8    1.79    1.18
   1 -10  -8   39.32    2.77
   1  10   8   36.79    3.53
   1 -10  -8   47.59    3.76
  -1 -10  -8   40.39    2.68
  -1 -10  -8   43.71    3.71
   1 -11  -8   32.94    2.76
   1 -11  -8   46.77    3.94
  -1 -11  -8   34.61    2.82
   1 -12  -8   -0.58    1.50
   1 -12  -8    0.21    1.12
  -1 -12  -8   -1.10    1.34
   1 -13  -8    8.74    2.04
   1 -13  -8   13.15    2.57
  -1 -13  -8   11.86    2.13
   2 -13   8    4.97    1.92
  -2  13  -8    5.83    1.56
  -2 -13   8    1.95    1.67
   2 -12   8    1.07    1.37
  -2 -12   8    1.15    1.41
  -2  12  -8    1.61    1.20
   2 -11   8   39.70    3.44
   2  11  -8   27.72    3.33
  -2 -11   8   32.17    2.81
  -2  11  -8   34.53    2.56
   2 -10   8    1.39    1.23
   2  10  -8    3.06    1.51
  -2 -10   8    1.03    1.13
  -2  10  -8    2.94    1.10
   2  -9   8    1.32    0.93
   2   9  -8    3.93    1.55
   2  -9   8    3.36    1.27
  -2   9  -8    3.01    1.12
  -2  -9   8    1.03    1.06
  -2  -9   8    2.57    1.14
   2   8  -8    1.63    1.20
   2  -8   8    1.04    0.87
   2  -8   8    0.77    0.79
   2   8  -8    0.92    0.53
  -2  -8   8    2.88    1.05
  -2  -8   8    0.32    0.78
  -2   8  -8    2.09    0.88
   2  -7   8  125.30    5.12
   2  -7   8  107.12    4.42
   2   7  -8  126.78    4.03
  -2  -7   8  132.09    5.30
  -2  -7   8  124.40    4.95
  -2   7  -8  123.12    4.72
   2  -6   8   14.55    1.14
   2   6  -8   16.14    0.96
   2  -6   8   18.34    1.77
   2   6  -8   13.20    1.72
  -2  -6   8   16.01    1.74
  -2  -6   8   15.85    1.59
  -2   6  -8   15.52    1.87
   2  -5   8   20.35    1.16
   2   5  -8   27.70    2.34
   2   5  -8   27.23    1.16
   2  -5   8   23.40    1.87
  -2  -5   8   19.91    1.73
  -2  -5   8   28.65    2.19
   2  -4   8   48.18    2.39
   2  -4   8   42.70    1.63
   2   4  -8   48.31    2.66
   2  -4   8   47.00    1.64
  -2   4  -8   45.87    2.49
  -2  -4   8   46.98    2.44
  -2  -4   8   41.25    2.40
  -2   4  -8   43.14    1.70
   2  -3   8   54.87    2.62
   2   3  -8   50.94    2.82
   2   3  -8   57.27    2.50
  -2   3  -8   57.87    2.78
  -2  -3   8   53.18    2.65
  -2  -3   8   61.06    2.88
   2  -2   8    2.44    0.68
   2   2  -8    2.07    0.79
   2   2  -8    2.28    0.61
  -2  -2   8    1.22    0.72
  -2  -2   8    2.03    0.65
  -2   2  -8    1.38    0.66
   2   1  -8   42.08    2.05
   2  -1   8   43.38    2.11
   2   1  -8   41.41    2.32
  -2  -1   8   39.13    2.14
   2   0  -8    5.30    0.82
   2   0  -8    4.15    0.85
   2   0   8    6.05    0.48
   2   0   8    7.04    0.94
  -2   0  -8    6.71    1.06
  -2   0   8    5.60    0.90
  -2   0  -8    5.94    0.41
   2   1   8   45.75    2.21
   2  -1  -8   43.30    2.31
   2  -1  -8   41.25    2.14
  -2   1   8   38.69    2.19
  -2  -1  -8   45.83    1.67
  -2  -1  -8   44.83    2.31
   2  -2  -8    3.25    0.73
   2   2   8    1.86    0.66
   2  -2  -8    1.12    0.64
  -2  -2  -8    2.21    0.44
  -2  -2  -8    3.34    0.82
  -2   2   8    2.07    0.65
   2   3   8   53.53    2.68
   2  -3  -8   57.96    2.65
   2  -3  -8   57.68    2.78
  -2  -3  -8   61.95    2.84
  -2  -3  -8   58.19    2.33
   2   4   8   44.45    2.44
   2  -4  -8   46.84    2.51
   2  -4  -8   44.93    2.27
  -2   4   8   45.05    2.47
  -2  -4  -8   44.61    2.07
  -2  -4  -8   45.62    2.51
   2  -5  -8   25.73    1.74
   2   5   8   29.72    2.33
   2  -5  -8   28.33    1.97
  -2  -5  -8   29.01    1.74
  -2  -5  -8   29.32    2.37
  -2   5   8   30.41    2.08
   2   6   8   16.30    1.87
   2  -6  -8   13.53    1.47
   2  -6  -8   16.53    1.80
  -2  -6  -8   14.70    1.40
  -2  -6  -8   24.48    2.27
  -2   6   8   20.03    2.02
   2   7   8  138.76    5.79
   2  -7  -8  136.17    5.33
   2  -7  -8  135.99    5.63
  -2  -7  -8  131.72    5.66
  -2  -7  -8  128.37    5.12
   2   8   8    0.62    1.03
   2  -8  -8    2.16    1.06
   2  -8  -8    0.76    0.85
  -2  -8  -8    1.18    0.95
  -2  -8  -8    1.95    1.12
   2   9   8    3.19    1.31
   2  -9  -8    3.16    1.37
   2  -9  -8    2.88    1.11
  -2  -9  -8    3.16    1.24
   2  10   8    0.21    1.25
   2 -10  -8   -0.22    1.35
   2 -10  -8    2.30    1.25
  -2 -10  -8   -0.09    1.06
   2 -11  -8   48.10    3.92
   2 -11  -8   31.38    2.83
   2  11   8   34.77    3.57
  -2 -11  -8   33.15    2.75
   2 -12  -8   -0.18    1.34
   2  12   8   -1.66    1.40
   2 -12  -8   -2.21    1.39
  -2 -12  -8   -1.40    1.36
   2 -13  -8    1.99    1.71
   2 -13  -8    0.68    1.75
  -2 -13  -8    2.58    1.58
   3 -13   8    3.68    1.71
  -3 -13   8   10.64    2.11
  -3  13  -8    7.10    1.65
   3 -12   8    1.84    1.40
   3  12  -8    3.08    1.81
  -3  12  -8    3.40    1.30
  -3 -12   8    2.66    1.44
   3  11  -8   13.22    2.36
   3 -11   8   17.93    2.36
  -3 -11   8   15.15    2.09
  -3  11  -8   14.53    1.93
   3 -10   8   19.83    2.26
   3  10  -8   15.48    2.55
  -3 -10   8   20.26    2.13
  -3  10  -8   22.26    2.15
   3  -9   8    8.88    1.64
  -3  -9   8    8.39    1.45
  -3   9  -8   11.09    1.56
   3  -8   8    6.74    1.01
   3  -8   8   10.52    1.56
  -3   8  -8    4.83    1.19
  -3  -8   8    5.09    1.27
   3  -7   8   54.10    2.43
   3   7  -8   47.74    3.21
   3  -7   8   61.22    3.08
  -3  -7   8   57.92    3.15
  -3   7  -8   56.13    2.94
  -3  -7   8   58.39    3.23
   3   6  -8    4.97    1.28
   3  -6   8    4.06    0.96
   3  -6   8    5.60    0.70
  -3  -6   8    6.70    1.27
  -3  -6   8    2.07    0.95
   3  -5   8    3.23    0.83
   3   5  -8    3.10    1.06
   3   5  -8    4.07    0.36
   3  -5   8    4.24    0.52
  -3  -5   8    4.86    1.08
  -3  -5   8    2.61    0.88
   3  -4   8   31.67    1.97
   3  -4   8   33.51    1.25
   3  -4   8   33.78    1.98
   3   4  -8   34.04    2.30
   3   4  -8   35.00    1.09
  -3  -4   8   33.36    2.24
  -3  -4   8   32.43    2.09
  -3   4  -8   32.81    1.24
   3   3  -8  112.75    4.75
   3   3  -8  113.22    4.47
   3  -3   8  117.02    4.46
   3  -3   8  111.80    4.37
  -3  -3   8  115.78    4.53
  -3  -3   8  113.56    4.91
   3   2  -8   17.98    1.56
   3  -2   8   15.97    1.48
   3  -2   8   19.20    1.53
   3   2  -8   18.95    1.84
  -3  -2   8   20.53    2.02
  -3  -2   8   17.64    1.55
   3   1  -8   36.69    1.96
   3  -1   8   29.68    1.81
   3   1  -8   32.44    2.06
   3  -1   8   30.52    1.72
  -3  -1   8   30.42    1.84
   3   0   8  192.03    6.55
   3   0  -8  196.05    6.89
   3   0   8  189.12    6.72
   3   0  -8  190.73    6.92
  -3   0   8  184.32    6.72
  -3   0  -8  193.88    6.08
   3  -1  -8   35.17    1.97
   3   1   8   29.72    1.72
   3   1   8   31.04    1.86
   3  -1  -8   32.22    1.93
  -3   1   8   32.64    1.90
  -3  -1  -8   31.39    1.36
   3  -2  -8   14.39    1.43
   3   2   8   14.10    1.35
   3   2   8   17.44    1.71
   3  -2  -8   17.06    1.61
  -3   2   8   23.37    1.78
  -3  -2  -8   18.35    1.04
   3  -3  -8  120.23    4.73
   3  -3  -8  115.97    4.59
   3   3   8  113.18    4.54
  -3  -3  -8  119.53    4.66
  -3   3   8  118.73    4.62
  -3  -3  -8  116.87    4.17
   3  -4  -8   32.03    2.07
   3   4   8   32.18    2.05
   3  -4  -8   34.80    2.13
  -3  -4  -8   33.78    1.78
  -3   4   8   36.20    2.12
  -3  -4  -8   29.20    2.07
   3   5   8    2.69    0.90
   3  -5  -8    2.74    0.93
   3  -5  -8    2.42    0.83
  -3  -5  -8    4.66    0.87
  -3   5   8    4.06    0.96
  -3  -5  -8    3.46    1.01
   3   6   8    4.92    1.24
   3  -6  -8    4.50    1.09
   3  -6  -8    6.17    1.22
  -3  -6  -8    5.31    1.08
   3  -7  -8   55.61    3.07
   3  -7  -8   64.31    3.39
   3   7   8   65.30    3.52
  -3  -7  -8   57.71    2.98
   3   8   8    7.24    1.52
   3  -8  -8    8.32    1.39
   3  -8  -8    9.44    1.64
  -3  -8  -8    7.18    1.29
   3  -9  -8    7.54    1.53
   3   9   8    7.05    1.65
   3  -9  -8    8.20    1.70
  -3  -9  -8    6.57    1.36
   3 -10  -8   18.41    2.37
   3  10   8   16.87    2.54
   3 -10  -8   22.76    2.39
  -3 -10  -8   21.30    2.20
   3 -11  -8   18.19    2.58
   3  11   8   15.96    2.54
   3 -11  -8   13.96    2.08
  -3 -11  -8   15.94    2.04
   3  12   8    3.75    1.80
   3 -12  -8    4.26    1.86
   3 -12  -8    2.60    1.49
  -3 -12  -8    2.81    1.44
   3  13   8    6.74    2.39
   3 -13  -8    7.42    2.19
   3 -13  -8    5.75    1.86
  -3 -13  -8    6.30    1.80
   4 -13   8   -0.46    1.42
  -4 -13   8    4.86    1.96
  -4  13  -8    1.52    1.35
   4 -12   8    1.31    1.37
  -4  12  -8    0.18    1.14
  -4 -12   8    0.23    1.44
   4 -11   8    2.85    1.40
  -4  11  -8    4.17    1.34
  -4 -11   8    5.06    1.51
   4 -10   8   18.92    2.23
  -4 -10   8   25.05    2.45
  -4  10  -8   24.29    2.49
   4   9  -8   -0.72    1.08
   4  -9   8   -0.05    0.95
  -4   9  -8    0.19    1.01
  -4  -9   8    0.76    1.08
   4  -8   8   18.77    2.00
   4   8  -8   24.50    2.69
  -4  -8   8   20.75    2.22
  -4   8  -8   16.34    1.93
   4   7  -8    4.02    1.29
   4  -7   8    3.38    1.00
  -4   7  -8    3.61    1.16
  -4  -7   8    1.98    1.09
   4  -6   8   29.44    1.99
   4   6  -8   34.40    2.81
   4  -6   8   29.16    1.48
  -4  -6   8   23.71    2.34
   4   5  -8   -0.66    0.72
   4  -5   8    0.44    0.37
   4  -5   8    0.04    0.58
  -4  -5   8    0.80    0.88
   4   4  -8  136.34    5.78
   4  -4   8  143.95    5.30
   4  -4   8  148.67    4.68
   4  -4   8  140.25    5.30
  -4  -4   8  145.21    5.56
  -4  -4   8  141.33    6.05
   4  -3   8   10.16    1.12
   4   3  -8   15.22    1.73
   4   3  -8   11.07    1.36
   4  -3   8   10.09    1.12
  -4  -3   8   10.39    1.26
  -4  -3   8    9.72    1.55
   4   2  -8    1.16    0.66
   4   2  -8   -0.42    0.63
   4  -2   8    1.47    0.55
   4  -2   8    1.19    0.57
  -4   2  -8    1.52    0.18
  -4  -2   8    3.37    1.05
  -4   2  -8    1.06    0.17
   4   1  -8    4.47    0.98
   4   1  -8    5.55    0.88
   4  -1   8    6.94    0.90
   4   1  -8    5.18    1.01
   4  -1   8    7.08    0.95
   4   1  -8    6.71    0.51
  -4   1  -8    6.60    0.53
  -4   1  -8    6.84    0.45
   4   0   8  202.73    6.65
   4   0   8  190.23    6.81
   4   0  -8  206.60    7.36
   4   0  -8  195.57    6.82
   4   0  -8  198.51    7.03
  -4   0  -8  193.84    6.36
   4   1   8    7.81    1.06
   4  -1  -8    6.23    1.09
   4   1   8    6.14    0.88
   4  -1  -8    7.22    1.06
   4  -1  -8    5.38    0.88
  -4  -1  -8    6.45    0.65
   4  -2  -8    1.58    0.68
   4   2   8    1.30    0.60
   4   2   8    0.11    0.50
   4  -2  -8   -0.13    0.66
   4  -2  -8    0.79    0.51
  -4  -2  -8    1.35    0.49
   4  -3  -8   10.15    1.24
   4  -3  -8   10.34    1.39
   4  -3  -8   10.10    1.22
   4   3   8   11.16    1.23
   4   3   8    9.31    1.17
  -4  -3  -8   10.38    1.00
   4   4   8  132.67    5.55
   4  -4  -8  148.93    5.61
   4  -4  -8  153.17    6.01
   4  -4  -8  153.06    5.84
  -4  -4  -8  155.66    5.37
   4   5   8   -0.17    0.66
   4  -5  -8    1.65    0.78
   4  -5  -8    0.69    0.82
  -4  -5  -8    0.16    0.68
   4   6   8   29.63    2.52
   4  -6  -8   31.42    2.45
   4  -6  -8   32.72    2.59
  -4  -6  -8   29.35    1.94
   4   7   8    1.38    1.01
   4  -7  -8    4.12    1.11
   4  -7  -8    2.76    1.11
  -4  -7  -8    2.15    1.06
   4  -8  -8   17.63    2.08
   4   8   8   16.65    2.20
   4  -8  -8   17.66    2.08
  -4  -8  -8   20.75    1.97
   4   9   8    0.49    1.19
   4  -9  -8    1.74    1.18
   4  -9  -8    1.57    1.20
  -4  -9  -8   -0.95    1.09
   4  10   8   22.41    2.83
   4 -10  -8   23.25    2.64
   4 -10  -8   24.96    2.60
  -4 -10  -8   19.78    2.15
   4 -11  -8    4.77    1.63
   4  11   8    5.39    1.98
   4 -11  -8    4.50    1.74
  -4 -11  -8    3.75    1.46
   4  12   8    0.55    1.61
   4 -12  -8    0.54    1.45
   4 -12  -8    2.55    1.66
  -4 -12  -8    0.74    1.43
   4 -13  -8    1.42    1.78
   4  13   8   -1.21    1.81
   4 -13  -8    1.08    1.75
  -4 -13  -8   -2.23    1.58
   5  12  -8    1.14    1.75
   5 -12   8    0.63    1.30
  -5  12  -8   -0.30    1.19
  -5 -12   8    4.98    1.72
   5 -11   8   16.09    2.14
   5  11  -8   14.68    2.59
  -5 -11   8   23.79    2.63
  -5  11  -8   16.39    2.27
   5  10  -8   22.79    2.91
   5 -10   8   21.10    2.27
  -5  10  -8   24.08    2.50
  -5 -10   8   18.90    2.41
   5   9  -8    0.66    1.35
   5  -9   8    1.18    1.00
  -5  -9   8   -0.56    1.02
  -5   9  -8    1.41    1.20
   5  -8   8    0.15    0.78
   5   8  -8   -0.34    1.06
  -5  -8   8    0.79    1.24
  -5   8  -8    0.21    1.04
   5  -7   8    4.99    1.08
   5   7  -8    6.67    1.59
  -5  -7   8    5.36    1.47
  -5   7  -8    4.85    1.33
   5  -6   8   16.70    1.63
   5   6  -8   24.76    2.46
  -5  -6   8   15.84    2.07
   5  -5   8    1.66    0.71
   5  -5   8    1.54    0.64
   5   5  -8    0.71    0.88
  -5  -5   8    1.12    1.14
   5  -4   8  100.59    3.88
   5   4  -8  102.58    4.58
   5  -4   8   98.48    3.41
   5  -4   8   98.48    3.80
  -5  -4   8   91.81    4.86
   5  -3   8   41.93    1.99
   5   3  -8   41.23    2.49
   5  -3   8   40.22    1.95
   5   3  -8   42.02    2.58
  -5  -3   8   35.22    3.09
  -5   3  -8   40.66    1.67
   5   2  -8   27.44    1.67
   5  -2   8   26.56    1.41
   5  -2   8   24.09    1.37
   5   2  -8   20.04    1.92
   5   2  -8   27.11    2.21
  -5   2  -8   23.27    1.12
  -5  -2   8   21.84    2.45
   5  -1   8   50.17    2.05
   5   1  -8   46.96    2.54
   5   1  -8   43.47    2.21
   5   1  -8   45.71    2.69
   5  -1   8   45.91    2.08
  -5  -1   8   49.55    3.30
  -5   1  -8   45.75    1.83
   5   0   8  241.36    7.77
   5   0  -8  233.72    8.21
   5   0  -8  236.06    8.02
   5   0  -8  241.18    8.86
  -5   0  -8  246.83    7.84
   5  -1  -8   45.45    2.25
   5   1   8   44.33    2.06
   5   1   8   44.11    2.23
   5  -1  -8   46.12    2.34
   5  -1  -8   49.82    2.81
  -5  -1  -8   46.48    1.96
   5  -2  -8   24.92    2.28
   5  -2  -8   24.78    1.62
   5  -2  -8   26.27    1.70
   5   2   8   26.45    1.59
   5   2   8   26.16    1.72
  -5  -2  -8   25.47    1.42
   5   3   8   43.99    2.31
   5   3   8   42.95    2.24
   5  -3  -8   39.76    2.20
   5  -3  -8   43.38    2.27
   5  -3  -8   43.60    2.72
  -5  -3  -8   40.24    2.01
   5   4   8   95.16    4.07
   5  -4  -8   96.33    4.02
   5  -4  -8   99.80    4.59
  -5  -4  -8  101.18    3.87
   5  -5  -8    1.84    0.81
   5  -5  -8    0.65    0.98
   5   5   8    1.19    0.79
  -5  -5  -8    0.81    0.84
   5   6   8   18.10    1.94
   5  -6  -8   18.79    1.86
   5  -6  -8   25.69    2.46
  -5  -6  -8   24.04    1.92
   5  -7  -8    7.18    1.33
   5   7   8    4.70    1.31
   5  -7  -8    6.23    1.46
  -5  -7  -8    6.76    1.25
   5   8   8    1.77    1.16
   5  -8  -8    0.63    1.10
   5  -8  -8    0.54    0.99
  -5  -8  -8    0.46    1.09
   5  -9  -8    1.06    1.11
   5   9   8   -0.15    1.11
   5  -9  -8    0.56    1.19
  -5  -9  -8    4.37    1.32
   5 -10  -8   21.61    2.66
   5  10   8   24.74    2.94
   5 -10  -8   27.26    2.79
  -5 -10  -8   22.66    2.34
   5 -11  -8   16.67    2.59
   5 -11  -8   19.35    2.53
   5  11   8   22.14    2.89
  -5 -11  -8   18.34    2.34
   5  12   8    1.68    1.77
   5 -12  -8    0.47    1.50
   5 -12  -8    1.93    1.81
  -5 -12  -8   -0.33    1.44
   6  12  -8   -0.71    1.81
   6 -12   8    1.13    1.25
  -6 -12   8    1.66    1.53
   6 -11   8   14.13    1.97
   6  11  -8   16.76    2.81
  -6 -11   8   17.91    2.45
  -6  11  -8   16.39    2.31
   6 -10   8    8.02    1.54
   6  10  -8    2.77    1.77
  -6 -10   8   12.12    2.06
  -6  10  -8    8.67    1.86
   6  -9   8    3.12    1.08
   6   9  -8    3.25    1.63
  -6   9  -8    4.47    1.54
  -6  -9   8    2.95    1.49
   6  -8   8    0.08    0.75
   6   8  -8    0.66    1.22
  -6  -8   8    0.55    1.18
  -6   8  -8   -0.53    1.09
   6   7  -8   67.97    3.93
   6  -7   8   67.09    3.17
  -6   7  -8   63.03    3.65
  -6  -7   8   59.83    4.00
   6   6  -8    2.52    1.18
   6  -6   8    3.62    0.88
  -6  -6   8    5.02    1.57
   6  -5   8    6.54    0.83
   6  -5   8    3.48    0.77
   6   5  -8    6.97    1.43
  -6  -5   8    3.59    1.53
   6   4  -8   12.38    1.74
   6  -4   8   15.99    1.14
   6  -4   8   13.06    1.07
  -6  -4   8   13.83    2.18
   6   3  -8   51.85    2.98
   6   3  -8   54.82    3.12
   6  -3   8   56.88    2.09
   6  -3   8   54.36    2.07
  -6  -3   8   49.06    3.57
   6  -2   8   32.70    1.32
   6   2  -8   34.32    2.19
   6   2  -8   32.07    2.70
   6  -2   8   32.34    1.31
  -6   2  -8   31.62    1.60
  -6  -2   8   37.23    3.43
   6   1  -8   20.57    1.43
   6  -1   8   20.52    0.96
   6  -1   8   20.13    0.94
   6   1  -8   19.62    2.09
   6   1  -8   22.87    1.80
  -6   1  -8   21.85    1.26
  -6  -1   8   22.50    2.72
   6   0  -8   91.59    4.39
   6   0   8   89.36    3.13
   6   0   8   92.76    3.19
   6   0  -8   88.41    3.54
   6   0  -8   92.65    3.73
  -6   0  -8   96.18    3.50
   6   1   8   18.32    1.22
   6  -1  -8   20.24    2.10
   6  -1  -8   19.34    1.32
   6   1   8   20.97    1.17
   6  -1  -8   19.39    1.54
  -6  -1  -8   18.78    1.28
   6   2   8   30.77    1.80
   6   2   8   34.05    1.72
   6  -2  -8   32.33    2.73
   6  -2  -8   29.39    1.78
   6  -2  -8   32.46    1.82
  -6  -2  -8   31.61    1.71
   6  -3  -8   56.88    3.36
   6   3   8   54.11    2.52
   6  -3  -8   53.94    2.55
   6  -3  -8   50.44    2.50
   6   3   8   53.82    2.62
  -6  -3  -8   53.40    2.50
   6  -4  -8   13.83    1.94
   6  -4  -8   11.77    1.28
   6   4   8   11.12    1.31
  -6  -4  -8   11.67    1.24
   6  -5  -8    3.73    1.32
   6   5   8    5.90    1.16
   6  -5  -8    3.10    0.86
  -6  -5  -8    6.42    1.12
   6  -6  -8    4.53    1.02
   6   6   8    4.35    1.15
   6  -6  -8    4.01    1.38
  -6  -6  -8    4.28    1.05
   6  -7  -8   60.07    3.26
   6  -7  -8   64.24    3.93
   6   7   8   67.32    3.65
  -6  -7  -8   69.45    3.43
   6  -8  -8   -0.81    0.83
   6  -8  -8    0.18    1.23
   6   8   8    1.05    1.10
  -6  -8  -8    0.09    1.04
   6  -9  -8    2.95    1.28
   6  -9  -8    5.30    1.78
   6   9   8    2.64    1.46
  -6  -9  -8    2.16    1.26
   6 -10  -8    6.44    1.63
   6  10   8    8.47    1.99
   6 -10  -8    5.14    1.86
  -6 -10  -8    7.33    1.66
   6 -11  -8   18.07    2.73
   6 -11  -8   13.86    2.16
   6  11   8   14.37    2.53
  -6 -11  -8    9.58    1.97
   6 -12  -8    0.25    1.53
   6 -12  -8   -0.27    1.60
   6  12   8    2.13    1.81
  -6 -12  -8    1.56    1.61
   7  11  -8   15.70    2.83
   7 -11   8   13.36    1.83
  -7 -11   8   14.13    2.32
   7 -10   8    3.11    1.17
   7  10  -8    3.17    1.75
  -7  10  -8    1.02    1.41
  -7 -10   8    4.32    1.64
   7   9  -8   14.16    2.35
   7  -9   8   10.26    1.46
  -7   9  -8   10.50    1.98
  -7  -9   8   14.32    2.36
   7   8  -8    4.56    1.57
   7  -8   8    4.34    1.04
  -7  -8   8    4.15    1.80
  -7   8  -8    2.01    1.34
   7  -7   8   22.72    1.66
   7   7  -8   18.25    2.44
  -7   7  -8   21.65    2.45
  -7  -7   8   16.60    2.43
   7  -6   8    2.97    0.54
   7  -6   8    2.43    0.62
   7   6  -8    4.10    1.34
  -7  -6   8    2.59    1.46
   7   5  -8    0.73    1.03
  -7  -5   8    3.18    1.48
   7   4  -8    2.84    1.08
  -7  -4   8    0.97    1.31
   7   3  -8   87.70    3.97
   7   3  -8   85.72    4.30
  -7  -3   8   78.62    4.99
   7   2  -8    3.35    0.93
   7   2  -8    1.47    1.07
  -7  -2   8    1.25    1.34
   7   1  -8   22.20    1.48
   7   1  -8   23.75    1.66
   7   1  -8   25.17    2.49
  -7  -1   8   23.99    2.96
  -7   1  -8   27.76    1.58
   7   0  -8  193.90    6.33
   7   0  -8  182.57    7.50
   7   0  -8  187.49    6.19
  -7   0  -8  170.29    6.42
   7  -1  -8   21.77    1.39
   7  -1  -8   21.86    1.34
   7  -1  -8   24.36    2.53
  -7  -1  -8   22.97    1.55
   7  -2  -8    2.29    1.22
   7  -2  -8    1.95    0.57
   7   2   8    1.71    0.49
   7   2   8    1.92    0.47
   7  -2  -8    1.61    0.60
  -7  -2  -8    1.32    0.70
   7   3   8   80.71    3.21
   7   3   8   79.75    3.35
   7  -3  -8   91.11    4.67
   7  -3  -8   81.84    3.23
   7  -3  -8   80.50    3.22
  -7  -3  -8   86.64    3.58
   7  -4  -8    2.58    1.28
   7   4   8    1.98    0.76
   7  -4  -8    2.99    0.75
  -7  -4  -8    2.18    0.87
   7  -5  -8    3.05    0.80
   7  -5  -8    2.29    1.37
   7   5   8    0.44    0.72
  -7  -5  -8    2.14    0.86
   7  -6  -8    3.10    0.88
   7   6   8    2.55    1.02
   7  -6  -8    1.61    1.31
  -7  -6  -8    3.96    1.06
   7  -7  -8   20.40    2.71
   7  -7  -8   19.25    1.83
   7   7   8   18.62    2.09
  -7  -7  -8   19.07    1.95
   7  -8  -8    5.03    1.76
   7  -8  -8    2.90    1.08
   7   8   8    3.97    1.43
  -7  -8  -8    5.02    1.45
   7  -9  -8   13.24    1.81
   7   9   8   13.14    2.12
   7  -9  -8   14.84    2.56
  -7  -9  -8    9.90    1.80
   7 -10  -8    1.89    1.29
   7 -10  -8    3.56    1.97
   7  10   8    2.05    1.44
  -7 -10  -8    2.75    1.59
   7 -11  -8   19.85    2.36
   7  11   8   14.12    2.54
   7 -11  -8   15.74    2.78
  -7 -11  -8   13.58    2.25
   8  10  -8    4.38    1.90
   8 -10   8    4.59    1.10
  -8 -10   8    5.79    1.86
   8  -9   8    0.59    0.67
   8   9  -8    3.29    1.71
  -8   9  -8   -1.12    1.32
  -8  -9   8    2.35    1.63
   8   8  -8   12.22    2.17
  -8   8  -8   10.92    2.11
  -8  -8   8    8.67    2.20
   8   7  -8    8.98    1.90
  -8  -7   8   12.25    2.30
  -8   7  -8   12.50    2.15
   8   6  -8    9.29    1.77
  -8  -6   8    8.90    2.15
   8   5  -8   -0.96    0.87
  -8  -5   8   -1.49    1.36
   8   4  -8   38.22    2.59
  -8  -4   8   40.08    3.86
   8   3  -8   11.12    1.42
   8   3  -8   11.10    1.86
  -8  -3   8   10.82    2.33
   8   2  -8   14.88    2.05
   8   2  -8   12.88    1.28
  -8  -2   8   12.84    2.43
   8   1  -8   -0.33    0.51
   8   1  -8    2.67    1.33
   8   1  -8    1.04    0.50
  -8  -1   8    2.66    1.74
   8   0  -8   14.70    0.95
   8   0  -8   17.89    1.05
   8   0  -8   12.72    2.02
  -8   0   8   11.87    2.46
   8  -1  -8    0.40    1.17
   8  -1  -8    0.37    0.32
   8  -1  -8    0.65    0.37
  -8  -1  -8    1.82    0.75
   8  -2  -8   11.15    0.70
   8  -2  -8   13.23    0.76
   8  -2  -8    9.13    1.95
  -8  -2  -8   11.89    1.36
  -8   2   8   12.79    1.12
   8  -3  -8   12.01    0.80
   8  -3  -8   11.92    0.77
   8  -3  -8   17.32    2.45
  -8   3   8   11.93    1.18
  -8  -3  -8   10.02    1.29
   8  -4  -8   43.37    3.71
   8   4   8   48.40    2.26
   8  -4  -8   45.14    1.87
   8   4   8   45.06    2.09
   8  -4  -8   45.99    1.88
  -8  -4  -8   44.18    2.57
  -8   4   8   41.69    2.22
   8   5   8    0.58    0.70
   8  -5  -8    0.21    0.50
   8  -5  -8    0.54    1.35
  -8  -5  -8    0.60    0.93
  -8   5   8    0.96    0.80
   8  -6  -8   10.36    2.14
   8  -6  -8    8.94    1.06
   8   6   8    6.81    1.23
  -8  -6  -8    7.69    1.47
   8   7   8    8.51    1.50
   8  -7  -8    8.90    2.12
   8  -7  -8    8.15    1.16
  -8  -7  -8   11.38    1.73
   8  -8  -8    9.02    1.32
   8  -8  -8   10.80    2.41
   8   8   8    9.30    1.69
  -8  -8  -8   10.95    1.85
   8   9   8    0.27    1.14
   8  -9  -8   -0.34    0.90
   8  -9  -8   -0.13    1.54
  -8  -9  -8    2.06    1.33
   8 -10  -8    5.96    2.18
   8 -10  -8    3.31    1.25
   8  10   8    4.42    1.67
  -8 -10  -8    4.08    1.72
   9   9  -8    1.90    1.60
  -9  -9   8    1.29    1.68
   9   8  -8    1.42    1.39
  -9   8  -8    2.81    1.66
  -9  -8   8    1.66    1.80
   9   7  -8    0.85    1.37
  -9  -7   8    2.43    1.75
  -9   7  -8   -1.62    1.21
   9   6  -8    8.72    1.68
  -9  -6   8    5.41    2.10
   9   5  -8   -0.17    0.98
  -9  -5   8    2.98    1.86
   9   4  -8   15.57    1.67
  -9  -4   8   16.36    2.91
   9   3  -8    9.39    1.89
   9   3  -8    8.54    1.06
  -9  -3   8    9.09    2.25
   9   2  -8    0.55    1.21
   9   2  -8    0.28    0.42
   9   2  -8    0.35    0.34
  -9  -2   8   -3.01    1.28
   9   1  -8   30.29    3.13
  -9  -1   8   29.79    3.65
   9   0  -8  137.38    6.45
  -9   0   8  133.08    7.33
   9  -1  -8   30.80    3.23
  -9   1   8   31.58    3.88
   9  -2  -8   -1.02    1.18
  -9  -2  -8    1.10    0.83
   9  -3  -8   10.64    2.18
  -9  -3  -8    6.81    1.25
   9  -4  -8   13.17    2.40
  -9  -4  -8   16.34    1.76
  -9   4   8   13.89    1.41
   9   5   8   -0.34    0.48
   9   5   8   -0.12    0.46
   9  -5  -8    0.28    1.61
  -9  -5  -8    0.55    0.99
  -9   5   8    0.30    0.87
   9   6   8    6.79    1.12
   9  -6  -8    4.75    2.09
  -9  -6  -8    8.99    1.59
  -9   6   8    5.19    1.14
   9   7   8    0.04    0.84
   9  -7  -8    2.07    1.80
  -9  -7  -8    2.31    1.30
   9  -8  -8    1.58    0.61
   9   8   8    0.74    1.06
   9  -8  -8   -1.00    1.81
  -9  -8  -8    2.62    1.44
   9  -9  -8   -1.62    1.55
   9   9   8    1.11    1.20
   9  -9  -8   -0.13    0.72
  -9  -9  -8    0.87    1.30
  10   7  -8   16.79    2.13
 -10  -7   8   16.39    2.99
  10   6  -8    1.16    1.06
 -10  -6   8    1.34    1.85
 -10   6  -8    3.19    1.63
  10   5  -8    4.75    1.03
 -10  -5   8    2.06    1.94
  10   4  -8   13.79    0.96
 -10  -4   8   12.35    2.61
  10   3  -8    8.19    1.95
 -10  -3   8    8.88    2.52
  10   2  -8    0.38    1.34
 -10  -2   8    3.25    1.95
  10   1  -8    4.39    1.91
 -10  -1   8    6.59    2.32
  10   0  -8   22.42    2.92
 -10   0   8   22.87    3.48
  10  -1  -8    9.67    2.11
 -10   1   8    3.75    2.10
  10  -2  -8    1.51    1.51
 -10   2   8   -0.77    1.68
  10  -3  -8    6.50    1.99
  10  -4  -8   13.10    2.53
 -10  -4  -8   15.77    1.93
  10  -5  -8    5.77    2.29
 -10  -5  -8    5.10    1.39
  10  -6  -8    1.20    1.69
 -10  -6  -8    2.26    1.30
  10  -7  -8   13.56    2.78
 -10  -7  -8   17.09    2.16
 -11  -5   8    0.64    2.02
 -11  -4   8   -0.13    1.86
 -11  -3   8    6.63    2.52
  11   2  -8    0.38    1.64
 -11  -2   8    3.87    2.46
  11   1  -8   16.31    2.75
 -11  -1   8   14.43    3.23
  11   0  -8    1.70    1.83
 -11   0   8   -0.90    2.18
  11  -1  -8   15.00    2.61
 -11   1   8    8.99    2.81
  11  -2  -8   -1.55    1.61
 -11   2   8    2.14    2.34
  11  -3  -8    2.99    2.07
 -11   3   8    9.69    3.05
  11  -4  -8    0.08    1.63
  11  -5  -8    0.38    1.73
  12   1  -8   -0.66    1.86
 -12  -1   8   -0.61    2.34
  12   0  -8   -2.17    1.36
 -12   0   8   -2.13    1.98
  12  -1  -8    0.95    1.68
 -12   1   8    2.42    2.30
   0 -13   9   -0.76    1.50
   0 -12   9   37.78    3.63
   0 -11   9    0.45    1.37
   0 -11   9   -0.11    1.17
   0  11  -9   -0.49    0.81
   0 -10   9   56.96    3.68
   0  10  -9   51.93    2.68
   0 -10   9   53.86    3.03
   0   9  -9   -1.08    0.63
   0  -9   9    0.91    1.04
   0  -9   9    0.06    0.89
   0   8  -9   20.02    1.61
   0  -8   9   17.44    1.62
   0  -8   9   19.23    2.11
   0   8  -9   13.99    2.08
   0   7  -9   -0.49    0.59
   0  -7   9    0.63    0.85
   0  -7   9    0.16    0.68
   0   6  -9   10.46    1.56
   0  -6   9    8.36    1.33
   0  -6   9    7.60    0.96
   0   6  -9    9.83    1.09
   0  -5   9   -0.60    0.39
   0  -5   9    0.16    0.67
   0   5  -9   -0.59    0.65
   0   4  -9   99.96    4.33
   0  -4   9   97.83    4.11
   0  -4   9   96.93    3.61
   0   3  -9    0.59    0.68
   0  -3   9    0.16    0.53
   0  -3   9    0.28    0.36
   0   2  -9  386.18   12.56
   0  -2   9  373.86   12.19
   0  -2   9  370.09   12.26
   0   2  -9  371.88   11.95
   0  -1   9   -0.46    0.45
   0   1  -9   -0.50    0.29
   0   1  -9    0.25    0.59
   0   0  -9   -0.19    0.53
   0   0  -9    0.04    0.33
   0   0   9    0.18    0.51
   0  -1  -9   -0.01    0.34
   0   1   9   -0.03    0.47
   0  -1  -9   -0.11    0.51
   0  -2  -9  378.87   12.04
   0   2   9  372.99   12.24
   0  -2  -9  365.65   12.32
   0  -3  -9   -0.63    0.57
   0   3   9   -0.37    0.54
   0  -3  -9    0.24    0.45
   0   4   9   98.04    4.29
   0  -4  -9   96.32    4.31
   0  -4  -9  104.77    3.83
   0  -5  -9   -0.28    0.50
   0  -5  -9   -0.60    0.62
   0   5   9    0.25    0.70
   0   6   9    8.97    1.44
   0  -6  -9   11.73    1.66
   0  -6  -9   10.54    1.24
   0  -7  -9    0.29    0.87
   0   7   9   -0.44    0.85
   0  -7  -9   -0.17    0.69
   0  -8  -9   18.52    1.80
   0   8   9   24.19    2.59
   0  -8  -9   21.85    2.40
   0  -9  -9    0.10    1.12
   0   9   9    0.62    1.08
   0  -9  -9   -1.26    0.80
   0 -10  -9   53.71    3.20
   0 -10  -9   51.77    3.64
   0 -11  -9   -0.02    1.34
   0 -11  -9    0.12    1.06
   0 -12  -9   33.29    2.97
   0 -13  -9   -1.22    1.46
   1 -13   9    2.61    1.70
   1 -12   9   14.96    2.49
  -1 -12   9   17.26    2.23
  -1  12  -9   22.30    2.13
   1 -11   9    0.43    1.18
  -1 -11   9    1.16    1.21
  -1 -11   9   -0.98    1.28
  -1  11  -9   -0.73    0.91
   1 -10   9    3.79    1.36
  -1 -10   9    0.54    1.31
  -1 -10   9    3.03    1.20
  -1  10  -9    2.28    0.91
   1  -9   9    5.04    1.13
   1  -9   9    5.69    1.39
   1   9  -9    8.15    1.84
   1   9  -9    7.02    1.03
  -1  -9   9    5.82    1.24
  -1   9  -9    6.17    1.19
  -1  -9   9    4.38    1.41
   1   8  -9   25.28    1.55
   1  -8   9   25.17    1.76
   1  -8   9   24.50    2.40
  -1  -8   9   26.63    2.58
  -1   8  -9   23.36    1.94
  -1  -8   9   27.14    1.93
   1   7  -9    0.91    0.56
   1   7  -9    1.60    0.98
   1  -7   9    0.82    0.70
   1  -7   9    0.99    0.87
  -1   7  -9   -0.18    0.69
  -1  -7   9    0.88    0.73
  -1  -7   9   -0.64    0.82
   1  -6   9   12.09    1.55
   1   6  -9   14.70    1.17
   1   6  -9   11.93    1.73
   1  -6   9   11.66    1.08
  -1  -6   9   11.80    1.27
  -1  -6   9   14.77    1.77
  -1   6  -9   14.35    1.85
   1   5  -9  101.61    4.46
   1  -5   9   92.82    3.46
   1  -5   9   95.12    4.17
  -1  -5   9   94.63    3.86
  -1   5  -9  101.38    4.45
  -1  -5   9  101.72    4.25
   1  -4   9   98.68    3.32
   1  -4   9   99.83    4.10
   1   4  -9   94.07    4.30
  -1  -4   9   93.20    4.07
  -1  -4   9   94.46    3.84
  -1   4  -9   95.36    4.22
   1  -3   9    7.35    0.54
   1   3  -9    7.18    1.23
   1  -3   9    7.48    0.53
   1  -3   9    7.55    1.09
  -1  -3   9    7.79    1.01
  -1   3  -9    8.60    1.24
  -1  -3   9    8.29    1.15
   1  -2   9   95.73    3.06
   1   2  -9   95.15    4.12
   1   2  -9   91.03    3.49
   1  -2   9   91.57    3.83
   1  -2   9   89.51    3.15
  -1   2  -9   91.83    4.02
  -1  -2   9   97.31    3.91
  -1  -2   9   92.58    3.83
   1   1  -9   72.55    2.98
   1   1  -9   73.18    3.48
   1  -1   9   72.71    3.25
   1  -1   9   74.90    2.55
  -1  -1   9   80.06    3.38
  -1   1  -9   77.20    2.63
  -1   1  -9   75.52    3.47
   1   0  -9   -0.04    0.54
   1   0   9   -0.44    0.50
   1   0  -9    0.35    0.42
  -1   0   9    0.55    0.55
  -1   0  -9   -1.18    0.42
  -1   0  -9   -0.20    0.25
   1  -1  -9   70.38    3.37
   1  -1  -9   76.86    3.06
   1   1   9   74.80    3.29
  -1  -1  -9   79.71    3.47
  -1   1   9   81.16    3.40
  -1  -1  -9   74.74    2.74
   1   2   9   88.18    3.85
   1  -2  -9   93.47    3.62
   1  -2  -9   95.17    3.99
  -1   2   9   91.39    3.88
  -1  -2  -9   95.66    3.35
  -1  -2  -9   92.40    3.98
   1  -3  -9    6.93    0.88
   1   3   9    5.68    1.00
   1  -3  -9   11.15    1.41
  -1   3   9    6.51    1.08
  -1  -3  -9    8.53    1.22
  -1  -3  -9    8.63    0.84
   1  -4  -9   94.88    4.32
   1   4   9  100.35    4.33
   1  -4  -9  105.42    4.01
  -1   4   9  106.31    4.39
  -1  -4  -9  104.58    3.82
  -1  -4  -9   98.76    4.34
   1  -5  -9   98.29    4.40
   1   5   9  100.38    4.43
   1  -5  -9  100.73    4.03
  -1  -5  -9  104.69    3.92
  -1  -5  -9  104.85    4.52
  -1   5   9   97.92    4.42
   1   6   9   11.55    1.63
   1  -6  -9   12.55    1.37
   1  -6  -9   12.99    1.76
  -1  -6  -9   13.41    1.36
  -1  -6  -9   15.58    1.91
  -1   6   9   11.92    1.62
   1   7   9    0.10    0.96
   1  -7  -9    0.38    0.74
   1  -7  -9    0.69    0.92
  -1  -7  -9    1.74    1.08
  -1   7   9    0.88    1.03
  -1  -7  -9    1.51    0.86
   1  -8  -9   28.19    2.01
   1  -8  -9   29.34    2.74
   1   8   9   24.41    2.56
  -1  -8  -9   26.61    2.61
  -1   8   9   25.33    2.68
  -1  -8  -9   24.31    2.04
   1  -9  -9    5.24    1.46
   1   9   9    7.06    1.72
   1  -9  -9    5.44    1.22
  -1  -9  -9    3.60    1.15
  -1  -9  -9    4.30    1.52
   1  10   9    3.65    1.62
   1 -10  -9    3.45    1.51
   1 -10  -9    2.62    1.19
  -1 -10  -9    0.28    1.04
   1 -11  -9   -0.44    1.21
   1 -11  -9   -1.41    1.19
  -1 -11  -9    0.88    1.11
   1 -12  -9   15.83    2.24
   1 -12  -9   18.48    2.83
  -1 -12  -9   18.76    2.25
   1 -13  -9    4.87    1.71
   1 -13  -9    3.04    1.93
  -1 -13  -9    2.69    1.71
   2 -13   9   11.42    2.31
  -2 -13   9   11.34    2.18
  -2  13  -9   13.18    1.87
   2 -12   9   -1.14    1.23
  -2  12  -9   -0.24    1.13
  -2 -12   9   -1.25    1.32
   2 -11   9    8.28    1.87
  -2 -11   9    6.27    1.55
  -2  11  -9    7.83    1.51
   2 -10   9    4.19    1.42
   2  10  -9    2.74    1.50
  -2 -10   9    3.51    1.29
  -2  10  -9    4.63    1.18
   2  -9   9   48.82    3.18
  -2  -9   9   41.53    2.68
  -2  -9   9   44.95    3.09
  -2   9  -9   44.37    2.72
   2   8  -9    1.95    1.14
   2  -8   9    0.86    1.03
   2  -8   9    1.36    0.85
   2   8  -9    2.10    0.61
  -2   8  -9    3.61    1.08
  -2  -8   9    1.70    1.16
  -2  -8   9    1.44    0.85
   2  -7   9   -0.06    0.84
   2   7  -9   -0.40    0.39
   2   7  -9    0.23    0.98
   2  -7   9    1.28    0.66
  -2  -7   9    0.06    0.79
  -2   7  -9    0.43    0.78
  -2  -7   9    1.06    0.88
   2   6  -9    1.17    0.96
   2   6  -9    1.17    0.46
   2  -6   9    1.93    0.89
   2  -6   9    1.51    0.57
  -2  -6   9    0.79    0.69
  -2  -6   9    0.37    0.74
   2  -5   9  185.80    6.66
   2   5  -9  177.72    5.54
   2  -5   9  169.11    5.87
   2   5  -9  185.41    7.07
  -2   5  -9  188.88    6.96
  -2  -5   9  176.49    6.68
  -2  -5   9  186.63    6.80
   2   4  -9   -1.09    0.59
   2  -4   9   -0.16    0.52
   2  -4   9   -0.27    0.22
   2  -4   9    0.21    0.20
  -2  -4   9   -0.59    0.57
  -2   4  -9    0.02    0.59
  -2  -4   9   -0.45    0.51
   2   3  -9    9.57    1.04
   2  -3   9    9.78    1.23
   2   3  -9    7.26    1.29
  -2  -3   9    8.93    1.20
  -2   3  -9   10.90    1.37
  -2  -3   9    8.42    1.21
   2   2  -9    4.88    1.03
   2   2  -9    6.02    0.83
   2  -2   9    8.32    1.09
  -2  -2   9    4.62    0.98
  -2   2  -9    5.84    1.06
  -2  -2   9    5.67    1.01
   2  -1   9  605.56   18.86
   2   1  -9  592.87   19.21
   2   1  -9  593.86   19.30
  -2   1  -9  614.09   19.12
  -2  -1   9  594.93   18.95
   2   0  -9   -0.43    0.40
   2   0  -9   -0.10    0.61
   2   0   9    0.30    0.48
  -2   0   9   -0.83    0.50
  -2   0  -9    0.04    0.20
  -2   0  -9    0.56    0.61
   2   1   9  596.33   18.96
   2  -1  -9  609.25   19.19
   2  -1  -9  614.78   19.50
  -2   1   9  576.24   19.03
  -2  -1  -9  613.80   19.17
  -2  -1  -9  611.58   18.84
   2   2   9    5.58    0.90
   2  -2  -9    5.84    1.04
   2  -2  -9    6.08    0.96
  -2  -2  -9    6.03    0.65
  -2   2   9    5.78    0.96
  -2  -2  -9    6.88    1.16
   2   3   9   10.97    1.34
   2  -3  -9   10.30    1.31
   2  -3  -9   11.79    1.26
  -2   3   9    7.06    1.12
  -2  -3  -9   11.37    1.36
  -2  -3  -9    9.68    0.90
   2  -4  -9    0.25    0.67
   2  -4  -9    0.32    0.58
   2   4   9   -0.13    0.60
  -2  -4  -9    0.76    0.57
  -2  -4  -9    0.60    0.71
  -2   4   9   -0.03    0.63
   2   5   9  185.26    7.03
   2  -5  -9  189.44    7.01
   2  -5  -9  175.35    6.72
  -2  -5  -9  184.58    7.02
  -2  -5  -9  186.93    6.48
  -2   5   9  192.66    7.05
   2   6   9    1.57    0.93
   2  -6  -9    1.70    0.82
   2  -6  -9    2.18    1.02
  -2  -6  -9    0.41    0.84
  -2   6   9    0.29    0.80
  -2  -6  -9    2.48    0.80
   2  -7  -9   -1.02    0.70
   2  -7  -9   -0.27    0.86
   2   7   9    0.49    1.01
  -2  -7  -9    1.02    0.81
  -2  -7  -9   -0.54    0.81
   2  -8  -9    1.67    0.97
   2   8   9    2.49    1.24
   2  -8  -9    0.73    1.07
  -2  -8  -9    1.70    1.00
   2  -9  -9   39.10    2.65
   2   9   9   44.08    3.72
   2  -9  -9   42.35    3.38
  -2  -9  -9   43.75    2.64
   2 -10  -9    4.19    1.62
   2 -10  -9    5.10    1.41
   2  10   9    5.34    1.67
  -2 -10  -9    6.87    1.55
   2  11   9   11.99    2.33
   2 -11  -9   14.79    2.43
   2 -11  -9    6.52    1.75
  -2 -11  -9    7.92    1.65
   2 -12  -9    0.24    1.31
   2  12   9   -0.52    1.53
   2 -12  -9    2.41    1.86
  -2 -12  -9   -1.70    1.17
   2 -13  -9   11.15    2.10
   2 -13  -9   14.56    2.76
  -2 -13  -9   11.94    2.12
   3 -13   9   11.38    2.34
  -3 -13   9    7.14    1.89
  -3  13  -9    5.46    1.65
   3 -12   9   -1.72    1.21
  -3  12  -9    0.28    1.09
  -3 -12   9    0.88    1.30
   3 -11   9    2.34    1.41
  -3 -11   9    2.57    1.40
  -3  11  -9    2.11    1.16
   3  10  -9    2.49    1.45
   3 -10   9    2.17    1.31
  -3 -10   9    1.98    1.23
  -3  10  -9    2.31    1.13
   3   9  -9   28.93    3.06
   3  -9   9   26.52    2.56
  -3   9  -9   27.09    2.37
  -3  -9   9   28.86    2.50
   3  -8   9   -0.34    0.86
   3   8  -9   -0.26    1.02
  -3  -8   9    0.39    0.98
  -3   8  -9    0.95    0.90
   3  -7   9   10.54    1.49
   3   7  -9   12.33    1.91
  -3   7  -9   15.97    1.75
  -3  -7   9   12.00    1.65
   3   6  -9   31.94    1.30
   3  -6   9   30.69    2.14
   3   6  -9   29.68    2.70
   3  -6   9   29.09    1.44
  -3  -6   9   34.53    2.66
  -3  -6   9   29.90    2.45
   3   5  -9   49.80    1.66
   3  -5   9   52.29    2.69
   3   5  -9   49.65    3.02
   3  -5   9   52.15    1.86
  -3  -5   9   44.69    2.84
  -3  -5   9   45.90    2.77
   3  -4   9   14.67    1.54
   3   4  -9   16.91    0.72
   3   4  -9   17.11    1.93
   3  -4   9   17.60    1.67
  -3  -4   9   18.25    1.76
  -3  -4   9   14.89    1.81
   3   3  -9    7.38    1.04
   3  -3   9    8.55    1.14
   3  -3   9   10.49    1.29
   3   3  -9    7.22    1.26
  -3  -3   9    9.86    1.44
  -3  -3   9    8.54    1.17
   3   2  -9   77.32    3.80
   3   2  -9   82.40    3.52
   3  -2   9   79.72    3.45
   3  -2   9   79.91    3.55
  -3  -2   9   91.80    3.71
  -3  -2   9   81.82    3.99
   3  -1   9   87.73    3.79
   3   1  -9   92.69    3.83
   3  -1   9   90.41    3.65
   3   1  -9   80.83    3.89
  -3  -1   9   95.76    3.87
   3   0   9   -0.08    0.52
   3   0  -9    0.01    0.62
   3   0   9    0.15    0.50
   3   0  -9   -0.73    0.55
  -3   0  -9   -0.09    0.22
  -3   0   9   -0.51    0.44
   3  -1  -9   94.16    4.02
   3  -1  -9   97.63    4.07
   3   1   9   97.88    3.86
   3   1   9   91.06    3.98
  -3  -1  -9   93.38    3.27
  -3   1   9  100.88    4.02
   3  -2  -9   85.42    3.72
   3  -2  -9   87.98    3.76
   3   2   9   85.40    3.61
  -3   2   9   82.99    3.63
  -3  -2  -9   84.40    3.09
   3  -3  -9   10.37    1.29
   3   3   9    8.08    1.19
   3  -3  -9    7.48    1.13
  -3   3   9    8.50    1.24
  -3  -3  -9    9.16    1.26
  -3  -3  -9    5.34    0.76
   3  -4  -9   18.38    1.70
   3   4   9   17.13    1.78
   3  -4  -9   14.20    1.65
  -3   4   9   18.40    1.76
  -3  -4  -9   19.56    1.92
  -3  -4  -9   15.53    1.30
   3  -5  -9   44.31    2.65
   3   5   9   55.75    2.93
   3  -5  -9   54.06    2.91
  -3  -5  -9   51.96    2.49
  -3  -5  -9   51.68    2.98
   3  -6  -9   30.05    2.43
   3   6   9   35.49    2.44
   3  -6  -9   36.55    2.47
  -3  -6  -9   31.38    1.97
   3  -7  -9   11.08    1.57
   3   7   9   13.14    1.80
   3  -7  -9   11.43    1.69
  -3  -7  -9   13.75    1.56
   3  -8  -9    0.39    0.99
   3   8   9   -0.88    0.86
   3  -8  -9    0.56    0.94
  -3  -8  -9    0.60    0.97
   3  -9  -9   34.94    2.82
   3   9   9   32.76    3.22
   3  -9  -9   27.02    2.81
  -3  -9  -9   32.97    2.37
   3 -10  -9    2.54    1.46
   3 -10  -9    4.89    1.42
   3  10   9    4.85    1.73
  -3 -10  -9    3.90    1.32
   3 -11  -9    5.37    1.80
   3 -11  -9    5.88    1.57
   3  11   9    2.67    1.66
  -3 -11  -9    0.57    1.29
   3  12   9    1.38    1.59
   3 -12  -9    0.49    1.27
   3 -12  -9   -0.45    1.58
  -3 -12  -9   -0.71    1.46
   3  13   9    6.50    2.28
   3 -13  -9   11.13    2.22
   3 -13  -9    9.78    2.50
  -3 -13  -9   12.46    2.18
   4  12  -9   34.02    3.91
   4 -12   9   32.27    3.12
  -4 -12   9   34.82    3.17
  -4  12  -9   34.21    2.98
   4 -11   9    1.91    1.40
   4  11  -9    1.68    1.63
  -4  11  -9    1.84    1.26
  -4 -11   9    2.37    1.46
   4  10  -9   11.26    2.23
   4 -10   9    9.72    1.76
  -4 -10   9   10.62    1.81
  -4  10  -9   10.24    1.76
   4   9  -9   -1.03    1.05
   4  -9   9   -1.42    0.93
  -4  -9   9    1.05    1.16
  -4   9  -9   -0.74    0.89
   4   8  -9   72.76    4.34
   4  -8   9   74.03    3.71
  -4  -8   9   73.15    3.99
  -4   8  -9   73.52    3.84
   4   7  -9    0.51    0.98
   4  -7   9   -0.97    0.69
  -4  -7   9   -0.22    1.00
   4  -6   9   38.46    2.39
   4   6  -9   35.88    2.97
  -4  -6   9   42.38    2.76
   4  -5   9   30.74    2.00
   4   5  -9   25.84    2.42
  -4  -5   9   28.03    2.58
   4   4  -9   37.74    2.61
   4  -4   9   42.00    2.26
   4  -4   9   35.52    2.16
  -4  -4   9   38.36    3.07
   4  -3   9    6.88    1.05
   4   3  -9    5.88    1.24
   4  -3   9    7.61    1.04
   4   3  -9    3.91    0.95
  -4  -3   9    5.35    1.02
  -4  -3   9    5.79    1.36
   4  -2   9  113.71    4.43
   4   2  -9  115.91    3.35
   4   2  -9  117.90    4.73
   4   2  -9  108.91    4.82
   4  -2   9  108.07    4.32
  -4  -2   9  109.74    4.58
  -4  -2   9  119.46    5.33
   4  -1   9   21.64    1.48
   4   1  -9   22.74    0.96
   4   1  -9   22.26    1.95
   4   1  -9   20.52    1.91
  -4   1  -9   21.66    0.90
  -4  -1   9   25.78    2.26
  -4   1  -9   21.32    0.84
   4   0  -9    0.25    0.55
   4   0  -9   -0.21    0.61
   4   0   9    0.16    0.47
   4   0  -9   -0.12    0.62
   4   0   9   -0.81    0.42
  -4   0  -9    0.05    0.29
   4  -1  -9   25.72    2.03
   4  -1  -9   20.23    1.89
   4   1   9   21.15    1.49
   4   1   9   23.14    1.92
   4  -1  -9   21.12    1.71
  -4  -1  -9   20.54    1.11
   4  -2  -9  115.86    4.94
   4   2   9  116.64    4.67
   4  -2  -9  120.75    4.68
   4   2   9  115.03    4.50
   4  -2  -9  114.87    4.60
  -4  -2  -9  118.56    4.14
   4   3   9    4.83    0.96
   4  -3  -9    6.16    1.16
   4   3   9    5.49    1.05
   4  -3  -9    6.69    1.11
  -4  -3  -9    7.24    0.90
   4  -4  -9   39.22    2.36
   4   4   9   41.59    2.40
   4  -4  -9   39.13    2.51
  -4  -4  -9   37.68    2.01
   4  -5  -9   27.34    2.34
   4   5   9   26.57    2.30
   4  -5  -9   26.33    2.20
  -4  -5  -9   32.29    1.83
   4  -6  -9   39.49    2.58
   4   6   9   42.28    2.75
   4  -6  -9   42.23    2.68
  -4  -6  -9   39.85    2.28
   4  -7  -9    1.18    0.94
   4  -7  -9    1.02    1.00
   4   7   9    1.42    1.04
  -4  -7  -9    0.70    1.00
   4  -8  -9   78.19    3.99
   4  -8  -9   67.58    3.82
   4   8   9   68.72    4.07
  -4  -8  -9   73.47    3.51
   4   9   9   -0.73    1.13
   4  -9  -9   -0.96    1.00
   4  -9  -9   -0.58    1.03
  -4  -9  -9    0.41    1.20
   4 -10  -9    9.29    1.89
   4  10   9   12.00    2.31
   4 -10  -9    9.13    1.80
  -4 -10  -9    8.57    1.63
   4 -11  -9    2.51    1.49
   4  11   9    1.35    1.71
   4 -11  -9    2.17    1.55
  -4 -11  -9    2.57    1.40
   4  12   9   40.26    4.07
   4 -12  -9   30.19    3.28
   4 -12  -9   26.78    3.14
  -4 -12  -9   35.98    3.06
   5 -12   9   11.71    2.02
   5  12  -9    6.16    2.22
  -5  12  -9    8.70    1.88
  -5 -12   9    8.38    1.90
   5 -11   9    1.29    1.22
   5  11  -9   -0.45    1.61
  -5 -11   9    0.33    1.37
  -5  11  -9   -0.77    1.36
   5  10  -9    4.56    1.92
   5 -10   9    3.98    1.32
  -5  10  -9    4.38    1.50
  -5 -10   9    7.35    1.65
   5   9  -9   12.65    2.25
   5  -9   9    7.39    1.46
  -5  -9   9   10.48    1.79
  -5   9  -9    8.03    1.72
   5   8  -9   10.28    2.06
   5  -8   9    8.91    1.43
  -5  -8   9    9.44    1.89
  -5   8  -9   10.99    1.79
   5  -7   9    0.39    0.83
   5   7  -9    0.42    1.11
  -5  -7   9    1.84    1.33
   5   6  -9   80.88    4.34
   5  -6   9   83.18    3.74
  -5  -6   9   87.54    4.52
   5  -5   9   12.17    1.37
   5   5  -9   11.67    1.72
  -5  -5   9    8.08    1.74
   5  -4   9    3.75    0.83
   5   4  -9    2.18    1.03
   5  -4   9    5.42    0.93
  -5  -4   9    4.29    1.44
   5   3  -9    0.45    0.85
   5  -3   9    0.71    0.52
   5  -3   9    0.92    0.58
   5   3  -9    0.64    0.78
  -5  -3   9   -0.19    1.02
   5   2  -9   90.44    4.08
   5  -2   9   89.39    3.44
   5  -2   9   88.64    3.48
   5   2  -9   92.06    4.12
  -5   2  -9   84.22    2.90
  -5  -2   9   81.80    4.56
   5  -1   9    4.40    0.74
   5   1  -9    6.73    1.00
   5   1  -9    5.23    1.18
   5   1  -9    5.30    1.13
   5  -1   9    6.40    0.92
  -5  -1   9    5.66    1.52
  -5   1  -9    6.35    0.53
   5   0  -9    0.85    0.70
   5   0  -9   -0.52    0.42
   5   0  -9    0.08    0.76
   5   0   9    0.38    0.51
   5   0   9   -0.28    0.38
  -5   0  -9    0.15    0.34
   5  -1  -9    4.35    0.98
   5  -1  -9    5.37    1.22
   5   1   9    6.55    0.92
   5   1   9    5.41    0.95
   5  -1  -9    7.62    1.07
  -5  -1  -9    6.19    0.70
   5  -2  -9   90.55    3.73
   5  -2  -9   77.81    3.52
   5  -2  -9   82.18    4.08
   5   2   9   79.10    3.61
   5   2   9   87.48    3.49
  -5  -2  -9   87.07    3.23
   5  -3  -9    1.34    0.75
   5   3   9    0.01    0.58
   5  -3  -9    1.40    0.94
  -5  -3  -9    0.49    0.62
   5  -4  -9    5.20    1.28
   5   4   9    4.29    0.97
   5  -4  -9    3.69    0.93
  -5  -4  -9    2.27    0.80
   5   5   9    9.51    1.40
   5  -5  -9   11.98    1.73
   5  -5  -9    8.05    1.30
  -5  -5  -9   10.67    1.31
   5   6   9   86.97    4.18
   5  -6  -9   88.22    4.05
   5  -6  -9   86.74    4.36
  -5  -6  -9   80.32    3.73
   5   7   9    1.25    1.02
   5  -7  -9    2.15    1.08
   5  -7  -9    1.92    1.16
  -5  -7  -9    4.37    1.09
   5  -8  -9    9.21    1.90
   5  -8  -9   12.53    1.79
   5   8   9    9.99    1.82
  -5  -8  -9   10.59    1.57
   5  -9  -9    8.28    1.70
   5   9   9    9.50    1.90
   5  -9  -9    4.92    1.56
  -5  -9  -9    6.18    1.44
   5 -10  -9    3.39    1.51
   5  10   9    5.24    1.73
   5 -10  -9    3.53    1.61
  -5 -10  -9    2.75    1.52
   5 -11  -9   -0.27    1.40
   5 -11  -9    1.94    1.57
   5  11   9    1.73    1.57
  -5 -11  -9   -0.07    1.24
   5 -12  -9    5.86    2.12
   5  12   9   10.16    2.45
   5 -12  -9    8.71    2.10
  -5 -12  -9    5.39    1.78
   6 -11   9    3.22    1.35
   6  11  -9    3.05    1.82
  -6  11  -9    4.81    1.70
  -6 -11   9    6.87    1.88
   6  10  -9    0.04    1.61
   6 -10   9    0.50    1.02
  -6  10  -9    2.49    1.40
  -6 -10   9    4.32    1.55
   6   9  -9   35.50    3.52
   6  -9   9   40.34    2.74
  -6  -9   9   42.63    3.66
  -6   9  -9   38.07    3.29
   6  -8   9   17.15    1.78
   6   8  -9   13.94    2.24
  -6   8  -9   10.64    1.96
  -6  -8   9   13.73    2.30
   6   7  -9   -1.30    0.98
   6  -7   9   -0.25    0.72
  -6  -7   9    0.45    1.17
   6  -6   9    1.54    0.81
   6   6  -9    1.32    1.10
  -6  -6   9   -0.37    1.26
   6  -5   9   23.82    1.67
   6   5  -9   25.84    2.51
  -6  -5   9   26.68    2.98
   6  -4   9    1.01    0.53
   6  -4   9    1.04    0.58
   6   4  -9    1.90    1.08
  -6  -4   9    0.49    1.14
   6  -3   9   78.18    2.97
   6   3  -9   78.62    3.88
   6   3  -9   73.52    3.86
   6  -3   9   74.71    2.93
  -6  -3   9   81.86    4.63
   6   2  -9    1.06    0.95
   6  -2   9    0.31    0.41
   6   2  -9   -0.55    0.70
   6  -2   9    0.56    0.42
  -6  -2   9    0.43    1.18
   6  -1   9   94.57    3.43
   6   1  -9  101.03    4.23
   6   1  -9   99.74    4.64
   6  -1   9   99.68    3.51
  -6   1  -9   99.25    3.50
  -6  -1   9   85.59    5.13
   6   0   9    2.08    0.55
   6   0  -9   -1.61    0.79
   6   0  -9   -1.01    0.56
   6   0   9    1.12    0.46
  -6   0  -9    1.20    0.45
   6   1   9   94.11    3.85
   6  -1  -9  101.15    4.04
   6  -1  -9  104.84    4.84
   6  -1  -9  102.28    4.11
   6   1   9  103.09    3.74
  -6  -1  -9  101.26    3.73
   6  -2  -9    0.50    0.67
   6  -2  -9   -0.23    0.98
   6   2   9    0.36    0.54
   6   2   9   -0.46    0.54
  -6  -2  -9   -0.03    0.55
   6  -3  -9   83.62    4.26
   6  -3  -9   76.24    3.42
   6   3   9   75.13    3.35
  -6  -3  -9   82.19    3.30
   6  -4  -9    3.52    1.27
   6   4   9    0.48    0.69
   6  -4  -9    1.14    0.75
  -6  -4  -9    1.04    0.78
   6  -5  -9   23.53    1.98
   6   5   9   27.96    2.27
   6  -5  -9   22.88    2.57
  -6  -5  -9   25.40    1.94
   6  -6  -9    0.23    1.22
   6  -6  -9    1.33    0.89
   6   6   9    0.44    0.89
  -6  -6  -9    0.44    0.92
   6  -7  -9   -0.61    1.05
   6  -7  -9    0.53    0.91
   6   7   9   -0.25    0.88
  -6  -7  -9    1.25    1.07
   6  -8  -9   15.05    2.40
   6   8   9   14.11    2.17
   6  -8  -9   16.70    1.98
  -6  -8  -9   13.66    1.83
   6   9   9   36.78    3.36
   6  -9  -9   37.31    3.02
   6  -9  -9   33.45    3.35
  -6  -9  -9   39.61    2.73
   6  10   9    0.88    1.42
   6 -10  -9   -0.21    1.21
   6 -10  -9    0.71    1.43
  -6 -10  -9   -0.20    1.20
   6  11   9    1.88    1.69
   6 -11  -9    4.16    1.62
   6 -11  -9    6.48    2.13
  -6 -11  -9    0.56    1.55
   7  11  -9    2.39    1.89
   7 -11   9    1.70    1.23
  -7 -11   9    6.03    1.92
   7 -10   9    5.43    1.34
   7  10  -9    5.53    2.04
  -7  10  -9    3.62    1.68
  -7 -10   9    5.79    1.78
   7   9  -9   23.70    3.03
   7  -9   9   22.11    2.09
  -7  -9   9   23.21    2.92
  -7   9  -9   26.84    2.86
   7  -8   9    0.52    0.84
   7   8  -9   -1.69    1.11
  -7  -8   9    1.72    1.43
  -7   8  -9    0.73    1.28
   7   7  -9    0.29    1.20
   7  -7   9    1.67    0.80
  -7  -7   9    0.90    1.30
   7  -6   9    4.45    0.80
   7   6  -9    5.50    1.54
   7  -6   9    2.78    0.65
  -7  -6   9    3.83    1.71
   7  -5   9   46.36    1.86
   7   5  -9   57.33    3.39
   7  -5   9   49.27    1.94
  -7  -5   9   45.06    4.01
   7   4  -9    0.35    1.00
  -7  -4   9   -0.68    1.20
   7   3  -9    4.39    1.22
   7   3  -9    4.34    1.30
  -7  -3   9    4.23    1.71
   7   2  -9    7.01    1.24
   7   2  -9    3.24    1.33
  -7  -2   9    7.77    1.96
   7   1  -9    8.02    1.17
   7   1  -9    8.29    1.62
  -7  -1   9    7.55    1.95
   7   0  -9    0.61    0.63
   7   0  -9    0.20    1.03
   7  -1  -9    8.34    1.09
   7   1   9    6.73    0.63
   7   1   9    8.07    0.65
   7  -1  -9    7.18    1.00
   7  -1  -9    6.66    1.61
  -7  -1  -9    8.38    0.98
   7  -2  -9    6.33    1.54
   7   2   9    5.29    0.75
   7  -2  -9    6.21    0.97
   7   2   9    5.33    0.81
  -7  -2  -9    6.06    0.94
   7   3   9    3.52    0.79
   7   3   9    4.13    0.87
   7  -3  -9    2.28    0.79
   7  -3  -9    3.12    1.36
  -7  -3  -9    3.76    0.86
   7  -4  -9    1.03    0.69
   7  -4  -9    1.10    1.19
   7   4   9    0.75    0.68
  -7  -4  -9    2.19    0.82
   7  -5  -9   38.03    3.55
   7  -5  -9   48.86    2.52
   7   5   9   47.72    2.69
  -7  -5  -9   49.10    2.62
   7  -6  -9    2.47    1.48
   7   6   9    3.78    1.13
   7  -6  -9    3.27    0.99
  -7  -6  -9    3.64    1.14
   7  -7  -9    2.59    1.49
   7   7   9    3.62    1.22
   7  -7  -9    2.51    0.98
  -7  -7  -9    0.97    1.02
   7   8   9   -0.27    1.09
   7  -8  -9    1.91    1.08
   7  -8  -9    0.18    1.38
  -7  -8  -9    0.34    1.07
   7  -9  -9   21.01    2.22
   7   9   9   18.99    2.48
   7  -9  -9   20.70    2.98
  -7  -9  -9   20.37    2.28
   7  10   9    5.24    1.79
   7 -10  -9    5.67    1.55
   7 -10  -9    1.03    1.88
  -7 -10  -9    3.70    1.50
   7 -11  -9    1.32    1.46
   7 -11  -9    0.98    2.00
   7  11   9    1.48    1.59
  -7 -11  -9    2.47    1.54
   8  10  -9    3.39    1.93
   8 -10   9    2.17    1.03
  -8 -10   9    5.88    2.07
   8  -9   9    0.01    0.73
   8   9  -9    1.31    1.54
  -8  -9   9    1.09    1.77
  -8   9  -9    2.68    1.72
   8   8  -9   13.73    2.41
  -8  -8   9   11.98    2.41
  -8   8  -9   12.48    2.28
   8   7  -9    0.77    1.38
  -8   7  -9    0.02    1.30
  -8  -7   9   -1.02    1.33
   8   6  -9   16.50    2.23
  -8  -6   9   15.01    2.64
   8   5  -9    6.70    1.56
  -8  -5   9    8.69    2.12
   8   4  -9   14.28    1.85
  -8  -4   9   10.38    2.35
   8   3  -9   23.46    2.59
   8   3  -9   23.48    2.14
  -8  -3   9   28.09    3.44
   8   2  -9   77.45    4.30
   8   2  -9   76.19    3.43
  -8  -2   9   76.88    5.09
   8   1  -9   17.55    2.34
   8   1  -9   16.78    1.46
  -8  -1   9   15.46    2.85
   8   0  -9   -0.17    0.54
   8   0  -9    0.25    1.15
   8   0  -9    0.32    0.48
  -8   0   9   -1.16    1.29
   8  -1  -9   20.07    2.48
   8  -1  -9   13.95    1.17
   8  -1  -9   16.66    1.15
   8  -2  -9   76.45    2.83
   8  -2  -9   73.69    2.85
   8  -2  -9   61.59    4.20
  -8  -2  -9   76.98    3.30
   8  -3  -9   22.29    1.36
   8   3   9   23.63    1.19
   8   3   9   23.90    1.25
   8  -3  -9   21.89    1.37
   8  -3  -9   25.21    2.85
  -8  -3  -9   23.58    1.87
   8   4   9   11.43    1.18
   8  -4  -9   11.33    1.12
   8  -4  -9   12.95    2.36
  -8  -4  -9   13.94    1.51
   8   5   9    6.61    1.12
   8  -5  -9    6.21    1.83
   8  -5  -9    6.53    0.96
  -8  -5  -9    8.60    1.31
   8   6   9   16.25    1.77
   8  -6  -9   14.85    1.45
   8  -6  -9   14.65    2.49
  -8  -6  -9   12.45    1.64
   8  -7  -9    0.76    1.52
   8  -7  -9    1.18    0.90
   8   7   9    1.13    1.02
  -8  -7  -9    0.85    1.16
   8  -8  -9   13.16    2.55
   8   8   9   10.23    1.78
   8  -8  -9   14.85    1.67
  -8  -8  -9   10.71    1.88
   8   9   9    0.20    1.16
   8  -9  -9    1.60    1.88
   8  -9  -9   -0.03    1.01
  -8  -9  -9    0.07    1.18
   8  10   9    1.12    1.40
   8 -10  -9    1.25    1.19
   8 -10  -9    1.97    2.13
  -8 -10  -9    0.96    1.45
   9   8  -9    2.80    1.72
  -9   8  -9    7.01    2.02
  -9  -8   9    4.59    2.17
   9   7  -9    2.58    1.53
  -9  -7   9    2.58    2.00
  -9   7  -9    1.16    1.56
   9   6  -9   12.44    1.99
  -9  -6   9   12.06    2.63
   9   5  -9    2.47    1.21
  -9  -5   9   -0.37    1.57
   9   4  -9    9.76    1.50
  -9  -4   9    3.75    1.88
   9   3  -9    2.32    0.86
   9   3  -9    2.37    1.39
  -9  -3   9   -0.36    1.86
   9   2  -9    8.73    1.96
   9   2  -9   11.78    1.13
  -9  -2   9   12.70    2.65
   9   1  -9    0.49    1.41
   9   1  -9   -0.20    0.40
   9   1  -9   -0.10    0.34
  -9  -1   9    1.89    1.77
   9   0  -9   -0.30    1.27
  -9   0   9   -1.92    1.45
   9  -1  -9   -1.67    1.20
  -9   1   9    1.34    1.78
   9  -2  -9   11.00    2.30
   9  -3  -9    0.04    1.54
   9  -4  -9    8.74    2.13
  -9  -4  -9   11.90    1.53
   9  -5  -9   -1.68    1.56
   9   5   9    1.33    0.62
  -9  -5  -9    0.45    1.02
   9  -6  -9   12.52    2.57
   9   6   9   11.55    1.38
  -9  -6  -9   16.78    1.94
   9   7   9    4.95    1.22
   9  -7  -9    5.04    0.77
   9  -7  -9    5.12    2.30
  -9  -7  -9    4.84    1.39
   9  -8  -9    4.67    0.93
   9   8   9    3.83    1.27
   9  -8  -9    5.56    2.16
  -9  -8  -9    3.14    1.57
  10   7  -9    0.90    1.26
 -10  -7   9   -2.48    1.54
  10   6  -9    0.28    1.05
 -10  -6   9    2.99    2.24
  10   5  -9    4.48    1.18
 -10  -5   9    3.56    2.09
  10   4  -9    2.43    0.80
 -10  -4   9   -0.10    1.63
  10   3  -9   -0.25    1.33
 -10  -3   9    2.78    1.93
  10   2  -9    0.54    1.43
 -10  -2   9    3.32    2.05
  10   1  -9   13.27    2.32
 -10  -1   9   13.00    3.01
  10   0  -9    0.94    1.50
 -10   0   9   -0.52    1.67
  10  -1  -9   13.48    2.64
 -10   1   9   13.47    3.19
  10  -2  -9    1.13    1.61
 -10   2   9    1.60    1.95
  10  -3  -9    0.44    1.63
  10  -4  -9    4.74    2.08
  10  -5  -9    0.91    1.89
  10  -6  -9    3.56    1.96
 -10  -6  -9    1.32    1.33
  10  -7  -9    1.61    1.86
  10   7   9    0.65    0.72
 -10  -7  -9    0.58    1.13
 -11  -5   9   16.20    3.19
 -11  -4   9    1.55    2.17
 -11  -3   9    1.21    2.28
  11   2  -9    2.50    1.80
 -11  -2   9   -1.38    1.79
  11   1  -9   12.27    2.54
 -11  -1   9   11.51    3.07
  11   0  -9   -0.81    1.60
 -11   0   9   -1.12    2.22
  11  -1  -9   10.04    2.32
 -11   1   9    7.05    2.73
  11  -2  -9   -0.01    1.58
 -11   2   9    1.41    2.28
  11  -3  -9    2.72    1.94
 -11   3   9    3.23    2.32
  11  -4  -9    3.50    2.17
  11  -5  -9   12.81    2.82
   0 -13  10   -1.46    1.48
   0 -12  10    1.65    1.48
   0 -11  10    2.45    1.61
   0 -10  10   29.84    2.96
   0  10 -10   31.33    2.04
   0 -10  10   24.92    2.23
   0  -9  10   -0.68    0.87
   0  -9  10   -0.81    0.97
   0   9 -10   -0.16    0.70
   0  -8  10  101.69    4.84
   0  -8  10   99.01    4.18
   0   8 -10  108.61    4.08
   0  -7  10   -0.27    0.65
   0   7 -10   -0.95    0.97
   0  -7  10   -0.89    0.84
   0   7 -10   -0.68    0.58
   0  -6  10    1.56    0.94
   0   6 -10   -0.35    0.85
   0  -6  10    0.40    0.58
   0  -5  10    0.06    0.43
   0   5 -10    0.75    0.82
   0  -5  10    1.12    0.76
   0   4 -10   12.43    1.65
   0  -4  10    8.80    1.28
   0  -4  10   11.73    1.03
   0  -3  10   -0.16    0.37
   0   3 -10   -0.47    0.63
   0  -3  10    0.30    0.61
   0   2 -10   -0.16    0.67
   0  -2  10   -0.33    0.51
   0  -2  10    0.46    0.43
   0   2 -10    0.44    0.34
   0   1 -10    0.22    0.61
   0   1 -10    0.18    0.36
   0  -1  10   -0.19    0.58
   0   0  10  248.69    8.70
   0   0 -10  249.63    8.32
   0   0 -10  257.18    8.93
   0  -1 -10    0.28    0.61
   0  -1 -10   -0.17    0.36
   0   1  10    0.15    0.53
   0   2  10   -0.01    0.59
   0  -2 -10    0.52    0.46
   0  -2 -10    1.69    0.78
   0   3  10    0.51    0.66
   0  -3 -10    0.24    0.64
   0  -3 -10    0.01    0.41
   0  -4 -10    8.33    1.36
   0   4  10    9.95    1.42
   0  -4 -10   12.55    1.17
   0  -5 -10    0.56    0.56
   0  -5 -10    2.12    0.94
   0   5  10    0.58    0.82
   0   6  10    1.25    0.97
   0  -6 -10    0.92    0.69
   0  -6 -10    1.23    0.99
   0  -7 -10   -0.03    0.96
   0  -7 -10   -0.66    0.79
   0   7  10   -0.79    0.92
   0   8  10  116.95    5.52
   0  -8 -10  111.91    4.69
   0  -8 -10  109.57    5.27
   0  -9 -10   -0.84    0.81
   0  -9 -10   -0.66    1.00
   0   9  10    1.28    1.16
   0 -10 -10   24.05    2.33
   0 -10 -10   26.03    2.92
   0 -11 -10   -0.90    1.06
   0 -11 -10   -0.73    1.42
   0 -12 -10    0.48    1.25
   0 -13 -10   -0.09    1.29
   1 -13  10    4.34    1.99
   1 -12  10    0.20    1.45
   1 -11  10    6.63    1.80
  -1 -11  10    9.28    1.67
  -1  11 -10   10.41    1.54
  -1 -11  10    8.10    1.91
   1 -10  10   19.33    2.54
  -1 -10  10   16.82    1.91
  -1 -10  10   19.85    2.45
  -1  10 -10   23.12    1.97
   1   9 -10    4.68    0.94
   1   9 -10    5.50    1.66
   1  -9  10    5.75    1.50
  -1  -9  10    4.00    1.41
  -1  -9  10    4.66    1.15
  -1   9 -10    4.26    1.11
   1  -8  10   27.92    2.60
   1   8 -10   23.04    1.52
   1  -8  10   24.19    1.78
   1   8 -10   20.95    2.48
  -1  -8  10   21.42    1.86
  -1  -8  10   25.52    2.54
  -1   8 -10   22.89    1.96
   1   7 -10   84.32    4.47
   1  -7  10   86.30    4.17
   1  -7  10   79.10    3.36
   1   7 -10   90.05    3.29
  -1  -7  10   76.32    3.56
  -1   7 -10   89.56    3.64
  -1  -7  10   84.39    4.19
   1   6 -10   31.16    2.77
   1  -6  10   32.10    1.69
   1   6 -10   35.26    1.77
   1  -6  10   35.68    2.39
  -1   6 -10   28.67    2.73
  -1  -6  10   31.59    1.94
  -1  -6  10   32.37    2.61
   1  -5  10    0.93    0.73
   1  -5  10    0.99    0.48
   1   5 -10    2.18    0.99
  -1   5 -10   -0.23    0.76
  -1  -5  10    0.37    0.80
  -1  -5  10    1.42    0.66
   1   4 -10  113.35    4.79
   1  -4  10   99.33    3.58
   1  -4  10  113.62    4.51
  -1  -4  10  109.28    4.49
  -1  -4  10  102.22    4.19
  -1   4 -10  103.86    4.59
   1   3 -10  124.36    5.54
   1  -3  10  140.29    4.52
   1  -3  10  137.90    4.52
   1  -3  10  132.57    5.33
   1   3 -10  137.54    4.91
  -1   3 -10  135.07    5.54
  -1  -3  10  150.05    5.49
  -1  -3  10  137.33    5.22
   1  -2  10   26.16    1.05
   1  -2  10   28.11    1.86
   1   2 -10   24.86    1.45
   1  -2  10   24.86    1.17
   1   2 -10   31.04    2.48
  -1  -2  10   25.34    1.75
  -1   2 -10   26.86    2.25
  -1  -2  10   26.31    2.12
   1  -1  10   69.63    3.20
   1   1 -10   66.62    2.79
   1   1 -10   66.50    3.36
  -1  -1  10   68.21    3.23
  -1   1 -10   66.02    2.43
  -1   1 -10   70.96    3.38
   1   0 -10  143.91    5.20
   1   0 -10  145.78    5.73
   1   0  10  145.22    5.52
  -1   0 -10  143.05    4.85
  -1   0 -10  144.85    5.69
  -1   0  10  142.12    5.53
   1  -1 -10   65.14    2.83
   1   1  10   62.68    3.10
   1  -1 -10   66.05    3.27
  -1  -1 -10   71.76    3.34
  -1   1  10   66.54    3.19
  -1  -1 -10   69.77    2.56
   1  -2 -10   28.85    2.00
   1  -2 -10   24.28    1.51
   1   2  10   28.95    1.90
  -1  -2 -10   26.01    1.34
  -1  -2 -10   25.94    2.20
  -1   2  10   26.95    2.11
   1  -3 -10  144.30    5.26
   1  -3 -10  145.46    5.65
   1   3  10  145.42    5.62
  -1   3  10  136.18    5.58
  -1  -3 -10  141.50    5.64
  -1  -3 -10  143.49    5.01
   1  -4 -10  104.47    4.62
   1   4  10  102.66    4.58
   1  -4 -10  105.54    4.18
  -1  -4 -10  109.19    4.03
  -1   4  10  111.22    4.67
  -1  -4 -10  109.24    4.66
   1   5  10    0.96    0.89
   1  -5 -10   -0.86    0.75
   1  -5 -10    0.18    0.69
  -1   5  10    0.90    0.76
  -1  -5 -10    0.81    0.61
  -1  -5 -10    0.03    0.77
   1  -6 -10   35.62    2.20
   1   6  10   42.90    3.19
   1  -6 -10   40.75    3.04
  -1  -6 -10   33.85    2.79
  -1   6  10   37.20    2.92
  -1  -6 -10   36.01    2.06
   1  -7 -10   88.63    3.95
   1  -7 -10   90.07    4.50
   1   7  10   87.69    4.46
  -1  -7 -10   93.64    4.54
  -1  -7 -10   90.24    3.85
  -1   7  10   92.02    4.59
   1  -8 -10   22.63    2.42
   1  -8 -10   21.60    2.00
   1   8  10   26.11    2.65
  -1  -8 -10   28.52    2.79
  -1  -8 -10   19.17    1.83
   1   9  10    3.82    1.59
   1  -9 -10    5.17    1.59
   1  -9 -10    5.98    1.31
  -1  -9 -10    3.71    1.52
  -1  -9 -10    5.41    1.36
   1 -10 -10   18.87    2.13
   1  10  10   23.19    2.86
   1 -10 -10   20.30    2.68
  -1 -10 -10   18.81    2.05
   1 -11 -10    7.63    1.58
   1 -11 -10    5.78    1.85
  -1 -11 -10    5.19    1.59
   1 -12 -10    1.31    1.74
   1 -12 -10   -0.79    1.13
  -1 -12 -10    0.71    1.44
   1 -13 -10    2.85    1.57
   1 -13 -10    4.31    2.21
  -1 -13 -10    5.55    1.70
   2 -13  10    7.42    2.14
   2 -12  10   -0.07    1.38
  -2 -12  10   -0.61    1.41
  -2  12 -10    0.04    1.15
   2 -11  10   17.35    2.35
  -2 -11  10   13.63    1.94
  -2  11 -10   19.72    2.01
   2  10 -10   -0.90    1.27
   2 -10  10    0.52    1.24
  -2 -10  10   -0.24    0.96
  -2  10 -10   -0.33    0.98
   2   9 -10   -0.12    1.14
   2  -9  10   -0.69    1.04
  -2  -9  10   -0.38    0.86
  -2   9 -10   -0.58    0.92
   2   8 -10    2.66    1.38
   2  -8  10    0.37    1.03
  -2  -8  10    1.64    1.20
  -2  -8  10    1.74    0.90
  -2   8 -10    1.64    0.92
   2   7 -10   60.31    3.73
   2   7 -10   65.13    2.39
   2  -7  10   53.77    3.25
  -2  -7  10   55.29    3.01
  -2  -7  10   62.69    3.51
   2   6 -10    0.05    0.43
   2   6 -10   -0.01    0.93
   2  -6  10    1.07    0.79
   2  -6  10   -0.72    0.48
  -2  -6  10   -1.15    0.66
  -2  -6  10    0.08    0.82
   2   5 -10    1.32    0.87
   2  -5  10    2.19    0.87
   2   5 -10    2.62    0.53
   2  -5  10    2.77    0.48
  -2  -5  10    1.96    0.99
  -2  -5  10    3.85    0.95
   2   4 -10    3.98    1.17
   2  -4  10    6.29    1.13
   2  -4  10    4.72    0.32
  -2   4 -10    5.07    1.15
  -2  -4  10    4.64    1.08
  -2  -4  10    3.79    1.00
   2  -3  10   97.53    4.02
   2   3 -10   87.40    3.68
   2   3 -10   90.93    4.28
  -2  -3  10   92.92    4.05
  -2  -3  10   88.19    4.07
  -2   3 -10   99.92    4.24
   2   2 -10   15.99    1.39
   2   2 -10   16.55    1.83
   2  -2  10   18.58    1.73
  -2   2 -10   15.60    1.73
  -2  -2  10   14.69    1.57
  -2  -2  10   16.10    1.72
   2   1 -10   62.88    3.33
   2  -1  10   65.06    2.20
   2  -1  10   66.26    3.15
   2   1 -10   70.24    3.02
  -2   1 -10   69.91    2.23
  -2  -1  10   69.06    3.26
  -2   1 -10   66.10    3.31
   2   0 -10   69.80    3.10
   2   0 -10   71.22    3.49
   2   0  10   70.60    3.20
  -2   0 -10   70.93    3.39
  -2   0  10   72.30    3.32
  -2   0 -10   71.14    2.49
   2  -1 -10   69.88    3.35
   2   1  10   64.08    3.14
   2  -1 -10   69.12    3.09
  -2  -1 -10   67.43    2.49
  -2   1  10   73.45    3.34
  -2  -1 -10   72.83    3.39
   2  -2 -10   17.21    1.74
   2  -2 -10   14.38    1.41
   2   2  10   18.08    1.70
  -2  -2 -10   16.73    1.02
  -2  -2 -10   15.58    1.72
  -2   2  10   17.37    1.68
   2  -3 -10   86.59    4.06
   2  -3 -10   90.65    3.83
   2   3  10   92.84    4.07
  -2  -3 -10   96.39    4.14
  -2   3  10   96.87    4.12
  -2  -3 -10   89.97    3.40
   2   4  10    6.26    1.23
   2  -4 -10    6.57    1.19
   2  -4 -10    5.14    1.00
  -2   4  10    5.39    1.13
  -2  -4 -10    4.22    0.80
  -2  -4 -10    2.95    0.96
   2   5  10    3.01    0.97
   2  -5 -10    2.83    0.85
   2  -5 -10    4.34    1.16
  -2  -5 -10    2.93    1.10
  -2  -5 -10    4.37    0.82
  -2   5  10    2.23    1.03
   2  -6 -10    0.14    0.75
   2   6  10   -0.74    0.73
   2  -6 -10    0.12    0.90
  -2  -6 -10    1.27    0.75
  -2   6  10   -0.44    0.76
  -2  -6 -10    0.74    0.96
   2   7  10   67.92    3.70
   2  -7 -10   57.07    3.50
   2  -7 -10   58.44    3.17
  -2  -7 -10   60.94    3.03
   2   8  10   -0.34    0.96
   2  -8 -10    0.50    1.03
   2  -8 -10    0.19    0.99
  -2  -8 -10   -0.21    0.99
   2  -9 -10    0.88    0.98
   2   9  10   -0.97    1.07
   2  -9 -10    0.21    1.23
  -2  -9 -10   -0.69    0.95
   2  10  10    0.78    1.24
   2 -10 -10    1.19    1.09
   2 -10 -10   -0.53    1.33
  -2 -10 -10    0.27    1.10
   2  11  10   21.01    2.92
   2 -11 -10   14.74    2.56
   2 -11 -10   12.22    2.00
  -2 -11 -10   14.40    1.99
   2 -12 -10   -0.39    1.59
   2 -12 -10   -0.37    1.19
  -2 -12 -10    0.29    1.45
   2 -13 -10    4.44    1.73
   2 -13 -10    2.35    1.95
  -2 -13 -10    5.10    1.86
   3 -12  10    1.43    1.50
  -3 -12  10    1.73    1.35
  -3  12 -10   -0.06    1.15
   3  11 -10   13.85    2.56
   3 -11  10   15.73    2.32
  -3  11 -10   22.73    2.31
  -3 -11  10   18.71    2.22
   3 -10  10   10.18    1.81
   3  10 -10   10.18    2.22
  -3  10 -10    9.79    1.74
  -3 -10  10    8.22    1.57
   3  -9  10    4.95    1.47
   3   9 -10    1.78    1.48
  -3  -9  10    4.15    1.27
  -3   9 -10    1.91    1.11
   3  -8  10   11.81    1.68
   3   8 -10    9.73    1.96
  -3  -8  10   10.87    1.65
  -3   8 -10    9.56    1.64
   3  -7  10  127.52    5.24
   3   7 -10  122.89    5.77
  -3  -7  10  115.14    5.22
   3  -6  10   23.83    2.09
   3   6 -10   21.89    2.34
  -3  -6  10   22.21    2.18
  -3  -6  10   22.80    2.24
   3   5 -10    0.08    0.90
   3   5 -10    0.33    0.27
   3  -5  10    0.71    0.70
  -3  -5  10    0.56    0.86
  -3  -5  10    0.61    0.79
   3  -4  10   62.96    3.03
   3   4 -10   51.35    3.18
  -3  -4  10   62.87    3.17
  -3  -4  10   58.19    3.27
   3  -3  10   89.18    4.03
   3  -3  10   93.79    3.96
   3   3 -10   91.15    3.87
   3   3 -10   90.80    4.35
  -3  -3  10   93.23    4.36
  -3  -3  10   93.75    4.09
   3  -2  10    7.73    1.19
   3  -2  10    8.53    1.21
   3   2 -10    9.10    1.23
   3   2 -10    8.34    1.40
  -3  -2  10   11.10    1.44
  -3  -2  10   11.88    1.68
   3  -1  10   75.56    3.61
   3   1 -10   79.12    3.83
   3   1 -10   83.52    3.58
   3  -1  10   79.77    3.49
  -3  -1  10   82.74    3.68
   3   0  10  221.81    8.12
   3   0 -10  222.45    8.28
   3   0  10  233.73    7.98
   3   0 -10  218.22    8.16
  -3   0 -10  233.90    7.24
  -3   0  10  240.59    8.20
   3  -1 -10   86.10    3.74
   3   1  10   77.09    3.53
   3  -1 -10   82.72    3.81
  -3   1  10   78.91    3.69
  -3  -1 -10   84.43    2.90
   3  -2 -10    8.57    1.29
   3  -2 -10   11.52    1.39
   3   2  10    9.68    1.30
  -3   2  10    7.62    1.19
  -3  -2 -10    8.80    0.79
  -3  -2 -10    9.26    1.36
   3  -3 -10  101.96    4.25
   3  -3 -10   94.32    4.21
   3   3  10   92.89    4.11
  -3  -3 -10   96.12    3.56
  -3  -3 -10   94.59    4.22
   3  -4 -10   62.79    3.15
   3   4  10   64.41    3.26
   3  -4 -10   62.33    3.27
  -3  -4 -10   61.58    3.34
  -3  -4 -10   67.00    2.73
  -3   4  10   58.31    3.22
   3   5  10    0.23    0.78
   3  -5 -10   -0.25    0.70
   3  -5 -10   -0.60    0.76
  -3  -5 -10    0.13    0.72
   3  -6 -10   28.12    2.34
   3  -6 -10   25.85    2.40
   3   6  10   24.36    2.37
  -3  -6 -10   27.96    1.83
   3  -7 -10  121.13    5.38
   3  -7 -10  117.96    5.13
   3   7  10  115.62    5.38
  -3  -7 -10  120.43    4.82
   3  -8 -10   12.64    1.75
   3   8  10   15.09    2.21
   3  -8 -10   11.06    1.81
  -3  -8 -10   12.92    1.66
   3  -9 -10    1.73    1.12
   3   9  10    0.81    1.19
   3  -9 -10    5.12    1.60
  -3  -9 -10    2.61    1.16
   3  10  10    7.25    1.88
   3 -10 -10    7.36    1.93
   3 -10 -10   10.80    1.81
  -3 -10 -10    9.01    1.71
   3 -11 -10   21.88    2.90
   3 -11 -10   20.57    2.42
   3  11  10   12.89    2.47
  -3 -11 -10   15.56    2.08
   3 -12 -10    0.59    1.35
   3 -12 -10    4.12    1.91
   3  12  10    1.91    1.81
  -3 -12 -10    0.42    1.59
   4  12 -10    3.09    2.05
   4 -12  10    4.35    1.70
  -4 -12  10    4.75    1.69
  -4  12 -10    4.41    1.59
   4 -11  10   -0.94    1.17
   4  11 -10    1.28    1.73
  -4  11 -10    1.04    1.22
  -4 -11  10    0.65    1.35
   4 -10  10    8.75    1.71
   4  10 -10    9.35    2.17
  -4 -10  10    6.17    1.51
  -4  10 -10    9.86    1.74
   4   9 -10    9.66    2.04
   4  -9  10   10.50    1.70
  -4   9 -10    8.74    1.78
  -4  -9  10   10.28    1.72
   4   8 -10   13.06    2.18
   4  -8  10   10.90    1.71
  -4  -8  10   17.06    2.05
  -4   8 -10   16.31    2.00
   4  -7  10   16.62    1.86
   4   7 -10   15.45    2.20
  -4  -7  10   10.39    1.72
   4   6 -10   40.77    3.31
   4  -6  10   47.73    2.71
  -4  -6  10   46.79    3.01
   4  -5  10    1.92    0.83
   4   5 -10    0.08    0.88
  -4  -5  10    2.00    1.07
   4  -4  10   24.67    1.99
   4   4 -10   20.10    2.20
  -4  -4  10   20.91    2.32
   4   3 -10   10.62    1.62
   4  -3  10   18.36    1.71
   4  -3  10   13.28    1.41
   4   3 -10   13.58    1.59
  -4  -3  10   16.79    2.18
   4  -2  10   15.55    1.49
   4   2 -10   12.71    1.65
   4   2 -10   16.85    0.72
   4   2 -10   12.83    1.50
   4  -2  10   14.32    1.54
  -4  -2  10   16.86    2.10
  -4  -2  10   16.45    1.76
   4   1 -10   24.14    2.19
   4   1 -10   21.91    1.97
   4  -1  10   26.28    1.74
  -4  -1  10   27.36    2.15
   4   0 -10    7.62    1.25
   4   0  10    6.87    1.03
   4   0  10    8.98    1.26
   4   0 -10    7.09    1.26
  -4   0 -10    9.10    0.62
  -4   0  10    9.61    1.36
   4  -1 -10   26.15    2.15
   4   1  10   32.35    2.02
   4  -1 -10   22.10    2.05
   4   1  10   26.17    1.77
  -4  -1 -10   25.49    1.26
   4  -2 -10   15.66    1.64
   4   2  10   15.57    1.62
   4  -2 -10   16.67    1.76
   4   2  10   12.82    1.48
  -4  -2 -10   16.74    1.12
   4  -3 -10   13.99    1.74
   4  -3 -10   15.94    1.74
   4   3  10   12.83    1.46
  -4  -3 -10   14.26    1.19
   4  -4 -10   28.56    2.30
   4  -4 -10   24.07    2.28
   4   4  10   19.87    1.97
  -4  -4 -10   25.70    1.64
   4   5  10    0.39    0.85
   4  -5 -10    0.45    0.86
   4  -5 -10    2.31    1.00
  -4  -5 -10    1.37    0.74
   4   6  10   40.14    2.82
   4  -6 -10   46.53    2.88
   4  -6 -10   42.68    2.81
  -4  -6 -10   47.11    2.44
   4  -7 -10   15.89    1.99
   4  -7 -10   13.71    1.92
   4   7  10   18.67    2.21
  -4  -7 -10   15.97    1.73
   4  -8 -10   13.02    1.99
   4   8  10   16.60    2.28
   4  -8 -10   14.63    2.10
  -4  -8 -10   16.77    1.85
   4   9  10   10.37    2.05
   4  -9 -10   12.05    1.95
   4  -9 -10   14.74    2.16
  -4  -9 -10   11.47    1.78
   4 -10 -10   10.81    2.12
   4  10  10   10.62    2.31
   4 -10 -10   10.69    2.02
  -4 -10 -10    7.63    1.64
   4 -11 -10    3.22    1.72
   4  11  10    3.03    1.84
   4 -11 -10   -0.60    1.26
  -4 -11 -10   -0.90    1.23
   4 -12 -10    4.88    1.95
   4 -12 -10    1.65    1.77
   4  12  10    3.90    2.06
  -4 -12 -10    3.54    1.61
   5  12 -10    1.07    1.81
   5 -12  10   -0.18    1.32
  -5 -12  10    2.71    1.53
  -5  12 -10   -0.55    1.26
   5 -11  10   13.08    1.98
   5  11 -10    8.63    2.38
  -5 -11  10   11.77    1.99
  -5  11 -10    7.05    1.79
   5 -10  10   17.66    2.17
   5  10 -10   12.00    2.42
  -5  10 -10   16.18    2.26
  -5 -10  10   17.65    2.33
   5  -9  10   -0.56    0.96
   5   9 -10   -0.25    1.20
  -5   9 -10   -0.20    1.11
  -5  -9  10   -0.41    1.26
   5   8 -10   26.80    3.02
   5  -8  10   22.46    2.20
  -5  -8  10   21.16    2.43
  -5   8 -10   20.83    2.39
   5   7 -10    9.90    1.88
   5  -7  10   11.75    1.57
  -5  -7  10   10.69    1.81
   5  -6  10   17.11    1.76
   5   6 -10   20.53    2.45
  -5  -6  10   21.05    2.54
   5   5 -10    8.11    1.59
   5  -5  10    6.94    1.17
  -5  -5  10    7.90    1.72
   5   4 -10  103.85    4.48
   5  -4  10   91.94    3.99
   5   4 -10  101.41    4.81
  -5  -4  10   93.27    4.93
   5   3 -10   43.02    2.69
   5  -3  10   48.79    2.42
   5  -3  10   45.03    2.36
   5   3 -10   46.85    2.98
  -5  -3  10   43.05    3.63
   5  -2  10    0.72    0.57
   5  -2  10   -0.08    0.53
   5   2 -10   -0.05    0.76
   5   2 -10    0.48    0.79
  -5  -2  10   -0.71    1.01
   5   1 -10    3.56    1.05
   5  -1  10    5.56    0.91
   5  -1  10    4.99    0.86
   5   1 -10    2.37    1.03
  -5  -1  10    3.97    1.45
   5   0 -10  114.21    5.15
   5   0 -10  119.96    4.92
   5   0  10  115.23    4.43
   5   0  10  112.46    4.59
  -5   0 -10  120.35    3.96
   5   1  10    3.42    0.79
   5  -1 -10    5.68    1.27
   5   1  10    3.85    0.92
   5  -1 -10    2.88    0.91
  -5  -1 -10    3.37    0.61
   5  -2 -10    0.17    0.73
   5   2  10    0.56    0.60
   5  -2 -10   -0.12    0.80
  -5  -2 -10    0.11    0.55
   5  -3 -10   49.53    3.05
   5   3  10   46.41    2.57
   5  -3 -10   44.78    2.64
  -5  -3 -10   52.00    2.27
   5  -4 -10   94.85    4.24
   5  -4 -10  104.39    4.78
   5   4  10   97.38    4.29
  -5  -4 -10   95.75    3.86
   5  -5 -10    7.16    1.33
   5  -5 -10    7.33    1.50
   5   5  10    4.50    1.18
  -5  -5 -10    7.82    1.19
   5  -6 -10   18.42    1.96
   5   6  10   18.48    2.13
   5  -6 -10   22.02    2.35
  -5  -6 -10   18.46    1.76
   5  -7 -10    8.23    1.55
   5   7  10    7.62    1.56
   5  -7 -10   11.22    1.86
  -5  -7 -10   11.17    1.47
   5   8  10   24.59    2.70
   5  -8 -10   26.56    2.57
   5  -8 -10   23.38    2.68
  -5  -8 -10   28.05    2.35
   5  -9 -10   -1.01    1.15
   5  -9 -10   -0.88    1.15
   5   9  10    0.78    1.27
  -5  -9 -10    0.57    1.29
   5 -10 -10   14.80    2.25
   5 -10 -10   15.83    2.38
   5  10  10   15.05    2.48
  -5 -10 -10   13.55    1.93
   5 -11 -10    4.94    1.81
   5 -11 -10   13.63    2.36
   5  11  10    5.99    2.05
  -5 -11 -10   10.81    1.90
   5 -12 -10    0.77    1.60
   5 -12 -10   -1.26    1.54
   5  12  10    0.50    1.61
  -5 -12 -10   -1.50    1.39
   6 -11  10    2.43    1.30
   6  11 -10    0.31    1.70
  -6  11 -10    1.22    1.47
  -6 -11  10    2.13    1.56
   6  10 -10   13.62    2.58
   6 -10  10    9.76    1.69
  -6 -10  10   12.70    2.15
  -6  10 -10   16.05    2.34
   6   9 -10   12.10    2.35
   6  -9  10   13.89    1.78
  -6   9 -10   10.23    1.98
  -6  -9  10    7.12    1.95
   6   8 -10    1.85    1.46
   6  -8  10    2.25    1.09
  -6  -8  10    2.66    1.39
  -6   8 -10    1.54    1.37
   6  -7  10    3.85    1.10
   6   7 -10    4.50    1.61
  -6  -7  10    4.42    1.70
   6  -6  10   19.62    1.82
   6   6 -10   22.42    2.53
  -6  -6  10   21.71    2.68
   6   5 -10    0.76    1.03
   6  -5  10    0.16    0.71
  -6  -5  10    0.40    1.24
   6   4 -10    0.94    1.07
   6  -4  10    1.30    0.63
   6  -4  10    1.45    0.69
   6   4 -10    1.50    1.06
  -6  -4  10   -0.82    1.07
   6  -3  10   81.34    3.18
   6  -3  10   76.97    3.14
   6   3 -10   80.55    4.04
   6   3 -10   75.12    3.96
  -6  -3  10   73.31    4.57
   6   2 -10    6.70    1.41
   6  -2  10    7.26    0.93
   6  -2  10    7.42    0.89
   6   2 -10    7.77    1.42
  -6  -2  10    7.80    1.84
   6   1 -10   22.25    2.12
   6  -1  10   24.00    1.44
   6   1 -10   28.21    2.56
   6  -1  10   23.90    1.49
  -6  -1  10   24.13    2.93
   6   0  10    1.02    0.60
   6   0  10    0.93    0.53
   6   0 -10    1.04    1.01
   6   0 -10    2.26    0.89
   6  -1 -10   24.34    2.44
   6  -1 -10   23.47    1.99
   6   1  10   24.93    1.87
   6   1  10   23.58    1.53
  -6  -1 -10   23.29    1.35
   6  -2 -10    6.41    1.14
   6  -2 -10    7.52    1.53
   6   2  10    7.26    1.06
  -6  -2 -10    6.51    0.89
   6  -3 -10   79.94    3.62
   6  -3 -10   74.48    4.20
   6   3  10   79.56    3.50
  -6  -3 -10   81.47    3.30
   6   4  10    0.94    0.78
   6  -4 -10    1.14    0.80
   6  -4 -10    1.58    1.16
  -6  -4 -10    0.68    0.76
   6  -5 -10    0.19    0.77
   6  -5 -10    1.86    1.34
   6   5  10   -0.34    0.73
  -6  -5 -10    0.12    0.82
   6  -6 -10   17.82    2.35
   6  -6 -10   22.14    2.10
   6   6  10   17.00    1.99
  -6  -6 -10   20.97    1.90
   6   7  10    2.83    1.21
   6  -7 -10    6.93    1.83
   6  -7 -10    4.79    1.29
  -6  -7 -10    6.02    1.25
   6   8  10    2.54    1.35
   6  -8 -10    4.10    1.37
   6  -8 -10    2.95    1.57
  -6  -8 -10    0.40    1.05
   6  -9 -10   18.35    2.69
   6   9  10    9.14    1.96
   6  -9 -10   10.57    1.84
  -6  -9 -10    8.78    1.72
   6 -10 -10   11.24    2.27
   6 -10 -10   10.44    2.02
   6  10  10    6.80    1.95
  -6 -10 -10    9.44    1.94
   6 -11 -10    0.45    1.38
   6 -11 -10   -0.43    1.56
   6  11  10    1.23    1.54
  -6 -11 -10   -1.03    1.51
   7  10 -10    5.37    2.07
   7 -10  10    5.22    1.36
  -7 -10  10    4.70    2.00
  -7  10 -10    2.24    1.58
   7  -9  10    4.65    1.26
   7   9 -10    2.65    1.76
  -7  -9  10    4.00    1.69
  -7   9 -10    4.00    1.88
   7   8 -10    2.93    1.64
   7  -8  10    5.42    1.22
  -7  -8  10    5.13    1.93
  -7   8 -10    2.75    1.65
   7  -7  10   45.41    2.46
   7   7 -10   40.12    3.64
  -7  -7  10   41.27    3.80
   7   6 -10    4.32    1.48
   7  -6  10    3.96    0.88
  -7  -6  10    4.08    1.70
   7  -5  10    1.48    0.60
   7   5 -10    1.31    1.19
   7  -5  10    0.80    0.49
  -7  -5  10    1.48    1.44
   7  -4  10   12.12    0.88
   7   4 -10   10.92    1.76
   7  -4  10    9.81    0.78
  -7  -4  10   13.34    2.42
   7   3 -10   53.55    3.16
   7   3 -10   52.85    3.33
  -7  -3  10   45.24    4.21
   7   2 -10    2.15    0.99
   7   2 -10    0.40    1.15
  -7  -2  10   -0.01    1.46
   7   1 -10   15.00    1.65
   7   1 -10   20.76    2.33
  -7  -1  10   15.02    2.61
   7   0  10   11.05    0.80
   7   0  10    8.74    0.72
   7   0 -10    9.29    1.35
   7   0 -10   10.83    1.85
   7  -1 -10   17.41    1.63
   7   1  10   17.57    1.28
   7   1  10   18.12    1.16
   7  -1 -10   16.22    2.26
   7  -2 -10    0.79    1.11
   7   2  10    0.69    0.63
   7  -2 -10    0.69    0.72
   7   2  10    0.64    0.55
  -7  -2 -10    0.80    0.64
   7  -3 -10   56.29    2.80
   7   3  10   55.26    2.67
   7  -3 -10   57.07    3.72
  -7  -3 -10   57.00    2.63
   7  -4 -10   12.28    1.43
   7  -4 -10   10.37    1.96
   7   4  10   10.04    1.32
  -7  -4 -10   13.01    1.37
   7  -5 -10   -0.55    0.73
   7  -5 -10    0.74    1.44
   7   5  10    0.71    0.83
  -7  -5 -10    1.69    0.94
   7  -6 -10    5.23    1.19
   7   6  10    4.03    1.15
   7  -6 -10    3.49    1.60
  -7  -6 -10    5.74    1.27
   7   7  10   43.65    3.03
   7  -7 -10   44.63    3.91
   7  -7 -10   39.45    2.72
  -7  -7 -10   47.21    2.76
   7   8  10    1.75    1.29
   7  -8 -10    4.92    1.33
   7  -8 -10    4.07    1.71
  -7  -8 -10    4.09    1.44
   7  -9 -10    4.32    1.85
   7  -9 -10    4.64    1.45
   7   9  10    1.49    1.43
  -7  -9 -10    0.85    1.26
   7 -10 -10    5.74    1.62
   7 -10 -10    4.24    1.96
   7  10  10    4.51    1.82
  -7 -10 -10    3.97    1.73
   8   9 -10   -1.20    1.51
   8  -9  10    0.09    0.78
  -8  -9  10    2.97    1.71
  -8   9 -10    0.25    1.67
   8   8 -10   10.74    2.21
   8  -8  10    5.58    0.80
  -8  -8  10    5.59    1.98
  -8   8 -10    6.10    1.88
   8   7 -10   13.84    2.30
  -8  -7  10   17.66    2.86
   8   6 -10    3.04    1.44
  -8  -6  10    3.55    1.90
   8   5 -10    3.67    1.44
  -8  -5  10    4.31    2.06
   8   4 -10    7.01    1.54
  -8  -4  10    5.91    2.02
   8   3 -10   11.46    2.02
   8   3 -10    7.93    1.48
  -8  -3  10   11.38    2.54
   8   2 -10   68.62    3.97
   8   2 -10   62.30    3.20
  -8  -2  10   53.49    4.86
   8   1 -10   21.51    1.83
   8   1 -10   23.33    2.64
  -8  -1  10   19.47    3.10
   8   0 -10   57.12    2.72
   8   0 -10   56.81    3.76
  -8   0  10   52.33    5.05
   8  -1 -10   23.10    1.69
   8  -1 -10   19.24    2.46
   8  -2 -10   65.86    4.27
   8  -2 -10   71.28    2.98
   8   3  10    9.41    1.05
   8   3  10   11.14    1.03
   8  -3 -10   10.02    1.14
   8  -3 -10   18.86    2.61
   8  -4 -10    9.45    1.16
   8   4  10    8.29    1.14
   8  -4 -10    8.07    1.99
  -8  -4 -10    9.32    1.33
   8  -5 -10    4.35    0.98
   8  -5 -10    6.29    1.90
   8   5  10    3.02    1.01
  -8  -5 -10    6.41    1.23
   8   6  10    0.73    0.93
   8  -6 -10    1.27    0.86
   8  -6 -10    2.06    1.59
  -8  -6 -10    1.10    1.07
   8  -7 -10   13.83    1.65
   8  -7 -10   13.33    2.64
   8   7  10   17.28    2.08
  -8  -7 -10   16.01    1.96
   8   8  10    4.93    1.46
   8  -8 -10    7.33    1.38
   8  -8 -10    9.77    2.30
  -8  -8 -10    5.86    1.56
   8   9  10   -0.89    1.07
   8  -9 -10    1.39    1.14
   8  -9 -10    1.49    1.95
  -8  -9 -10   -0.32    1.22
   9   8 -10    5.06    1.86
  -9  -8  10    9.47    2.54
   9   7 -10    3.02    1.65
  -9   7 -10   -0.20    1.46
  -9  -7  10    0.65    1.81
   9   6 -10   10.04    1.92
  -9  -6  10   10.66    2.60
   9   5 -10    6.43    1.54
  -9  -5  10   11.53    2.62
   9   4 -10   17.34    1.95
  -9  -4  10   15.28    2.83
   9   3 -10    4.42    1.10
   9   3 -10    2.81    1.63
  -9  -3  10    1.00    1.99
   9   2 -10    1.85    1.44
   9   2 -10    3.09    0.91
  -9  -2  10    1.17    1.69
   9   1 -10    1.13    0.66
   9   1 -10    0.41    1.47
  -9  -1  10   -0.19    1.87
   9   0 -10   81.01    2.91
   9   0 -10   77.43    2.84
   9   0 -10   73.78    4.73
  -9   0  10   69.05    5.99
   9  -1 -10    0.29    0.34
   9  -1 -10   -1.24    1.36
   9  -1 -10   -0.58    0.37
  -9   1  10    0.63    2.12
   9  -2 -10    2.08    1.59
   9  -3 -10    2.11    1.70
   9  -4 -10   10.38    2.29
   9  -4 -10   14.87    0.82
   9  -5 -10    7.18    2.11
   9   5  10    8.36    1.05
   9  -5 -10    7.69    0.80
   9  -6 -10   12.54    2.63
   9   6  10   10.43    1.39
   9  -6 -10   11.88    1.09
  -9  -6 -10   15.39    1.85
   9   7  10   -0.45    0.90
   9  -7 -10    1.11    1.80
   9  -7 -10    0.26    0.70
  -9  -7 -10    1.51    1.14
   9   8  10    2.72    1.27
   9  -8 -10    4.89    1.06
   9  -8 -10    2.80    2.05
  -9  -8 -10    5.39    1.49
  10   6 -10    3.85    1.43
 -10  -6  10    4.95    2.43
  10   5 -10   -0.25    0.98
 -10  -5  10    2.22    2.17
  10   4 -10    5.26    1.12
 -10  -4  10    0.98    1.81
  10   3 -10    5.06    0.83
  10   3 -10    3.44    1.71
 -10  -3  10    5.78    2.42
  10   2 -10    3.70    1.71
 -10  -2  10    2.64    2.07
  10   1 -10    1.53    1.73
 -10  -1  10    2.18    2.17
  10   0 -10    3.42    1.71
 -10   0  10    4.01    2.18
  10  -1 -10    2.66    1.67
 -10   1  10    0.53    1.91
  10  -2 -10    4.51    1.85
  10  -3 -10    5.12    2.03
  10  -4 -10    2.77    2.08
  10  -5 -10   -0.83    1.81
  10  -6 -10    2.84    2.01
 -11  -4  10    2.98    2.23
 -11  -3  10   21.92    3.80
  11   2 -10    0.41    1.75
 -11  -2  10   -1.23    2.18
  11   1 -10    0.81    1.81
 -11  -1  10    2.20    2.56
  11   0 -10   -0.23    1.55
 -11   0  10   -0.45    1.89
  11  -1 -10    3.25    1.78
 -11   1  10    4.13    2.37
  11  -2 -10    1.26    1.80
 -11   2  10    1.63    2.23
  11  -3 -10   29.02    3.66
  11  -4 -10    1.60    2.13
   0 -13  11    0.34    1.75
   0 -12  11   24.61    3.09
   0 -11  11    0.17    1.45
   0 -10  11    3.87    1.50
   0   9 -11   -0.42    0.77
   0  -9  11   -0.03    1.14
   0  -8  11  144.96    6.12
   0  -8  11  128.58    5.17
   0   8 -11  140.54    5.08
   0  -7  11    0.29    0.68
   0   7 -11    0.83    1.15
   0  -7  11    0.19    0.99
   0   7 -11   -1.09    0.59
   0   6 -11  276.40   10.01
   0  -6  11  276.51    9.68
   0  -6  11  252.11    8.88
   0   5 -11   -0.26    0.82
   0  -5  11    0.27    0.46
   0  -5  11    0.37    0.72
   0  -4  11   28.64    1.54
   0   4 -11   29.11    2.62
   0  -4  11   25.72    2.21
   0  -3  11    0.12    0.44
   0  -3  11    0.27    0.72
   0   3 -11    0.27    0.77
   0   2 -11  167.44    5.75
   0   2 -11  170.45    6.66
   0  -2  11  167.81    6.03
   0  -2  11  174.24    6.46
   0   1 -11    0.31    0.70
   0  -1  11   -0.22    0.62
   0   1 -11    0.06    0.38
   0   0 -11    1.03    0.81
   0   0  11   -0.16    0.59
   0   0 -11    0.48    0.42
[truncated: 182,413 more chars]
