# Supplementary material for: Crystal structure of metobromuron
Source: Acta Crystallogr E Crystallogr Commun. 2015 Jul 22;71(Pt 8):o589. doi: 10.1107/S205698901501347X (PMC4571412; doi:10.1107/S205698901501347X)
Supplement: Supplementary file 2 [file e-71-0o589-Isup2.hkl]

#
# h,k,l, Fc-squared, Fo-squared, sigma(Fo-squared), status flag
#
data_I
_shelx_title ' JK661A in Pbca'
_shelx_refln_list_code          4
_shelx_F_calc_maximum      228.01
_exptl_crystal_F_000      1040.00
_reflns_d_resolution_high  0.7689

loop_
 _space_group_symop_operation_xyz
 'x, y, z'
 'x+1/2, -y+1/2, -z'
 '-x, y+1/2, -z+1/2'
 '-x+1/2, -y, z+1/2'
 '-x, -y, -z'
 '-x-1/2, y-1/2, z'
 'x, -y-1/2, z-1/2'
 'x-1/2, y, -z-1/2'

_cell_length_a     9.8184
_cell_length_b    11.3286
_cell_length_c    18.9569
_cell_angle_alpha  90.000
_cell_angle_beta   90.000
_cell_angle_gamma  90.000

_shelx_F_squared_multiplier     1.000

loop_
 _refln_index_h
 _refln_index_k
 _refln_index_l
 _refln_F_squared_calc
 _refln_F_squared_meas
 _refln_F_squared_sigma
 _refln_observed_status
   2   0   0      44517.84      40623.83      1266.61 o
   4   0   0      35889.08      34663.24       786.83 o
   6   0   0       7308.02       8119.50       311.52 o
   8   0   0       4710.80       4844.05       189.40 o
  10   0   0       2054.60       1881.98       120.56 o
  12   0   0       1177.30       1318.48       175.08 o
   2   1   0      32402.46      32781.48       450.79 o
   4   1   0         19.78         35.62        14.04 o
   6   1   0       8774.75       8617.67       191.04 o
   8   1   0       1275.33       1110.12        58.02 o
  10   1   0        782.38        765.80        55.29 o
  12   1   0         38.21          4.48        48.08 o
   0   2   0      12615.76      12815.09       159.64 o
   2   2   0       7739.42       8053.29       106.48 o
   4   2   0         91.07         68.51        18.44 o
   6   2   0        196.91        291.45        41.64 o
   8   2   0        713.34        800.65        48.66 o
  10   2   0        353.59        380.17        44.84 o
  12   2   0         36.63        -23.73        48.48 o
   2   3   0      29180.13      29529.61       369.01 o
   4   3   0        124.81        166.88        14.46 o
   6   3   0       6823.43       6604.64       109.89 o
   8   3   0        715.54        649.14        51.86 o
  10   3   0       2507.38       2460.48        92.10 o
  12   3   0        598.21        528.62        69.90 o
   0   4   0      11732.55      11231.00       181.05 o
   2   4   0        676.87        893.87        45.46 o
   4   4   0      15156.22      14170.71       175.12 o
   6   4   0        473.65        452.58        30.75 o
   8   4   0       4488.74       4286.29       122.51 o
  10   4   0       1996.75       1881.27        94.23 o
  12   4   0        205.44        308.39        86.46 o
   2   5   0       1445.00       1642.23        36.61 o
   4   5   0        214.57        289.00        22.62 o
   6   5   0       1412.45       1473.60        32.11 o
   8   5   0         24.67          5.22        16.81 o
  10   5   0          3.89          6.68        36.38 o
  12   5   0        160.87        191.29        98.89 o
   0   6   0       6334.32       6060.66       112.68 o
   2   6   0         26.71         36.84        11.63 o
   4   6   0       9005.75       8863.86       121.89 o
   6   6   0       3220.47       3172.83        61.20 o
   8   6   0        182.12        128.70        29.31 o
  10   6   0        372.40        413.02        61.94 o
   2   7   0       8669.38       8667.35       121.33 o
   4   7   0        267.96        245.65        30.94 o
   6   7   0       7159.46       6923.14       112.55 o
   8   7   0       1694.64       1599.50        71.95 o
  10   7   0        940.95       1059.83        58.28 o
   0   8   0       3679.70       3811.32       107.00 o
   2   8   0        139.90        172.91        20.53 o
   4   8   0       2333.95       2294.50        62.73 o
   6   8   0         22.95          8.93        19.87 o
   8   8   0       2723.84       3059.75       110.73 o
  10   8   0        138.39        272.38        45.71 o
   2   9   0        443.09        522.69        31.90 o
   4   9   0         37.03         38.09        22.46 o
   6   9   0          9.99         61.69        24.97 o
   8   9   0        177.31        187.02        34.31 o
  10   9   0        131.40         95.09        53.39 o
   0  10   0       4770.40       5068.79       142.08 o
   2  10   0          3.81         34.97        20.83 o
   4  10   0       5619.26       5681.71       154.85 o
   6  10   0        779.08        797.55        56.25 o
   8  10   0       1480.61       1460.52        61.51 o
   2  11   0       8720.76       9079.00       163.91 o
   4  11   0       1573.00       1528.52        64.48 o
   6  11   0       2816.31       2957.80        89.58 o
   8  11   0         19.02         14.81        34.54 o
   0  12   0        215.57        237.22        97.81 o
   2  12   0          6.13         -1.32        35.35 o
   4  12   0        216.61        208.08        36.81 o
   6  12   0         83.09        104.38        35.30 o
   2  13   0        708.19        635.64        66.41 o
   4  13   0        181.17        181.19        39.76 o
   0  14   0       1017.13       1038.17       103.49 o
   2  14   0          6.98         41.85        52.93 o
   1   1   1       8398.46       8746.31        68.50 o
   2   1   1       5994.02       5998.17        54.50 o
   3   1   1      39074.98      39221.87       378.48 o
   4   1   1       2209.56       2580.73        38.45 o
   5   1   1       6324.70       6297.53       100.98 o
   6   1   1       1901.57       2284.74        54.03 o
   7   1   1       8619.32       8591.69       143.69 o
   8   1   1        308.89        237.37        20.88 o
   9   1   1        651.37        663.93        39.44 o
  10   1   1        583.35        532.32        34.76 o
  11   1   1       1743.90       1809.51        74.89 o
  12   1   1         20.97         25.23        32.73 o
   0   2   1         36.54         -3.67         3.67 o
   1   2   1      13357.17      13650.39       108.22 o
   2   2   1       2258.22       2377.25        28.03 o
   3   2   1      17683.11      17741.16       153.07 o
   4   2   1        113.91        133.38        10.26 o
   5   2   1      23190.91      23372.02       234.03 o
   6   2   1        446.66        514.19        27.63 o
   7   2   1       1820.15       1770.43        51.67 o
   8   2   1          8.61        -10.25        19.30 o
   9   2   1       4495.69       4527.45        89.31 o
  10   2   1         15.65         15.09        21.50 o
  11   2   1        190.54        239.11        33.63 o
  12   2   1        189.01        263.93        58.11 o
   1   3   1      20582.51      21069.18       172.87 o
   2   3   1       8549.55       8752.91        80.22 o
   3   3   1      10252.53      10625.47        92.98 o
   4   3   1        119.49        180.43         9.97 o
   5   3   1         65.96        118.69        10.68 o
   6   3   1        732.01        775.01        21.62 o
   7   3   1       1341.97       1347.54        34.36 o
   8   3   1         75.69         80.66        21.37 o
   9   3   1         64.38        123.54        25.01 o
  10   3   1       1052.10       1053.43        46.16 o
  11   3   1        502.47        558.09        41.26 o
  12   3   1         35.23         41.29        45.62 o
   0   4   1         12.78          2.53         7.14 o
   1   4   1       5089.84       5044.37        51.21 o
   2   4   1        526.38        518.73        15.50 o
   3   4   1        356.20        330.31        12.02 o
   4   4   1        538.70        592.80        14.99 o
   5   4   1       3988.62       3932.56        43.04 o
   6   4   1         48.40         41.20        10.62 o
   7   4   1        519.09        489.27        20.14 o
   8   4   1        746.19        716.59        31.45 o
   9   4   1       1724.53       1713.01        84.21 o
  10   4   1         62.07         56.10        24.89 o
  11   4   1         87.37         77.93        27.05 o
  12   4   1         45.76         27.64        37.98 o
   1   5   1      10398.75      10146.02        92.14 o
   2   5   1       2112.59       1961.96        31.90 o
   3   5   1       8445.69       7907.10        75.62 o
   4   5   1        237.62        239.31        11.53 o
   5   5   1       3022.80       2911.60        36.09 o
   6   5   1         48.92         36.85         7.26 o
   7   5   1       8885.10       8658.69       140.23 o
   8   5   1        231.45        230.95        17.06 o
   9   5   1         40.37         78.50        25.67 o
  10   5   1          6.57        -12.68        26.22 o
  11   5   1       1375.48       1590.50        71.96 o
  12   5   1          0.52         42.69        92.40 o
   0   6   1         13.26         25.13        10.37 o
   1   6   1       5750.43       5530.95        57.53 o
   2   6   1        252.51        236.97        12.00 o
   3   6   1       4521.14       4504.40        50.44 o
   4   6   1        177.09        159.82        11.33 o
   5   6   1       5822.06       5744.32        78.04 o
   6   6   1        164.54        204.69        12.98 o
   7   6   1         51.63         43.40        19.64 o
   8   6   1        749.79        764.42        34.75 o
   9   6   1        843.01        907.24        37.44 o
  10   6   1         22.47          6.58        26.49 o
  11   6   1         42.74         39.30        35.27 o
   1   7   1          8.19          9.23         8.46 o
   2   7   1       1275.06       1292.50        34.78 o
   3   7   1        108.99        112.51        12.48 o
   4   7   1         53.53         57.21        12.91 o
   5   7   1        373.62        333.81        19.63 o
   6   7   1        190.38        184.58        16.18 o
   7   7   1         24.47         11.35        11.57 o
   8   7   1          2.25         28.82        21.67 o
   9   7   1          9.49         18.46        24.61 o
  10   7   1          0.58         -3.20        20.39 o
  11   7   1         65.20         75.89        36.80 o
   0   8   1        477.39        499.59        31.02 o
   1   8   1       7303.07       7173.57        75.66 o
   2   8   1         14.81         31.91        12.01 o
   3   8   1       1189.60       1238.35        32.63 o
   4   8   1        193.86        184.06        19.73 o
   5   8   1       5197.82       4947.21        71.48 o
   6   8   1        572.05        514.36        24.95 o
   7   8   1         98.00        101.53        16.97 o
   8   8   1       1133.32        973.45        42.34 o
   9   8   1       1482.00       1517.31        52.63 o
  10   8   1         32.95         32.35        26.95 o
   1   9   1       5436.78       5247.09        68.10 o
   2   9   1        253.09        276.72        18.58 o
   3   9   1       7290.15       7270.23       110.07 o
   4   9   1         29.98         32.64        15.82 o
   5   9   1        825.44        757.49        31.46 o
   6   9   1        407.83        405.97        24.74 o
   7   9   1       1686.57       1685.48        43.88 o
   8   9   1         31.45         31.84        16.71 o
   9   9   1         67.82         58.92        30.92 o
  10   9   1          1.77          7.15        33.92 o
   0  10   1        162.13        206.92        28.72 o
   1  10   1        503.59        506.41        25.30 o
   2  10   1          4.63         18.30        14.80 o
   3  10   1       1259.68       1231.37        41.01 o
   4  10   1          7.16         -7.59        16.91 o
   5  10   1        233.17        232.35        23.17 o
   6  10   1         94.25        121.61        20.90 o
   7  10   1        445.14        449.97        28.17 o
   8  10   1         32.47         41.59        19.79 o
   9  10   1        439.41        502.08        58.85 o
   1  11   1        379.49        416.88        29.27 o
   2  11   1        159.45        150.62        23.51 o
   3  11   1        938.15        980.35        36.63 o
   4  11   1         38.18         23.52        19.89 o
   5  11   1         65.53         65.68        20.65 o
   6  11   1        209.17        175.60        25.37 o
   7  11   1        517.99        475.59        30.97 o
   8  11   1         48.33         66.62        25.61 o
   0  12   1        164.37        138.68        38.60 o
   1  12   1       5177.65       5540.25       144.42 o
   2  12   1         71.71         77.20        26.77 o
   3  12   1        777.58        821.88        39.37 o
   4  12   1        233.76        220.77        27.14 o
   5  12   1       1837.17       1882.85        54.56 o
   6  12   1        444.52        403.19        31.02 o
   7  12   1         52.25         79.05        29.13 o
   1  13   1        952.38        930.00        52.29 o
   2  13   1          0.82        -10.82        35.44 o
   3  13   1        578.15        637.86        39.35 o
   4  13   1          0.91         39.28        26.38 o
   5  13   1        570.15        462.68        33.89 o
   0  14   1       1384.03       1248.37        77.97 o
   1  14   1         65.04          8.58        34.91 o
   2  14   1        356.88        293.45        43.34 o
   3  14   1          3.93        -37.82        37.82 o
   0   0   2       1653.35       1664.56        35.96 o
   1   0   2       3248.14       3324.25        41.64 o
   2   0   2       1169.70       1081.42        15.08 o
   3   0   2       2723.76       2711.21        41.14 o
   4   0   2      18457.86      17417.59       332.81 o
   5   0   2       8689.36       8955.44       166.84 o
   6   0   2       2844.78       2728.79        95.15 o
   7   0   2        349.10        326.41        26.55 o
   8   0   2       5570.18       5597.90       110.92 o
   9   0   2        179.73        135.01        26.85 o
  10   0   2        583.04        577.25        91.41 o
  11   0   2        224.78        246.20        54.06 o
  12   0   2        812.67        984.87        87.79 o
   1   1   2         45.42         27.89         2.67 o
   2   1   2      11618.09      11499.78        90.03 o
   3   1   2        520.27        521.86        10.16 o
   4   1   2       1500.50       1686.61        28.97 o
   5   1   2        470.30        505.64        13.84 o
   6   1   2       3781.74       3612.25        64.21 o
   7   1   2        515.76        572.87        32.94 o
   8   1   2        271.18        230.11        24.12 o
   9   1   2        141.86        141.59        23.07 o
  10   1   2       1080.91       1106.52        51.00 o
  11   1   2          3.58         15.83        26.18 o
  12   1   2        344.43        357.88        52.54 o
   0   2   2        964.86       1026.23        20.30 o
   1   2   2      28926.36      29898.37       231.49 o
   2   2   2        721.77        659.44        11.56 o
   3   2   2         77.15         84.85         5.08 o
   4   2   2       1146.87       1092.08        21.51 o
   5   2   2        529.55        589.54        15.62 o
   6   2   2        955.00       1064.28        25.37 o
   7   2   2        197.55        238.14        21.87 o
   8   2   2        273.61        284.55        25.38 o
   9   2   2        340.07        334.57        29.54 o
  10   2   2        209.12        139.72        29.70 o
  11   2   2         41.54         45.63        29.03 o
  12   2   2          0.56         32.53        45.59 o
   1   3   2       2638.12       2773.52        28.24 o
   2   3   2      49682.92      49062.11       410.20 o
   3   3   2         34.58         22.13         5.05 o
   4   3   2       9471.12      10089.38        93.03 o
   5   3   2        207.86        187.91         9.81 o
   6   3   2      10315.95      10023.42       116.41 o
   7   3   2        628.36        653.26        24.69 o
   8   3   2       3062.89       2865.87       135.88 o
   9   3   2        203.49        167.42        25.29 o
  10   3   2        434.55        576.84        36.59 o
  11   3   2          3.00        -27.07        27.07 o
  12   3   2        277.34        213.52        44.16 o
   0   4   2      40589.93      40624.05       467.65 o
   1   4   2        417.19        405.22        10.72 o
   2   4   2        730.47        741.57        15.46 o
   3   4   2        903.02        876.95        16.04 o
   4   4   2      23483.47      23269.87       196.27 o
   5   4   2       1141.28       1058.14        19.03 o
   6   4   2        564.14        564.68        25.54 o
   7   4   2        702.93        699.01        24.99 o
   8   4   2       7055.64       7098.96        99.41 o
   9   4   2        177.50        115.52        25.98 o
  10   4   2       1065.48       1134.63        65.39 o
  11   4   2          0.37         13.46        29.52 o
  12   4   2        349.09        331.11        53.27 o
   1   5   2       2319.91       2437.57        29.64 o
   2   5   2       7434.43       7814.92        77.16 o
   3   5   2          5.68         -3.94         6.34 o
   4   5   2        192.05        224.86        11.69 o
   5   5   2         11.17          6.62         7.09 o
   6   5   2        233.95        254.70        13.04 o
   7   5   2        424.17        435.70        39.37 o
   8   5   2         41.96         19.97        13.79 o
   9   5   2         14.36          9.72        13.74 o
  10   5   2        541.12        619.72        53.00 o
  11   5   2          2.17         37.93        33.49 o
   0   6   2       8554.58       8483.40       114.51 o
   1   6   2        127.46         97.90         8.60 o
   2   6   2        885.78        936.22        29.36 o
   3   6   2        480.22        453.74        15.92 o
   4   6   2       4222.08       3911.17        48.24 o
   5   6   2        276.45        269.84        14.79 o
   6   6   2         29.75         27.19         9.67 o
   7   6   2        529.88        554.83        23.45 o
   8   6   2       3422.65       3376.55        71.46 o
   9   6   2          2.40        -16.04        18.25 o
  10   6   2        328.70        338.80        59.60 o
  11   6   2          0.02         17.98        31.69 o
   1   7   2       1810.87       1863.20        31.29 o
   2   7   2      20725.00      20376.26       179.07 o
   3   7   2       1045.51       1073.18        27.69 o
   4   7   2        336.47        352.93        19.29 o
   5   7   2          6.78          7.55        12.43 o
   6   7   2       8921.52       8346.38        96.73 o
   7   7   2        155.97        183.11        13.40 o
   8   7   2       1013.24        953.23        40.05 o
   9   7   2          6.74         11.01        21.30 o
  10   7   2       1533.02       1524.40        49.73 o
  11   7   2         99.99         92.43        36.54 o
   0   8   2       7274.54       7348.89       108.48 o
   1   8   2         15.71         22.42        11.37 o
   2   8   2          7.73         -2.68        10.95 o
   3   8   2        617.86        591.08        24.49 o
   4   8   2       3923.90       3835.85        59.26 o
   5   8   2         18.93         -1.87        13.99 o
   6   8   2        206.97        207.50        19.27 o
   7   8   2        493.33        462.10        24.49 o
   8   8   2        821.98        877.94        56.80 o
   9   8   2          7.11         43.54        26.79 o
  10   8   2        107.18        122.61        27.97 o
   1   9   2        633.97        689.94        29.18 o
   2   9   2       1990.57       2019.56        46.15 o
   3   9   2       1403.32       1334.63        38.08 o
   4   9   2        984.46       1093.43        52.98 o
   5   9   2         47.92         61.80        17.05 o
   6   9   2        107.60        102.58        19.24 o
   7   9   2        106.18         85.99        19.01 o
   8   9   2        311.56        366.14        24.30 o
   9   9   2         58.63        102.17        31.61 o
  10   9   2         38.09         93.36        34.78 o
   0  10   2       9081.38       9335.35       166.95 o
   1  10   2        792.21        779.81        30.25 o
   2  10   2        343.37        374.62        24.43 o
   3  10   2        148.89        136.23        19.71 o
   4  10   2       3252.78       3177.52        73.15 o
   5  10   2          6.56         15.76        17.68 o
   6  10   2        694.33        662.63        31.74 o
   7  10   2          0.45         -3.69        18.72 o
   8  10   2        658.56        667.18        34.03 o
   9  10   2         20.77         36.27        34.87 o
   1  11   2        396.91        403.90        25.78 o
   2  11   2       2830.24       2917.05        61.51 o
   3  11   2        443.65        462.00        30.47 o
   4  11   2         15.65         14.59        19.83 o
   5  11   2          9.34         15.78        20.29 o
   6  11   2       1546.21       1585.17        48.24 o
   7  11   2         32.65         32.50        22.48 o
   8  11   2        402.41        444.65        36.65 o
   0  12   2        630.17        589.69        52.94 o
   1  12   2         28.61         -7.25        25.47 o
   2  12   2         70.17         85.15        24.11 o
   3  12   2         24.54         -8.84        22.30 o
   4  12   2         92.18         67.06        24.75 o
   5  12   2          0.28         29.07        22.62 o
   6  12   2          1.19        -23.49        23.49 o
   7  12   2         16.73         45.03        28.52 o
   1  13   2          5.09        -26.46        29.59 o
   2  13   2        966.52       1046.20        55.63 o
   3  13   2          1.36         -9.07        24.53 o
   4  13   2        150.75        149.12        30.22 o
   5  13   2          1.18         13.07        29.07 o
   0  14   2       1764.85       1940.03       107.29 o
   1  14   2          4.02         -8.47        34.17 o
   2  14   2         13.89        -19.64        34.68 o
   3  14   2         55.17         62.11        36.75 o
   1   1   3      20389.64      20344.10       199.99 o
   2   1   3       4501.56       4803.17        42.30 o
   3   1   3       6402.11       6480.50        53.94 o
   4   1   3         81.63         82.37         5.04 o
   5   1   3        140.11         78.40         9.01 o
   6   1   3       2713.03       2644.57        67.79 o
   7   1   3       3104.89       2966.32        53.14 o
   8   1   3         37.16         24.01        14.57 o
   9   1   3        706.05        530.71        31.56 o
  10   1   3        303.01        301.33        33.29 o
  11   1   3        580.24        644.71        50.91 o
  12   1   3         28.38         58.05        45.82 o
   0   2   3      43176.88      43435.87       501.37 o
   1   2   3      51990.57      52167.49       441.59 o
   2   2   3       7043.12       7537.88        69.60 o
   3   2   3       6493.23       6357.80        60.66 o
   4   2   3        915.21        898.91        16.58 o
   5   2   3       9583.36       9143.66        89.13 o
   6   2   3         64.05         81.40        10.73 o
   7   2   3        103.88        131.66        18.42 o
   8   2   3        455.81        472.06        29.85 o
   9   2   3       4036.18       4038.22        76.56 o
  10   2   3         34.81         67.09        28.44 o
  11   2   3         65.57         64.24        33.23 o
  12   2   3         33.96         61.92        43.26 o
   1   3   3         46.32         47.89         5.03 o
   2   3   3       2244.96       2207.65        25.97 o
   3   3   3       1184.06       1121.29        17.06 o
   4   3   3        157.68        145.77         8.13 o
   5   3   3       4338.06       4484.55        52.64 o
   6   3   3         18.10         47.30         9.56 o
   7   3   3       2292.25       2316.45        56.94 o
   8   3   3        667.06        591.92        35.45 o
   9   3   3        312.70        420.16        33.10 o
  10   3   3         19.64         34.69        25.36 o
  11   3   3         63.58         54.44        36.95 o
  12   3   3         47.62         55.96        38.64 o
   0   4   3       4143.34       4128.75        59.72 o
   1   4   3       2908.06       2777.31        31.31 o
   2   4   3         17.19         16.38         5.37 o
   3   4   3       5435.60       5383.25        54.89 o
   4   4   3       1946.54       2048.61        26.90 o
   5   4   3       1597.40       1384.40        29.51 o
   6   4   3        443.54        437.18        20.04 o
   7   4   3        409.93        447.91        20.27 o
   8   4   3         29.59          3.86        13.69 o
   9   4   3        254.00        268.73        28.28 o
  10   4   3         58.28         50.27        26.73 o
  11   4   3          4.76        -12.82        32.72 o
  12   4   3          1.43         72.19        40.86 o
   1   5   3      19391.68      19068.35       163.26 o
   2   5   3        254.68        303.34        12.09 o
   3   5   3      20513.69      20484.50       175.92 o
   4   5   3       2576.26       2929.46        34.51 o
   5   5   3       4779.75       4579.71        52.15 o
   6   5   3       1266.46       1337.44        28.03 o
   7   5   3       6956.89       6897.74       101.45 o
   8   5   3        128.93        121.06        18.86 o
   9   5   3        412.72        380.81        23.76 o
  10   5   3        628.96        666.18        49.72 o
  11   5   3       2331.24       2431.41        88.83 o
   0   6   3         52.09         77.66        13.81 o
   1   6   3      12555.72      12369.50       112.44 o
   2   6   3         11.73         20.87         8.04 o
   3   6   3       4163.23       3953.00        48.07 o
   4   6   3        115.48         99.97        10.87 o
   5   6   3       7019.02       6928.86        78.94 o
   6   6   3         67.64         34.01        10.00 o
   7   6   3       4025.23       4000.66        58.27 o
   8   6   3        364.28        362.20        44.00 o
   9   6   3       3907.62       4068.12       106.12 o
  10   6   3         20.86         14.70        21.68 o
  11   6   3         73.87         89.02        35.97 o
   1   7   3        716.88        719.22        19.90 o
   2   7   3        146.38        177.87        15.11 o
   3   7   3        392.86        428.80        18.44 o
   4   7   3        250.61        242.03        17.42 o
   5   7   3        435.78        476.20        22.56 o
   6   7   3        629.27        618.23        23.76 o
   7   7   3        103.27        117.38        14.33 o
   8   7   3         24.61          2.82        19.57 o
   9   7   3        317.91        357.79        37.81 o
  10   7   3         50.52         57.52        22.70 o
  11   7   3         66.41         89.60        37.78 o
   0   8   3        176.38        138.00        18.54 o
   1   8   3       3063.42       2996.18        43.49 o
   2   8   3         24.20         20.70        12.65 o
   3   8   3       3193.63       3029.95        48.02 o
   4   8   3       2231.94       2168.17        49.77 o
   5   8   3       2963.80       2840.05        50.84 o
   6   8   3       1049.64       1046.96        34.04 o
   7   8   3        411.00        454.24        24.67 o
   8   8   3          3.41         -8.37        13.73 o
   9   8   3       1645.86       1774.44        67.29 o
  10   8   3        104.96        135.63        28.41 o
   1   9   3       3594.08       3658.06        54.50 o
   2   9   3       1548.81       1632.67        57.67 o
   3   9   3       7127.74       7134.17        92.55 o
   4   9   3        545.06        495.97        26.39 o
   5   9   3        914.12        898.98        35.88 o
   6   9   3         97.00        114.78        19.19 o
   7   9   3       4012.20       4073.28       107.38 o
   8   9   3         34.80         51.95        18.80 o
   9   9   3        132.33        143.75        30.42 o
   0  10   3        242.46        266.64        28.43 o
   1  10   3        272.68        260.50        21.24 o
   2  10   3         13.55         17.24        16.69 o
   3  10   3        227.99        227.32        23.37 o
   4  10   3         62.24         36.40        18.12 o
   5  10   3       1300.57       1382.05        43.30 o
   6  10   3        100.33        100.95        20.87 o
   7  10   3         20.31         20.51        20.01 o
   8  10   3        396.41        396.27        29.41 o
   9  10   3         25.22         56.57        36.24 o
   1  11   3        205.94        192.06        22.50 o
   2  11   3         39.19         67.86        21.46 o
   3  11   3        330.46        323.31        32.20 o
   4  11   3        106.79        112.10        23.90 o
   5  11   3         63.02         85.85        22.32 o
   6  11   3        197.98        160.83        25.33 o
   7  11   3        399.67        387.05        31.02 o
   8  11   3         24.47         37.30        25.71 o
   0  12   3        772.52        834.79        59.03 o
   1  12   3        244.98        235.96        28.45 o
   2  12   3          7.20          6.00        22.43 o
   3  12   3        738.92        782.73        38.89 o
   4  12   3        365.04        364.85        31.92 o
   5  12   3       1904.29       1983.24        63.21 o
   6  12   3         39.58         20.11        23.90 o
   7  12   3         42.95         53.86        29.76 o
   1  13   3        413.00        463.79        42.17 o
   2  13   3        192.82        138.77        31.26 o
   3  13   3        916.12        871.34        43.98 o
   4  13   3          4.34        -26.56        26.56 o
   5  13   3         53.85         54.38        30.06 o
   0  14   3         18.34        -12.17        49.26 o
   1  14   3         46.42         -9.97        34.61 o
   2  14   3          2.66        -32.88        32.88 o
   3  14   3          3.11        -23.82        31.03 o
   0   0   4       4189.48       4301.09        75.08 o
   1   0   4      19416.92      20146.95       255.78 o
   2   0   4       1314.00       1362.94        20.85 o
   3   0   4       5164.17       5501.57        65.15 o
   4   0   4      36875.20      37561.25       428.60 o
   5   0   4        437.34        441.50        21.67 o
   6   0   4       2289.68       2209.33        64.16 o
   7   0   4        112.08        103.65        21.16 o
   8   0   4       6038.43       5842.28       175.29 o
   9   0   4        299.97        287.72        75.60 o
  10   0   4        857.79        722.30        68.10 o
  11   0   4        355.03        269.26        55.36 o
  12   0   4         38.28         -7.21        65.42 o
   1   1   4       1029.58       1039.95        15.67 o
   2   1   4      14037.08      14360.54       116.31 o
   3   1   4        195.23        186.90         6.52 o
   4   1   4        972.43        972.03        14.85 o
   5   1   4        278.71        262.26        10.69 o
   6   1   4       6547.67       6520.98        76.01 o
   7   1   4         13.32         23.68        12.16 o
   8   1   4       1103.19       1083.72        65.77 o
   9   1   4        289.99        319.86        26.73 o
  10   1   4        632.12        702.42        49.95 o
  11   1   4        483.84        522.02        52.22 o
  12   1   4        408.04        345.68        58.21 o
   0   2   4       2473.39       2599.36        36.41 o
   1   2   4      13010.58      13419.78       124.11 o
   2   2   4       4836.81       4996.17        51.59 o
   3   2   4       2469.86       2603.97        27.85 o
   4   2   4       3739.01       3777.03        37.42 o
   5   2   4         24.49         28.34         5.52 o
   6   2   4         83.47         95.32         9.95 o
   7   2   4        443.41        452.04        16.29 o
   8   2   4        832.91        769.95        34.87 o
   9   2   4       1041.14       1107.40        44.21 o
  10   2   4         44.77         52.40        26.05 o
  11   2   4          5.98         46.29        39.79 o
  12   2   4          1.96         38.74        43.43 o
   1   3   4      15196.27      15928.77       140.73 o
   2   3   4      13540.67      13461.59       119.28 o
   3   3   4       9098.29       9256.71        90.60 o
   4   3   4        105.53        106.05         7.62 o
   5   3   4        459.89        454.53        12.95 o
   6   3   4      14960.75      14740.57       133.62 o
   7   3   4        702.45        793.07        29.41 o
   8   3   4        733.57        696.09        35.41 o
   9   3   4         18.37         34.77        21.18 o
  10   3   4       3173.31       3200.87       102.33 o
  11   3   4        452.59        406.96        48.13 o
  12   3   4        775.02        696.48        60.05 o
   0   4   4      26232.96      26256.97       308.88 o
   1   4   4       1177.68       1333.33        20.51 o
   2   4   4         20.27         35.79         5.89 o
   3   4   4       3522.09       3498.02        42.33 o
   4   4   4      11271.53      11093.47        99.44 o
   5   4   4       3139.31       3382.03        37.49 o
   6   4   4       2889.17       2955.23        41.50 o
   7   4   4          4.21          0.80        10.62 o
   8   4   4       1419.21       1488.04        41.86 o
   9   4   4        208.19        240.49        29.83 o
  10   4   4         78.99         42.34        28.42 o
  11   4   4         35.93         42.01        41.77 o
  12   4   4        786.10       1003.44        69.04 o
   1   5   4        178.37        238.65        10.67 o
   2   5   4       3800.87       3967.18        43.75 o
   3   5   4        890.18        932.37        19.99 o
   4   5   4        152.58        153.04         9.10 o
   5   5   4        429.66        429.46        22.86 o
   6   5   4        134.70        111.56        10.27 o
   7   5   4         21.61         22.45        11.80 o
   8   5   4        155.04        110.27        16.58 o
   9   5   4         12.38         15.78        21.81 o
  10   5   4          5.47         16.51        28.80 o
  11   5   4         11.95         68.45        39.26 o
   0   6   4      18783.87      18816.14       232.04 o
   1   6   4       1838.62       1896.63        28.05 o
   2   6   4       1059.46       1126.66        24.98 o
   3   6   4        414.90        362.73        14.98 o
   4   6   4       6814.90       6722.13        72.68 o
   5   6   4        289.68        277.78        15.75 o
   6   6   4       3480.11       3601.40        48.61 o
   7   6   4         18.58         10.12        11.97 o
   8   6   4       1014.41        961.22        38.63 o
   9   6   4         82.56         85.17        24.31 o
  10   6   4        863.57        866.68        43.38 o
  11   6   4          0.59         54.94        34.18 o
   1   7   4        135.00        106.64        11.45 o
   2   7   4      17052.44      16870.07       159.00 o
   3   7   4         26.21         16.42        10.84 o
   4   7   4       1805.59       1764.67        37.17 o
   5   7   4       1441.19       1329.81        36.29 o
   6   7   4       3407.75       3400.73        56.58 o
   7   7   4       1279.89       1247.59        40.21 o
   8   7   4        547.23        593.87        35.64 o
   9   7   4         22.77          9.73        26.71 o
  10   7   4        713.49        713.66        37.20 o
  11   7   4        185.30        297.69        49.61 o
   0   8   4       6597.22       6662.17       101.56 o
   1   8   4        131.99        123.55        12.91 o
   2   8   4         27.19         27.49        13.33 o
   3   8   4        280.71        258.92        18.35 o
   4   8   4       4634.07       4482.86        65.83 o
   5   8   4        460.35        476.24        32.89 o
   6   8   4        109.60         94.82        18.12 o
   7   8   4        856.44        856.32        33.08 o
   8   8   4        726.50        732.28        33.41 o
   9   8   4        333.60        436.71        35.41 o
  10   8   4         63.67        103.55        29.77 o
   1   9   4          0.81         -5.76        12.70 o
   2   9   4        199.11        194.85        18.44 o
   3   9   4         23.98         28.77        16.98 o
   4   9   4          2.65        -11.89        15.47 o
   5   9   4         94.17        108.06        19.53 o
   6   9   4         46.11         31.66        17.15 o
   7   9   4          2.89         13.86        18.48 o
   8   9   4         11.67         21.09        20.59 o
   9   9   4        357.62        399.95        36.70 o
   0  10   4       6238.11       6386.77       112.89 o
   1  10   4       1375.89       1370.22        38.51 o
   2  10   4        333.11        354.03        24.10 o
   3  10   4          6.55        -10.72        18.24 o
   4  10   4       3269.76       3273.70        63.67 o
   5  10   4        288.52        311.61        24.87 o
   6  10   4        620.97        669.56        33.79 o
   7  10   4         24.09         67.42        22.42 o
   8  10   4        570.94        709.55        34.41 o
   9  10   4        108.03        106.71        39.84 o
   1  11   4        189.59        194.68        23.10 o
   2  11   4       2945.42       3132.39        89.06 o
   3  11   4        570.34        564.93        32.60 o
   4  11   4          2.53         26.73        22.30 o
   5  11   4        130.85        152.73        27.48 o
   6  11   4        877.82        860.62        39.74 o
   7  11   4        213.64        198.44        28.89 o
   8  11   4         97.47        140.44        35.56 o
   0  12   4         19.72         21.82        35.27 o
   1  12   4        224.16        185.20        27.45 o
   2  12   4        316.03        346.39        31.45 o
   3  12   4         40.59         33.89        23.68 o
   4  12   4        174.11        174.27        29.75 o
   5  12   4          2.47        -11.60        25.42 o
   6  12   4         73.54         35.01        27.99 o
   7  12   4          0.45         27.94        31.05 o
   1  13   4         86.93         67.68        34.04 o
   2  13   4       1159.60       1142.24        51.14 o
   3  13   4        211.64        262.05        31.52 o
   4  13   4         61.07          3.63        27.31 o
   5  13   4        100.55         84.26        31.40 o
   0  14   4       1968.34       1959.36       143.16 o
   1  14   4        227.81        198.79        39.70 o
   2  14   4         20.96          6.38        34.85 o
   3  14   4         48.21         11.69        34.25 o
   1   1   5      22545.02      23516.27       203.29 o
   2   1   5       2018.84       1991.41        25.08 o
   3   1   5      11549.66      11559.35       100.09 o
   4   1   5       1037.00       1023.02        16.74 o
   5   1   5       2675.11       2671.89        30.09 o
   6   1   5       3799.66       3925.43        44.94 o
   7   1   5       6340.84       6172.30        73.52 o
   8   1   5         65.53         63.01        19.50 o
   9   1   5       1276.59       1217.16        86.51 o
  10   1   5        364.68        328.89        43.51 o
  11   1   5       1561.07       1453.06        92.42 o
  12   1   5          3.65         22.47        46.08 o
   0   2   5        114.93        118.08         7.76 o
   1   2   5      26998.36      27634.83       222.19 o
   2   2   5         25.85         32.68         4.78 o
   3   2   5       7633.47       7689.11        70.66 o
   4   2   5       7043.78       6760.54        63.69 o
   5   2   5      14848.52      14963.68       130.10 o
   6   2   5        227.90        240.26        11.17 o
   7   2   5       2007.67       2003.80        40.28 o
   8   2   5       3280.74       3262.04        99.01 o
   9   2   5       5284.70       5240.80       108.14 o
  10   2   5        117.89        101.57        35.43 o
  11   2   5         42.26          3.21        40.19 o
  12   2   5        128.13        236.65        92.73 o
   1   3   5        170.75        216.98         8.65 o
   2   3   5        233.09        183.30         9.15 o
   3   3   5        514.26        436.78        12.89 o
   4   3   5        201.21        234.00        10.70 o
   5   3   5        997.34        979.39        17.82 o
   6   3   5        254.48        303.44        15.55 o
   7   3   5        490.35        469.54        17.07 o
   8   3   5        177.42        165.34        15.75 o
   9   3   5         18.41         17.37        23.81 o
  10   3   5         12.47          7.49        38.62 o
  11   3   5        431.63        405.99        81.11 o
  12   3   5         36.59          4.23        44.79 o
   0   4   5        411.26        395.51        19.46 o
   1   4   5       9795.62      10201.02        96.13 o
   2   4   5          8.86          8.32         5.74 o
   3   4   5        100.86         50.32         7.46 o
   4   4   5       1454.68       1344.56        24.20 o
   5   4   5       3383.75       3352.64        41.00 o
   6   4   5         82.09         69.38        10.53 o
   7   4   5        146.60        157.50        10.15 o
   8   4   5       2822.75       2636.33        50.82 o
   9   4   5        379.34        415.15        25.09 o
  10   4   5          3.90         20.14        31.84 o
  11   4   5          3.92         15.96        38.00 o
  12   4   5         77.45        150.96        50.11 o
   1   5   5       3874.19       3830.90        55.24 o
   2   5   5       9828.23       9880.08        99.32 o
   3   5   5      15836.38      15300.01       147.36 o
   4   5   5       1349.44       1527.72        26.46 o
   5   5   5        312.36        319.75        15.60 o
   6   5   5       4788.38       4729.60        58.69 o
   7   5   5       4215.22       4059.85        60.59 o
   8   5   5        427.21        382.26        29.35 o
   9   5   5         67.75         33.55        23.21 o
  10   5   5        395.44        529.65        51.81 o
  11   5   5        397.77        513.49        58.59 o
   0   6   5      14193.38      14310.61       182.27 o
   1   6   5       4962.00       4875.25        53.36 o
   2   6   5         63.97         93.55         9.50 o
   3   6   5       2239.59       2179.06        38.38 o
   4   6   5       3592.68       3533.12        49.98 o
   5   6   5       3915.16       3946.93        54.77 o
   6   6   5        415.18        383.98        18.37 o
   7   6   5         19.05         -3.27        12.33 o
   8   6   5        136.01        149.01        24.36 o
   9   6   5       1119.33       1265.86        60.01 o
  10   6   5         27.79         53.49        26.03 o
  11   6   5         33.42         34.85        45.71 o
   1   7   5       1278.75       1308.41        28.23 o
   2   7   5         24.01         12.06         9.44 o
   3   7   5        371.45        396.24        20.74 o
   4   7   5       1243.76       1217.55        32.90 o
   5   7   5        411.36        409.98        22.82 o
   6   7   5         40.94         12.57        14.41 o
   7   7   5        302.75        265.80        17.82 o
   8   7   5        118.88         94.43        15.63 o
   9   7   5         88.49         83.00        24.86 o
  10   7   5        138.54        156.50        24.44 o
   0   8   5        677.11        662.57        30.34 o
   1   8   5       1480.24       1548.65        31.85 o
   2   8   5          1.03         -7.06        13.00 o
   3   8   5        910.32        834.09        35.73 o
   4   8   5        220.41        234.15        19.31 o
   5   8   5       2380.08       2403.13        46.92 o
   6   8   5         17.16         37.68        17.35 o
   7   8   5         34.44         37.45        17.97 o
   8   8   5        327.99        350.89        27.13 o
   9   8   5        399.25        335.25        39.44 o
  10   8   5          2.17         14.78        26.94 o
   1   9   5       3312.90       3187.16        48.78 o
   2   9   5       3746.80       3691.92        57.93 o
   3   9   5       1568.36       1560.54        61.83 o
   4   9   5         79.51        101.93        18.98 o
   5   9   5       2046.16       2014.65        50.00 o
   6   9   5        333.31        411.59        32.24 o
   7   9   5       3194.01       3103.00        76.17 o
   8   9   5        161.86        180.74        20.83 o
   9   9   5         37.33         89.29        32.33 o
   0  10   5        289.60        287.76        29.26 o
   1  10   5       2006.09       1946.02        50.80 o
   2  10   5         68.57         52.74        18.20 o
   3  10   5        139.68        107.98        21.65 o
   4  10   5        198.71        176.82        28.92 o
   5  10   5         34.20         82.30        23.62 o
   6  10   5         25.25          1.71        21.24 o
   7  10   5        875.71        859.81        47.89 o
   8  10   5         31.45         33.05        21.01 o
   1  11   5        504.73        588.57        31.44 o
   2  11   5        634.99        620.76        33.66 o
   3  11   5        787.16        870.53        38.91 o
   4  11   5        209.06        201.82        27.78 o
   5  11   5         57.89         55.55        24.37 o
   6  11   5          6.72         18.08        24.92 o
   7  11   5        319.06        331.36        32.08 o
   8  11   5        178.69        215.57        34.32 o
   0  12   5       1272.42       1359.64        90.94 o
   1  12   5       2298.19       2368.36        61.40 o
   2  12   5         20.05         36.20        24.14 o
   3  12   5        698.67        775.01        38.96 o
   4  12   5        201.31        209.20        30.84 o
   5  12   5       1302.45       1286.46        56.15 o
   6  12   5          2.04        -21.29        25.81 o
   1  13   5        816.04        847.78        46.02 o
   2  13   5        123.68         98.44        30.31 o
   3  13   5       1155.43       1139.84        54.22 o
   4  13   5         61.90         69.41        29.57 o
   5  13   5        368.44        343.94        37.63 o
   0  14   5         50.54         63.82        54.46 o
   1  14   5         38.69          7.84        35.85 o
   2  14   5          2.44         -5.70        33.08 o
   0   0   6      34777.09      36039.35       643.56 o
   1   0   6       8028.84       8323.25       106.48 o
   2   0   6        769.56        836.04        20.21 o
   3   0   6        160.71        246.45        11.54 o
   4   0   6      24770.84      25019.26       321.23 o
   5   0   6       2147.71       2056.71        33.90 o
   6   0   6         62.59         51.98        11.14 o
   7   0   6         47.60         40.74         9.79 o
   8   0   6       5746.90       5675.48       244.65 o
   9   0   6        201.99        270.84        46.78 o
  10   0   6       2631.14       2323.59       155.80 o
  11   0   6          3.65         16.09        56.95 o
  12   0   6       1164.63       1148.01       125.68 o
   1   1   6       3695.82       3672.33        38.99 o
   2   1   6      20015.11      20304.33       205.05 o
   3   1   6       3858.74       4046.60        42.02 o
   4   1   6        290.87        309.05        11.23 o
   5   1   6        760.89        684.56        17.02 o
   6   1   6       2951.78       2808.73        37.53 o
   7   1   6       2614.73       2531.55        42.86 o
   8   1   6        748.86        749.82        35.96 o
   9   1   6        354.16        361.82        43.47 o
  10   1   6        463.46        514.97        53.28 o
  11   1   6         12.96         11.35        41.45 o
  12   1   6         87.21         22.43        51.39 o
   0   2   6      10283.73      10570.74       144.80 o
   1   2   6       1709.09       1819.33        22.50 o
   2   2   6       2478.47       2753.36        37.07 o
   3   2   6        112.83        141.32         9.43 o
   4   2   6        101.25         69.62         6.69 o
   5   2   6        816.74        823.28        16.54 o
   6   2   6         13.06         11.86         7.02 o
   7   2   6        261.12        277.74        18.11 o
   8   2   6        317.30        335.46        21.53 o
   9   2   6         86.83        143.19        36.83 o
  10   2   6          1.64        -29.54        31.95 o
  11   2   6          1.94         14.57        47.07 o
  12   2   6        104.40         85.49        62.70 o
   1   3   6       4972.69       4846.10        51.14 o
   2   3   6      34440.80      34936.37       328.93 o
   3   3   6       4283.12       4196.15        46.18 o
   4   3   6       1319.76       1416.28        28.65 o
   5   3   6        826.94        887.23        19.23 o
   6   3   6       2149.83       2041.51        30.64 o
   7   3   6       1571.56       1618.69        25.80 o
   8   3   6       2128.28       2062.55        44.82 o
   9   3   6         13.27         26.00        26.76 o
  10   3   6        210.32        277.06        51.68 o
  11   3   6        323.71        319.64        53.42 o
  12   3   6        335.18        338.86        74.07 o
   0   4   6      18427.12      19314.38       255.83 o
   1   4   6       8783.21       8352.38        84.71 o
   2   4   6          3.65         10.89         6.14 o
   3   4   6       1113.22       1031.40        23.31 o
   4   4   6       8945.05       8799.25        87.29 o
   5   4   6         94.51         81.83         9.32 o
   6   4   6       2130.51       2017.43        29.64 o
   7   4   6       3738.49       3663.14        49.81 o
   8   4   6       1307.66       1295.93        44.97 o
   9   4   6       2149.27       2194.68        64.34 o
  10   4   6        343.24        281.42        55.69 o
  11   4   6        344.22        339.08        60.78 o
   1   5   6         90.68         85.00         9.55 o
   2   5   6        608.84        724.22        19.92 o
   3   5   6          1.10          7.63         8.36 o
   4   5   6        237.77        247.21        13.69 o
   5   5   6       2359.30       2306.70        37.39 o
   6   5   6       2159.19       2198.62        38.21 o
   7   5   6        956.82        940.36        31.64 o
   8   5   6          8.29         11.56        18.57 o
   9   5   6        119.96        135.34        28.40 o
  10   5   6        271.49        279.94        26.50 o
  11   5   6         38.94        121.10        48.18 o
   0   6   6       2225.53       2019.42        42.63 o
   1   6   6       3461.63       3247.14        40.63 o
   2   6   6        533.86        567.49        17.62 o
   3   6   6       2905.80       2935.42        58.80 o
   4   6   6        960.85        973.54        33.42 o
   5   6   6       2945.31       2766.82        46.22 o
   6   6   6         61.49         57.98        12.82 o
   7   6   6         13.50          6.62        15.91 o
   8   6   6        469.72        457.40        28.71 o
   9   6   6       1105.76       1168.47        44.70 o
  10   6   6        441.83        452.24        37.25 o
  11   6   6          7.12        -38.56        38.56 o
   1   7   6       3437.40       3396.35        43.77 o
   2   7   6       8283.44       8115.58        85.36 o
   3   7   6       4845.63       4786.54        67.34 o
   4   7   6       1613.69       1718.16        53.43 o
   5   7   6       1199.91       1118.37        37.38 o
   6   7   6       2815.75       2890.66        78.79 o
   7   7   6       1299.08       1377.42        55.31 o
   8   7   6        778.85        815.39        34.53 o
   9   7   6        489.62        512.96        39.18 o
  10   7   6        221.87        282.51        30.69 o
   0   8   6       1284.04       1309.69        42.62 o
   1   8   6       1000.72        986.30        25.99 o
   2   8   6        436.39        420.72        19.63 o
   3   8   6        276.62        270.32        21.64 o
   4   8   6       2295.04       2240.84        48.26 o
   5   8   6       1079.78       1113.22        43.29 o
   6   8   6        244.47        242.37        22.77 o
   7   8   6        184.22        208.88        28.73 o
   8   8   6        527.21        572.36        32.64 o
   9   8   6        109.43        146.12        29.19 o
  10   8   6          6.59        -32.56        32.56 o
   1   9   6         61.43         74.12        14.99 o
   2   9   6        620.96        596.79        31.95 o
   3   9   6        128.12        135.79        20.36 o
   4   9   6         21.42          4.16        17.78 o
   5   9   6        111.64         86.90        32.55 o
   6   9   6        274.01        358.89        28.88 o
   7   9   6         11.71         31.43        20.02 o
   8   9   6        468.60        499.59        27.66 o
   9   9   6        192.16        240.85        33.21 o
   0  10   6       1636.61       1696.04        57.62 o
   1  10   6         90.51         91.19        16.60 o
   2  10   6         39.40         21.85        19.07 o
   3  10   6       1361.61       1300.86        47.60 o
   4  10   6       3011.04       3082.89        74.24 o
   5  10   6       1785.76       1907.90        58.42 o
   6  10   6         79.55        103.28        25.30 o
   7  10   6        159.15        172.22        28.45 o
   8  10   6       1586.97       1582.66        52.06 o
   1  11   6        202.97        198.65        24.33 o
   2  11   6       2688.07       2649.34        60.18 o
   3  11   6        112.61        120.62        24.86 o
   4  11   6        122.84        121.93        26.61 o
   5  11   6         68.49         61.06        26.38 o
   6  11   6       2459.86       2442.38        71.37 o
   7  11   6         37.14         73.21        27.57 o
   0  12   6        302.68        359.54        39.00 o
   1  12   6          0.61        -22.48        22.48 o
   2  12   6         21.02        -13.30        23.58 o
   3  12   6         64.84          3.57        25.35 o
   4  12   6        308.10        262.90        32.24 o
   5  12   6          6.91         27.49        27.42 o
   6  12   6         10.25         20.70        29.60 o
   1  13   6        152.40        143.42        32.02 o
   2  13   6        455.21        481.79        45.46 o
   3  13   6        231.77        252.83        35.96 o
   4  13   6        235.85        208.67        39.22 o
   5  13   6          8.25         26.58        32.75 o
   0  14   6       1766.89       1753.13       155.18 o
   1  14   6        184.48        149.26        47.68 o
   2  14   6        192.15        212.89        40.14 o
   1   1   7       1445.99       1388.42        19.97 o
   2   1   7       6365.87       6225.35        76.74 o
   3   1   7       4925.78       4784.96        50.82 o
   4   1   7        718.56        797.62        16.20 o
   5   1   7       1453.08       1364.18        28.11 o
   6   1   7        787.01        774.74        19.90 o
   7   1   7       7409.15       7311.02        86.10 o
   8   1   7        501.36        487.77        21.94 o
   9   1   7         67.87         44.57        29.48 o
  10   1   7       1160.65       1250.95        85.03 o
  11   1   7        388.20        458.16        62.83 o
  12   1   7        261.87        322.44        60.88 o
   0   2   7      18209.70      18371.22       224.18 o
   1   2   7       6058.62       5968.83        58.27 o
   2   2   7       1070.37       1157.28        23.09 o
   3   2   7       2340.32       2176.01        29.84 o
   4   2   7      14690.67      14622.62       130.10 o
   5   2   7       7735.45       7509.92        76.24 o
   6   2   7       1695.13       1648.46        27.99 o
   7   2   7        955.01        957.66        24.42 o
   8   2   7        721.61        763.29        29.78 o
   9   2   7       2369.76       2200.96        89.15 o
  10   2   7        332.44        393.29        57.95 o
  11   2   7         38.90         48.05        48.83 o
  12   2   7        281.15        398.42        79.86 o
   1   3   7       9067.42       9398.76        86.85 o
   2   3   7       3053.49       3080.49        34.33 o
   3   3   7       6898.04       7446.47        77.55 o
   4   3   7         47.23         44.36         6.36 o
   5   3   7       1821.07       1777.28        26.54 o
   6   3   7       3056.73       3180.13        42.90 o
   7   3   7       2771.94       2777.38        40.83 o
   8   3   7        203.09        249.23        25.07 o
   9   3   7          6.22         -2.85        14.01 o
  10   3   7        732.44        856.12        75.03 o
  11   3   7        446.66        431.55        75.93 o
   0   4   7       8448.24       8990.91       130.88 o
   1   4   7        637.24        690.18        18.78 o
   2   4   7        360.83        415.28        17.34 o
   3   4   7        139.24        137.20        14.55 o
   4   4   7        323.78        322.66        14.40 o
   5   4   7       1898.05       1914.60        33.02 o
   6   4   7        515.65        493.63        16.63 o
   7   4   7         42.34         19.51        11.70 o
   8   4   7        161.12        149.92        20.09 o
   9   4   7        565.01        551.32        37.40 o
  10   4   7        125.79        138.07        59.67 o
  11   4   7        137.35        146.94        77.88 o
   1   5   7       5676.26       5518.53        62.85 o
   2   5   7       8604.10       8339.10        84.72 o
   3   5   7      10427.65      10416.94       108.24 o
   4   5   7        349.49        356.98        18.63 o
   5   5   7        177.24        178.62        18.16 o
   6   5   7       2590.48       2570.52        45.20 o
   7   5   7       1749.40       1711.83        46.04 o
   8   5   7          9.04         10.22        11.21 o
   9   5   7         92.35        142.59        28.40 o
  10   5   7        653.85        738.16        49.65 o
  11   5   7        412.21        417.08        55.37 o
   0   6   7       3897.29       3744.79        64.00 o
   1   6   7       6647.86       6395.31        67.16 o
   2   6   7          4.61          5.49         8.56 o
   3   6   7       1095.30       1099.97        30.02 o
   4   6   7       3995.86       3851.31        64.70 o
   5   6   7       1082.95        986.31        33.52 o
   6   6   7        157.65        182.77        18.08 o
   7   6   7        320.91        306.82        16.75 o
   8   6   7       1100.57       1080.50        51.76 o
   9   6   7        635.96        614.49        35.74 o
  10   6   7          5.62          8.41        25.28 o
  11   6   7         75.88        148.87        53.68 o
   1   7   7         85.42         77.97        11.53 o
   2   7   7          7.82         15.67        10.38 o
   3   7   7         27.50         38.41        14.12 o
   4   7   7        556.98        578.39        26.54 o
   5   7   7         15.37         -4.45        16.34 o
   6   7   7        402.81        386.76        26.72 o
   7   7   7         42.76         17.10        16.22 o
   8   7   7         39.74         28.39        19.62 o
   9   7   7         29.06         46.86        24.52 o
  10   7   7         16.31         20.65        23.25 o
   0   8   7       9780.87       9312.81       134.05 o
   1   8   7       6654.97       6699.35        76.10 o
   2   8   7        461.08        466.70        20.57 o
   3   8   7        970.31        958.54        41.92 o
   4   8   7       1785.58       1757.70        54.53 o
   5   8   7       4272.82       4262.93        77.04 o
   6   8   7         26.50         31.33        19.82 o
   7   8   7          5.86         -2.79        18.66 o
   8   8   7       1108.44       1142.09        44.22 o
   9   8   7        998.48       1031.31        49.53 o
  10   8   7        203.71        199.11        40.08 o
   1   9   7       2653.22       2624.23        47.60 o
   2   9   7       2443.70       2332.71        52.70 o
   3   9   7       2527.76       2517.42        73.11 o
   4   9   7          0.99        -17.98        22.21 o
   5   9   7        250.27        310.31        28.51 o
   6   9   7       2592.69       2603.17        64.62 o
   7   9   7        951.07       1090.68        44.63 o
   8   9   7        216.04        221.19        25.28 o
   9   9   7          2.11         -5.76        24.12 o
   0  10   7        108.61        137.55        27.00 o
   1  10   7        385.38        456.44        28.81 o
   2  10   7         12.92         -1.82        18.44 o
   3  10   7        550.29        501.01        32.81 o
   4  10   7        254.47        286.31        28.94 o
   5  10   7        604.96        569.91        35.67 o
   6  10   7          0.20        -22.61        22.61 o
   7  10   7         84.74         82.15        25.23 o
   8  10   7         61.59         40.16        24.56 o
   1  11   7        351.95        356.15        25.49 o
   2  11   7        449.53        468.35        30.97 o
   3  11   7        596.08        583.99        36.94 o
   4  11   7          6.25          7.45        23.76 o
   5  11   7         24.49         42.13        26.54 o
   6  11   7        288.18        287.00        32.52 o
   7  11   7         78.62         93.34        28.89 o
   0  12   7        645.26        697.08        47.72 o
   1  12   7        360.01        447.56        35.51 o
   2  12   7         34.13        -13.89        25.27 o
   3  12   7       1089.33       1098.12        48.79 o
   4  12   7       1026.60       1048.49        49.07 o
   5  12   7       1046.76       1038.27        56.77 o
   6  12   7         34.86         31.67        31.13 o
   1  13   7        252.61        197.00        34.92 o
   2  13   7        562.39        567.84        49.17 o
   3  13   7        170.36        143.25        33.42 o
   4  13   7         42.32         31.95        29.96 o
   0  14   7          0.64        -22.16        59.79 o
   1  14   7         10.03        -12.89        38.53 o
   0   0   8      17869.09      18261.83       343.07 o
   1   0   8       4575.42       4368.45        71.51 o
   2   0   8        261.30        320.17        15.02 o
   3   0   8       9829.63      10329.92       146.21 o
   4   0   8      10286.88      10687.52       150.40 o
   5   0   8      12750.80      12969.43       196.07 o
   6   0   8       5129.66       4962.49        77.55 o
   7   0   8       9522.68       9954.33       222.52 o
   8   0   8        758.85        851.88        79.01 o
   9   0   8       6749.03       7323.90       261.66 o
  10   0   8       1400.32       1221.65       120.87 o
  11   0   8         14.45         27.75        75.74 o
  12   0   8          6.08        -60.58        60.58 o
   1   1   8       1454.62       1406.50        21.30 o
   2   1   8       2401.69       2317.17        36.98 o
   3   1   8       1821.22       1725.27        29.28 o
   4   1   8        362.36        353.04        10.69 o
   5   1   8       2434.88       2502.08        33.76 o
   6   1   8       1146.87       1095.81        20.08 o
   7   1   8       1278.80       1272.22        30.48 o
   8   1   8         45.95         43.26        18.13 o
   9   1   8       1491.42       1652.86        92.75 o
  10   1   8        448.25        349.22        63.33 o
  11   1   8        767.92        772.80        76.30 o
  12   1   8         74.13         27.14        53.63 o
   0   2   8        959.27       1064.00        26.85 o
   1   2   8       3574.40       3702.09        40.71 o
   2   2   8        120.65        116.87        10.09 o
   3   2   8        765.93        967.24        29.57 o
   4   2   8         58.52         64.12         9.63 o
   5   2   8       1422.35       1357.32        25.68 o
   6   2   8       1748.51       1746.16        28.02 o
   7   2   8         95.32        101.52        12.13 o
   8   2   8        689.36        667.93        24.84 o
   9   2   8         16.86          1.56        25.18 o
  10   2   8         16.67         53.51        42.55 o
  11   2   8          1.78         45.97        56.00 o
   1   3   8       1650.90       1576.37        24.00 o
   2   3   8       3263.62       3075.13        44.64 o
   3   3   8       6528.87       6255.46        71.06 o
   4   3   8        650.27        572.13        19.41 o
   5   3   8       2173.65       2237.92        34.45 o
   6   3   8       3230.18       2914.73        42.43 o
   7   3   8       4533.06       4498.67        70.06 o
   8   3   8        641.78        641.44        25.84 o
   9   3   8        460.93        462.58        36.28 o
  10   3   8        458.34        423.73        65.87 o
  11   3   8        477.76        327.61        92.56 o
   0   4   8      22813.60      21963.24       292.12 o
   1   4   8      12243.89      12372.66       123.63 o
   2   4   8       2443.12       2441.49        31.25 o
   3   4   8       1907.61       1808.86        24.86 o
   4   4   8       8082.41       7877.41       101.78 o
   5   4   8       5489.96       5322.31        72.98 o
   6   4   8        715.48        711.49        26.08 o
   7   4   8        133.01        127.24        20.60 o
   8   4   8       2451.71       2399.56        45.55 o
   9   4   8        702.68        812.84        44.48 o
  10   4   8        851.89        755.38        41.98 o
  11   4   8         19.54         -0.98        66.24 o
   1   5   8       1288.89       1293.61        31.09 o
   2   5   8       1391.84       1414.51        49.25 o
   3   5   8        182.16        208.01        12.68 o
   4   5   8         26.69         18.18        11.77 o
   5   5   8         63.91         66.54        15.55 o
   6   5   8        243.63        284.92        30.46 o
   7   5   8        130.78        103.43        22.80 o
   8   5   8          5.48          8.35        16.17 o
   9   5   8         23.06          9.64        14.92 o
  10   5   8        216.82        246.38        39.03 o
  11   5   8          9.58         27.02        71.00 o
   0   6   8       4058.43       3872.82        66.79 o
   1   6   8        507.72        491.53        22.73 o
   2   6   8        853.15        878.89        29.97 o
   3   6   8        241.95        276.05        18.55 o
   4   6   8       1634.83       1611.21        43.11 o
   5   6   8       1193.08       1108.67        80.61 o
   6   6   8        214.98        218.75        22.91 o
   7   6   8        140.61        157.34        16.46 o
   8   6   8        382.85        460.08        32.48 o
   9   6   8        350.59        374.04        37.92 o
  10   6   8         60.99         97.25        34.17 o
   1   7   8       2640.95       2573.13        38.28 o
   2   7   8       7101.90       6889.57       107.00 o
   3   7   8       3202.86       3120.80        64.57 o
   4   7   8        128.90        158.49        20.91 o
   5   7   8        320.01        319.87        25.37 o
   6   7   8       3564.53       3519.50        68.59 o
   7   7   8        981.42       1080.28        40.35 o
   8   7   8        570.49        530.23        35.93 o
   9   7   8         14.57         42.42        30.89 o
  10   7   8        798.02        881.11        65.72 o
   0   8   8       1662.77       1595.40        66.79 o
   1   8   8       1547.08       1454.84        32.16 o
   2   8   8         56.73         69.07        13.45 o
   3   8   8        409.08        404.39        31.06 o
   4   8   8        968.15       1032.25        43.80 o
   5   8   8         22.48         26.53        19.68 o
   6   8   8         11.96          5.81        19.26 o
   7   8   8        181.14        214.14        25.94 o
   8   8   8        587.33        547.83        37.91 o
   9   8   8         58.58         77.56        22.93 o
   1   9   8         51.14         39.66        14.59 o
   2   9   8        133.16        143.71        20.10 o
   3   9   8        473.34        454.96        31.52 o
   4   9   8          1.28         18.39        20.78 o
   5   9   8         69.72         55.62        21.86 o
   6   9   8        200.47        176.62        26.59 o
   7   9   8        709.16        664.64        37.52 o
   8   9   8         62.82         37.31        25.05 o
   9   9   8         29.25         25.85        25.83 o
   0  10   8       2184.10       2339.79       108.50 o
   1  10   8       2244.69       2275.08        46.64 o
   2  10   8         19.03         70.09        23.19 o
   3  10   8       1021.29       1087.87        44.11 o
   4  10   8       1235.90       1223.56        50.14 o
   5  10   8       1267.49       1236.38        49.07 o
   6  10   8        438.66        419.61        39.83 o
   7  10   8        142.82        143.92        28.21 o
   8  10   8        146.85        245.37        31.52 o
   1  11   8       1796.98       1800.55        69.49 o
   2  11   8       1786.53       1894.30        87.58 o
   3  11   8        841.84        843.17        42.28 o
   4  11   8        231.51        232.39        31.53 o
   5  11   8       1034.92       1003.73        51.72 o
   6  11   8        756.59        817.40        44.11 o
   7  11   8        941.06        826.44        47.94 o
   0  12   8         36.72        -27.85        51.63 o
   1  12   8          4.23         -5.50        27.08 o
   2  12   8          1.25        -10.43        28.72 o
   3  12   8        119.94        161.91        29.22 o
   4  12   8          5.86         44.44        28.89 o
   5  12   8         41.36         60.61        28.83 o
   6  12   8         56.89         45.30        31.83 o
   1  13   8        400.63        532.51        63.63 o
   2  13   8        122.43        169.03        39.70 o
   3  13   8        346.02        378.34        39.05 o
   4  13   8         53.19         33.08        38.35 o
   1   1   9       3888.40       4091.10        46.53 o
   2   1   9      31545.88      32546.09       311.19 o
   3   1   9       4983.61       5031.83        68.12 o
   4   1   9       1134.07       1181.65        20.47 o
   5   1   9        307.75        324.51        13.34 o
   6   1   9       5584.60       5362.51        61.90 o
   7   1   9        453.24        414.65        17.50 o
   8   1   9        901.01        879.51        36.64 o
   9   1   9          6.55         -0.12        22.92 o
  10   1   9        627.15        719.20        73.68 o
  11   1   9        685.75        566.94        70.89 o
   0   2   9      19940.94      20223.11       249.55 o
   1   2   9       4999.82       5025.37        53.05 o
   2   2   9        299.78        325.75        14.66 o
   3   2   9       4683.85       4523.57        58.64 o
   4   2   9       6495.27       6220.22        66.93 o
   5   2   9       4754.80       4650.24        65.72 o
   6   2   9         17.99         10.20        10.05 o
   7   2   9        348.91        314.70        20.10 o
   8   2   9       3856.32       4043.47        76.21 o
   9   2   9        628.02        612.35        46.08 o
  10   2   9         94.31         81.94        46.07 o
  11   2   9         22.02         30.41        49.05 o
   1   3   9        429.74        416.85        14.43 o
   2   3   9        560.59        527.90        19.27 o
   3   3   9        435.10        447.56        18.20 o
   4   3   9        342.32        333.58        17.20 o
   5   3   9         48.34         34.56        12.35 o
   6   3   9       4198.75       4210.71        63.18 o
   7   3   9        238.12        199.15        19.08 o
   8   3   9       1293.97       1263.80        29.83 o
   9   3   9         50.03         74.56        39.08 o
  10   3   9         19.00         43.68        49.12 o
  11   3   9        121.66        129.72        67.34 o
   0   4   9       5610.89       5357.26        89.37 o
   1   4   9       5287.47       5351.97        63.19 o
   2   4   9         15.03         -2.64         6.13 o
   3   4   9        991.01        911.96        22.46 o
   4   4   9       2166.56       2104.80        45.31 o
   5   4   9        226.32        216.41        18.66 o
   6   4   9         87.32         64.26        14.29 o
   7   4   9         42.19         47.38        18.93 o
   8   4   9        606.91        665.13        33.47 o
   9   4   9        488.21        524.57        71.52 o
  10   4   9        154.77        121.20        64.03 o
  11   4   9         53.26        136.44        82.91 o
   1   5   9       5292.21       5366.47        64.88 o
   2   5   9      10323.51       9886.82        99.36 o
   3   5   9       2735.78       2727.45        51.36 o
   4   5   9       1501.00       1556.67        48.36 o
   5   5   9        641.98        566.55        32.67 o
   6   5   9       1397.91       1352.36        44.18 o
   7   5   9       2675.13       2608.00        69.93 o
   8   5   9        351.63        386.41        29.32 o
   9   5   9         14.86         38.13        32.99 o
  10   5   9        172.94        181.58        48.78 o
  11   5   9        850.98        783.25       114.17 o
   0   6   9        486.94        513.51        25.77 o
   1   6   9        650.67        703.15        22.06 o
   2   6   9         57.37         68.57        11.46 o
   3   6   9       1584.63       1711.87        37.97 o
   4   6   9       2187.41       2171.61        53.15 o
   5   6   9       4689.40       4578.36        83.76 o
   6   6   9         44.29         41.63        19.92 o
   7   6   9        181.59        199.38        19.44 o
   8   6   9        821.47        805.71        41.78 o
   9   6   9        698.06        714.18        46.69 o
  10   6   9         12.97         89.56        38.88 o
   1   7   9         41.93         38.32        11.99 o
   2   7   9          5.85          7.47        11.20 o
   3   7   9        673.33        682.97        31.77 o
   4   7   9         16.09         23.33        18.87 o
   5   7   9        111.12         98.27        21.65 o
   6   7   9         11.33         -2.95        19.13 o
   7   7   9         82.20         95.73        22.11 o
   8   7   9         73.33         31.90        24.04 o
   9   7   9        251.27        229.48        29.57 o
  10   7   9         16.12         17.60        28.33 o
   0   8   9        977.78       1040.70        50.86 o
   1   8   9       1376.33       1394.10        33.15 o
   2   8   9         97.11         97.02        15.37 o
   3   8   9         34.15          8.78        17.86 o
   4   8   9       4017.11       3935.27        74.28 o
   5   8   9        557.73        557.06        33.43 o
   6   8   9        897.52        795.93        39.16 o
   7   8   9          3.10         21.68        21.32 o
   8   8   9        575.68        683.07        42.10 o
   9   8   9        259.25        242.05        30.25 o
   1   9   9        289.29        313.86        20.33 o
   2   9   9       2394.81       2351.91        56.22 o
   3   9   9       1615.19       1622.66        56.95 o
   4   9   9          1.63        -19.75        19.75 o
   5   9   9        472.74        458.28        37.76 o
   6   9   9       2084.64       2068.55        60.32 o
   7   9   9       1120.20       1191.15        48.37 o
   8   9   9         13.73         34.56        22.67 o
   0  10   9       2952.42       2890.23        76.79 o
   1  10   9        126.72        126.44        23.09 o
   2  10   9        248.57        252.59        27.30 o
   3  10   9        139.47        166.98        25.83 o
   4  10   9        573.69        541.22        35.60 o
   5  10   9        268.36        243.80        29.98 o
   6  10   9         26.96         52.53        25.10 o
   7  10   9        206.02        249.95        31.61 o
   8  10   9        115.55        116.95        29.49 o
   1  11   9          4.98         -8.83        23.21 o
   2  11   9        570.30        485.84        53.36 o
   3  11   9        178.39        161.91        31.45 o
   4  11   9        130.46        111.51        28.08 o
   5  11   9          3.79         24.08        26.68 o
   6  11   9        194.58        205.48        34.75 o
   7  11   9        103.24        122.51        32.59 o
   0  12   9       1862.66       1903.61       124.21 o
   1  12   9       1047.20        995.14        51.42 o
   2  12   9          1.52        -24.63        26.86 o
   3  12   9          5.19         -0.05        27.01 o
   4  12   9       1775.74       1816.36        62.74 o
   5  12   9        485.39        460.89        38.80 o
   1  13   9        238.58        178.81        47.42 o
   2  13   9        577.25        663.23        48.06 o
   3  13   9        459.03        509.52        51.12 o
   0   0  10      13241.19      13602.60       269.51 o
   1   0  10       7774.61       7785.80       118.95 o
   2   0  10       3455.15       3835.97        68.47 o
   3   0  10      12101.69      12374.09       184.22 o
   4   0  10        559.88        460.96        24.61 o
   5   0  10       6303.95       6310.21       110.02 o
   6   0  10         32.74         66.97        18.45 o
   7   0  10        508.18        535.13        30.03 o
   8   0  10       3145.12       3043.15       109.15 o
   9   0  10       4074.52       4197.50       125.64 o
  10   0  10        153.10        198.82        72.70 o
  11   0  10         23.36        -17.78        64.76 o
   1   1  10       3874.78       3645.24        46.85 o
   2   1  10       3590.81       3681.74        43.73 o
   3   1  10       4456.30       4390.93        60.72 o
   4   1  10       1381.69       1406.47        39.57 o
   5   1  10        234.91        219.97        16.38 o
   6   1  10       1336.55       1297.10        30.66 o
   7   1  10        957.97        942.86        33.36 o
   8   1  10       1278.96       1180.13        52.45 o
   9   1  10          6.21          3.16        13.90 o
  10   1  10         89.79         93.99        49.76 o
  11   1  10        146.59        136.72        55.40 o
   0   2  10         33.02         18.54        10.30 o
   1   2  10       1322.90       1422.38        23.55 o
   2   2  10        759.99        887.73        24.02 o
   3   2  10        468.94        500.68        19.16 o
   4   2  10        858.79        852.27        21.25 o
   5   2  10         10.25          8.79        11.94 o
   6   2  10        395.73        385.08        20.33 o
   7   2  10         19.38         42.31        14.84 o
   8   2  10       3846.94       3571.80       131.58 o
   9   2  10        138.71        121.94        34.62 o
  10   2  10        259.42        197.44        58.01 o
  11   2  10         95.83         29.25        52.82 o
   1   3  10       7804.59       7544.46        75.51 o
   2   3  10       4997.98       4995.94        61.97 o
   3   3  10       4929.97       5074.31        66.34 o
   4   3  10        743.56        779.66        33.57 o
   5   3  10       2663.51       2546.16        47.88 o
   6   3  10       4414.74       4249.45        65.54 o
   7   3  10       2848.09       2963.01        63.18 o
   8   3  10        604.52        584.30        46.22 o
   9   3  10        172.14        163.66        40.26 o
  10   3  10        285.07        264.91        36.37 o
  11   3  10       1175.73       1410.06       191.83 o
   0   4  10        639.62        594.11        38.79 o
   1   4  10       5975.73       5768.20        68.08 o
   2   4  10        271.86        263.18        14.15 o
   3   4  10       3508.84       3333.35        53.78 o
   4   4  10       1221.23       1291.34        57.43 o
   5   4  10       5307.49       5278.17        83.59 o
   6   4  10         60.81         54.14        15.02 o
   7   4  10        607.35        610.68        24.53 o
   8   4  10        479.62        460.44        31.21 o
   9   4  10        818.88        809.10        57.48 o
  10   4  10        205.82        205.06        67.57 o
  11   4  10        170.98        122.89        83.23 o
   1   5  10         53.60         34.27        11.01 o
   2   5  10        179.57        158.14        12.36 o
   3   5  10         16.81         11.80        10.34 o
   4   5  10         66.15         63.87        17.84 o
   5   5  10        369.36        385.92        27.37 o
   6   5  10          5.26         17.97        17.83 o
   7   5  10         37.65         48.77        14.94 o
   8   5  10        273.68        256.28        28.18 o
   9   5  10        397.82        430.93        35.47 o
  10   5  10         19.33          8.22        43.97 o
   0   6  10         55.81         42.06        17.38 o
   1   6  10       1884.24       1871.67        46.85 o
   2   6  10          1.93         -1.57        10.64 o
   3   6  10       1290.36       1350.80        42.98 o
   4   6  10       2440.70       2430.88        61.72 o
   5   6  10       1093.06       1036.10        42.34 o
   6   6  10       1117.00       1094.51        43.62 o
   7   6  10        221.33        242.95        25.29 o
   8   6  10         56.61         92.15        25.37 o
   9   6  10        659.25        646.56        36.31 o
  10   6  10        195.11        206.37        56.77 o
   1   7  10       4801.53       4696.21        60.89 o
   2   7  10       3334.71       3278.01        68.91 o
   3   7  10       6695.54       6493.89       107.37 o
   4   7  10        793.39        831.49        39.24 o
   5   7  10        558.35        554.61        33.69 o
   6   7  10        262.18        259.20        27.79 o
   7   7  10       2239.98       2355.77        62.36 o
   8   7  10        732.35        829.21        47.15 o
   9   7  10         61.64         35.91        23.05 o
   0   8  10       6143.59       5810.33       126.01 o
   1   8  10       1296.77       1262.56        37.05 o
   2   8  10         64.84         46.14        18.38 o
   3   8  10        708.92        636.73        33.82 o
   4   8  10        758.47        808.95        38.63 o
   5   8  10       1304.84       1314.88        47.96 o
   6   8  10        130.92        119.39        24.78 o
   7   8  10        237.35        217.16        28.21 o
   8   8  10        313.89        358.48        33.31 o
   9   8  10        224.78        264.34        38.30 o
   1   9  10        267.48        262.45        21.43 o
   2   9  10          7.47        -16.43        19.21 o
   3   9  10        145.12        151.83        28.08 o
   4   9  10        530.37        597.97        35.86 o
   5   9  10          1.06        -14.82        22.14 o
   6   9  10        631.54        624.00        55.13 o
   7   9  10        193.78        178.94        29.00 o
   8   9  10          9.69         18.06        23.34 o
   0  10  10       1372.74       1495.46        74.81 o
   1  10  10       1055.56       1082.95        43.08 o
   2  10  10          2.04          5.31        21.56 o
   3  10  10        546.61        498.99        34.57 o
   4  10  10        400.09        494.66        35.25 o
   5  10  10        791.29        839.26        43.15 o
   6  10  10        577.70        616.53        44.70 o
   7  10  10        248.29        245.77        32.87 o
   1  11  10        500.29        436.91        34.51 o
   2  11  10        840.43        878.55        60.98 o
   3  11  10        989.64        987.81        66.02 o
   4  11  10         45.97         33.80        26.57 o
   5  11  10        519.16        552.02        57.90 o
   6  11  10         42.56         44.53        28.45 o
   0  12  10        127.49         54.89        51.60 o
   1  12  10         16.41         13.01        37.55 o
   2  12  10         12.01         -9.75        29.47 o
   3  12  10         48.12         69.75        29.87 o
   4  12  10        216.50        207.14        33.95 o
   5  12  10          3.44          6.88        28.28 o
   1  13  10        172.84        229.96        49.14 o
   2  13  10        308.37        262.16        51.42 o
   1   1  11       1447.22       1415.54        28.12 o
   2   1  11        983.05        855.10        19.66 o
   3   1  11       5193.35       5369.51        68.97 o
   4   1  11        494.68        503.35        24.26 o
   5   1  11         23.20         21.98        13.11 o
   6   1  11       5581.50       5530.01        86.10 o
   7   1  11        333.95        322.15        18.58 o
   8   1  11         87.45        105.31        29.78 o
   9   1  11         14.56         18.38        21.79 o
  10   1  11        600.91        563.33        67.46 o
  11   1  11         28.36        -37.00        48.74 o
   0   2  11       9707.44       9251.67       128.34 o
   1   2  11       4172.51       4280.58        49.48 o
   2   2  11        689.57        702.53        22.56 o
   3   2  11        565.91        628.43        23.46 o
   4   2  11       9995.40      10013.41       133.41 o
   5   2  11       3285.38       3118.31        58.36 o
   6   2  11       1296.37       1348.32        36.82 o
   7   2  11          3.55        -10.12        15.37 o
   8   2  11       2806.13       2968.84        73.01 o
   9   2  11        773.80        778.40        53.36 o
  10   2  11        432.11        373.09        73.78 o
  11   2  11         57.30         96.20        60.91 o
   1   3  11         98.12         95.28         9.98 o
   2   3  11       4634.56       4610.13        60.12 o
   3   3  11         82.00         73.64        13.89 o
   4   3  11          1.65          2.40        13.98 o
   5   3  11         61.77         48.39        16.65 o
   6   3  11        189.78        212.54        20.61 o
   7   3  11         42.21         45.23        13.17 o
   8   3  11          7.28        -11.94        18.77 o
   9   3  11          2.30        -13.72        22.05 o
  10   3  11        669.14        748.59        74.48 o
  11   3  11          2.45        -37.59        73.16 o
   0   4  11       1557.34       1572.89        68.95 o
   1   4  11        123.73        145.37        12.34 o
   2   4  11        382.89        370.34        20.03 o
   3   4  11          3.61         -7.14        13.80 o
   4   4  11       3065.74       3110.21        78.84 o
   5   4  11        104.62         96.83        18.64 o
   6   4  11        999.55        971.94        37.04 o
   7   4  11         41.59         34.10        15.48 o
   8   4  11        675.23        603.44        40.58 o
   9   4  11         49.06         22.02        26.16 o
  10   4  11         64.29         90.40        44.51 o
   1   5  11        627.58        635.31        22.23 o
   2   5  11      13749.59      13631.49       155.96 o
   3   5  11        780.63        784.35        32.78 o
   4   5  11        284.02        234.41        23.52 o
   5   5  11        335.82        324.26        27.41 o
   6   5  11       6341.75       6219.45       153.47 o
   7   5  11       2183.85       2063.82        54.82 o
   8   5  11        392.68        352.46        37.16 o
   9   5  11         59.96         65.06        38.45 o
  10   5  11       2031.18       2228.82       240.93 o
   0   6  11      15195.45      14911.23       216.52 o
   1   6  11        167.43        189.95        15.40 o
   2   6  11        256.34        290.52        19.51 o
   3   6  11        701.51        689.66        43.83 o
   4   6  11       4822.26       4789.44        88.01 o
   5   6  11        919.51        877.84        43.89 o
   6   6  11          6.36         11.44        24.15 o
   7   6  11         11.64          1.87        20.08 o
   8   6  11       2229.00       2174.79        67.74 o
   9   6  11        539.96        409.33        51.25 o
  10   6  11        301.53        277.49       118.77 o
   1   7  11         77.32         60.79        14.25 o
   2   7  11        361.60        329.46        25.58 o
   3   7  11        506.77        522.37        33.01 o
   4   7  11         39.69         59.22        21.78 o
   5   7  11        702.91        735.61        39.43 o
   6   7  11        132.44         85.96        24.21 o
   7   7  11          1.74          7.91        22.47 o
   8   7  11         32.97         23.91        27.57 o
   9   7  11        111.42         99.09        31.44 o
   0   8  11       7578.47       7509.24       125.81 o
   1   8  11          8.48        -13.97        13.97 o
   2   8  11        791.53        759.85        33.99 o
   3   8  11         61.78         56.88        22.64 o
   4   8  11       2172.10       2144.85        69.82 o
   5   8  11        203.48        191.05        26.82 o
   6   8  11        221.09        234.15        28.11 o
   7   8  11          1.69        -10.68        22.77 o
   8   8  11        627.26        666.90        41.07 o
   9   8  11         80.94         51.94        35.41 o
   1   9  11        694.11        661.07        34.86 o
   2   9  11       3698.25       3615.29        88.79 o
   3   9  11       1946.78       1991.55        57.46 o
   4   9  11          1.92         -2.25        22.48 o
   5   9  11          1.23          7.35        23.78 o
   6   9  11       1948.41       1957.75        62.46 o
   7   9  11        546.98        615.97        41.46 o
   8   9  11        274.34        306.34        38.07 o
   0  10  11        235.15        195.33        44.40 o
   1  10  11        383.16        372.36        30.53 o
   2  10  11        134.75        117.25        25.33 o
   3  10  11        113.82         89.67        35.97 o
   4  10  11        107.75         96.89        27.24 o
   5  10  11        173.75        153.15        28.82 o
   6  10  11         52.64          1.90        25.35 o
   7  10  11          9.67          9.91        29.20 o
   1  11  11         11.07        -13.26        28.30 o
   2  11  11        722.55        744.43        42.64 o
   3  11  11          5.05         12.72        26.33 o
   4  11  11        242.33        242.44        33.68 o
   5  11  11          4.54          0.55        34.11 o
   6  11  11         73.50        134.61        40.21 o
   0  12  11       1406.36       1379.51       108.93 o
   1  12  11        388.10        372.08        51.05 o
   2  12  11         21.79        -15.04        34.47 o
   3  12  11          1.47        -28.66        28.66 o
   4  12  11        986.31       1078.86        51.90 o
   1  13  11        207.81        189.39        48.66 o
   0   0  12       2717.40       2653.59        81.22 o
   1   0  12       8755.90       8646.35       134.21 o
   2   0  12         68.72         78.35        14.91 o
   3   0  12       3608.62       3603.73        74.78 o
   4   0  12       1698.50       1720.49        72.63 o
   5   0  12       5275.63       5721.09       146.63 o
   6   0  12       1974.95       1762.04        75.99 o
   7   0  12        278.66        268.38        43.64 o
   8   0  12        484.15        476.96        55.75 o
   9   0  12        329.00        348.89        77.01 o
  10   0  12         37.17          1.16        71.24 o
  11   0  12        385.74        295.32        87.97 o
   1   1  12       3091.10       3132.35        44.86 o
   2   1  12       1205.82       1239.45        23.72 o
   3   1  12       3606.62       3581.55        58.30 o
   4   1  12          7.59          2.36        15.43 o
   5   1  12        458.09        537.50        36.27 o
   6   1  12        170.49        197.96        23.16 o
   7   1  12       1403.42       1441.85        40.26 o
   8   1  12          9.74         10.17        13.05 o
   9   1  12         10.12         -7.95        23.88 o
  10   1  12        553.66        536.11        95.11 o
  11   1  12        273.15        284.75        65.69 o
   0   2  12         39.43         41.82        12.97 o
   1   2  12        732.35        666.85        18.49 o
   2   2  12         80.28         78.71        12.19 o
   3   2  12        621.81        670.17        25.35 o
   4   2  12          0.97         -1.57        13.33 o
   5   2  12        664.88        666.12        29.86 o
   6   2  12        372.74        337.32        31.68 o
   7   2  12        428.46        394.12        30.37 o
   8   2  12        228.01        219.70        26.51 o
   9   2  12        140.36        116.34        29.90 o
  10   2  12        286.96        222.53        40.45 o
  11   2  12          0.56          7.86        80.14 o
   1   3  12       6092.97       6141.14        70.06 o
   2   3  12       1561.38       1587.31        35.60 o
   3   3  12       6196.92       6096.31        86.86 o
   4   3  12        130.19        146.79        18.62 o
   5   3  12       1220.51       1204.69        43.47 o
   6   3  12         36.77         73.77        18.18 o
   7   3  12       2970.71       2983.27        77.65 o
   8   3  12        580.17        540.64        36.62 o
   9   3  12         51.27         17.07        27.02 o
  10   3  12          4.57        -13.09        40.64 o
   0   4  12       2238.07       2135.48        55.30 o
   1   4  12       4992.21       4844.56        62.71 o
   2   4  12          3.44          5.92        13.37 o
   3   4  12       3171.12       3101.16        60.13 o
   4   4  12       2000.18       2021.77        50.00 o
   5   4  12       4582.51       4660.66        79.73 o
   6   4  12        530.78        521.40        29.64 o
   7   4  12       1497.12       1596.66        59.27 o
   8   4  12        195.92        176.78        32.16 o
   9   4  12       1273.97       1394.35        53.02 o
  10   4  12        537.45        632.68        79.75 o
   1   5  12        333.15        304.51        17.43 o
   2   5  12       1607.73       1659.03        47.52 o
   3   5  12        438.48        423.29        28.41 o
   4   5  12       1782.92       1644.83        56.91 o
   5   5  12        623.37        621.97        34.60 o
   6   5  12         82.76         69.54        21.95 o
   7   5  12        617.86        602.48        34.15 o
   8   5  12          4.39         28.54        28.07 o
   9   5  12         72.29         76.87        27.95 o
  10   5  12         47.48         75.25        51.06 o
   0   6  12       4066.49       3787.70       113.73 o
   1   6  12       4373.80       4326.45        67.77 o
   2   6  12        461.15        462.94        27.79 o
   3   6  12       1047.04       1087.27        42.94 o
   4   6  12          9.69         -1.13        19.03 o
   5   6  12       2726.16       2771.95       117.52 o
   6   6  12         27.09         49.04        22.37 o
   7   6  12        245.85        301.74        29.43 o
   8   6  12          1.47         22.21        29.43 o
   9   6  12       1084.66       1102.98        75.93 o
   1   7  12       3202.34       3117.00        72.31 o
   2   7  12        196.96        227.41        29.21 o
   3   7  12       3076.60       3186.23        88.95 o
   4   7  12         11.58         -7.15        20.68 o
   5   7  12       2254.84       2183.83        63.03 o
   6   7  12        860.95        921.40        49.13 o
   7   7  12       2491.89       2445.13        68.08 o
   8   7  12        105.50        119.12        33.83 o
   9   7  12        596.61        566.46        52.16 o
   0   8  12        173.48        198.60        36.99 o
   1   8  12        248.10        279.19        30.77 o
   2   8  12          1.53         22.99        20.05 o
   3   8  12       1611.29       1570.42        60.90 o
   4   8  12        259.83        220.09        28.73 o
   5   8  12       1123.92       1054.66        48.05 o
   6   8  12         70.19         44.50        34.34 o
   7   8  12        416.42        387.74        33.50 o
   8   8  12        217.58        179.48        28.25 o
   1   9  12         77.53         26.66        23.50 o
   2   9  12        111.02        139.09        24.79 o
   3   9  12         62.46         79.34        23.78 o
   4   9  12          0.79          1.19        22.60 o
   5   9  12          5.22         14.91        24.73 o
   6   9  12          5.10          2.48        24.89 o
   7   9  12         51.01         17.87        26.94 o
   0  10  12       1479.96       1390.85       118.31 o
   1  10  12       1783.60       1900.54        62.56 o
   2  10  12        574.81        607.54        38.91 o
   3  10  12        662.88        633.61        39.48 o
   4  10  12        185.91        150.63        29.19 o
   5  10  12       1709.59       1700.79        59.80 o
   6  10  12        243.01        204.39        32.31 o
   7  10  12         38.53        112.44        66.09 o
   1  11  12        485.37        463.66        51.62 o
   2  11  12        272.51        238.34        36.97 o
   3  11  12        940.80       1004.25        77.57 o
   4  11  12        170.76        164.62        34.70 o
   5  11  12         93.46        106.09        35.96 o
   0  12  12        265.36        346.24        83.22 o
   1  12  12         30.38        -26.03        37.32 o
   2  12  12         53.03         20.40        42.47 o
   3  12  12         27.70          1.64        32.97 o
   4  12  12         36.60        -41.07       101.59 o
   1   1  13         85.64         85.88        11.76 o
   2   1  13      11591.01      11710.88       123.66 o
   3   1  13          7.69         17.72        15.97 o
   4   1  13        159.17        138.72        22.84 o
   5   1  13         16.93         -1.20        17.89 o
   6   1  13       3545.23       3608.02        75.48 o
   7   1  13       1036.10        957.19        68.28 o
   8   1  13        446.11        425.75        49.33 o
   9   1  13        138.51        130.47        35.16 o
  10   1  13        412.62        497.80        42.59 o
   0   2  13      22275.99      21675.23       274.90 o
   1   2  13       1206.57       1248.94        30.74 o
   2   2  13        319.35        321.48        18.78 o
   3   2  13        102.42        111.62        16.10 o
   4   2  13       8521.25       8541.34       133.39 o
   5   2  13        699.94        605.00        34.97 o
   6   2  13        266.68        221.92        26.43 o
   7   2  13         15.36         17.68        20.41 o
   8   2  13       3201.69       3221.57       112.01 o
   9   2  13        329.99        288.51        38.09 o
  10   2  13        762.96        757.17        64.24 o
   1   3  13        924.19        974.96        28.64 o
   2   3  13       1607.55       1570.40        37.38 o
   3   3  13       1583.23       1627.59        42.86 o
   4   3  13        177.90        166.95        20.36 o
   5   3  13        117.59         86.22        19.04 o
   6   3  13        355.52        367.81        34.65 o
   7   3  13        304.61        281.31        28.34 o
   8   3  13         64.96         85.96        26.42 o
   9   3  13          1.14         17.36        29.05 o
  10   3  13         34.21         45.76        59.09 o
   0   4  13        432.49        390.93        26.71 o
   1   4  13        559.04        599.28        35.58 o
   2   4  13        396.23        386.30        30.48 o
   3   4  13         56.76         50.31        18.54 o
   4   4  13        973.83        948.61        37.37 o
   5   4  13        540.02        536.33        40.90 o
   6   4  13         61.95         76.11        23.24 o
   7   4  13        243.58        257.32        28.97 o
   8   4  13        805.23        754.75        45.29 o
   9   4  13         28.15         35.88        25.27 o
  10   4  13        273.90        292.85        82.92 o
   1   5  13          4.14         10.53        14.24 o
   2   5  13       7504.60       7312.87       109.22 o
   3   5  13        302.46        350.21        28.15 o
   4   5  13         89.42         43.43        20.78 o
   5   5  13         26.17         21.36        21.14 o
   6   5  13       3519.97       3617.21       100.34 o
   7   5  13        287.66        255.70        31.48 o
   8   5  13        957.57        860.78        54.19 o
   9   5  13         11.29          4.23        27.49 o
   0   6  13       4103.64       4071.72       123.39 o
   1   6  13       2282.51       2220.02        50.42 o
   2   6  13         71.57         34.94        18.66 o
   3   6  13         21.46         36.93        20.54 o
   4   6  13       2841.59       2915.66        68.58 o
   5   6  13          8.76         35.23        22.11 o
   6   6  13        151.04        136.23        26.75 o
   7   6  13         36.80         13.49        25.21 o
   8   6  13        972.53       1111.42        46.97 o
   9   6  13        102.90        135.94        60.07 o
   1   7  13        120.03        129.40        21.09 o
   2   7  13        995.31       1030.99        41.37 o
   3   7  13         80.18         67.25        22.95 o
   4   7  13        806.87        734.74        51.74 o
   5   7  13         35.23         65.09        29.71 o
   6   7  13        265.10        221.64        30.60 o
   7   7  13         92.06        123.28        28.19 o
   8   7  13        259.96        313.80        33.50 o
   0   8  13       2205.62       2299.11        74.44 o
   1   8  13        417.34        405.59        31.30 o
   2   8  13          1.96        -21.85        21.85 o
   3   8  13        149.31        117.70        26.06 o
   4   8  13       2322.93       2343.71        67.99 o
   5   8  13        415.11        422.69        45.42 o
   6   8  13        426.93        490.55        52.02 o
   7   8  13         33.82         48.31        27.81 o
   8   8  13        202.82        294.19        52.72 o
   1   9  13        483.55        442.53        34.33 o
   2   9  13       5624.13       5477.93       116.37 o
   3   9  13        458.24        408.43        33.08 o
   4   9  13        948.16        843.35        42.89 o
   5   9  13        169.95        125.00        28.04 o
   6   9  13       1562.28       1568.08        58.38 o
   7   9  13          5.65         13.19        26.75 o
   0  10  13        818.76        857.78        83.24 o
   1  10  13         78.98         71.35        32.54 o
   2  10  13         35.15        -11.40        30.54 o
   3  10  13        124.02        121.92        30.76 o
   4  10  13        518.06        539.60        42.54 o
   5  10  13         37.04        -18.67        26.07 o
   6  10  13          4.74         22.06        28.58 o
   1  11  13         18.27         46.33        38.08 o
   2  11  13        459.94        468.49        48.29 o
   3  11  13          0.17         50.14        32.64 o
   4  11  13        105.18         95.13        44.37 o
   5  11  13          4.25         -3.53        28.51 o
   0  12  13       1322.65       1350.89       111.55 o
   1  12  13         32.20         31.43        43.09 o
   2  12  13         29.51          0.64        41.29 o
   3  12  13        103.41        128.87        47.99 o
   0   0  14       1737.93       1974.70        77.24 o
   1   0  14      11187.81      11751.64       177.68 o
   2   0  14       1042.05       1018.08        40.85 o
   3   0  14       2253.29       2130.39        85.88 o
   4   0  14        840.43        720.42        57.16 o
   5   0  14       7532.26       7305.88       182.74 o
   6   0  14        906.27        887.73        82.30 o
   7   0  14       2864.84       2854.07       100.79 o
   8   0  14         22.64         35.31        26.47 o
   9   0  14       2561.20       2666.66       121.27 o
  10   0  14        120.58        151.09        44.44 o
   1   1  14       3165.64       3335.64        50.36 o
   2   1  14        231.08        253.83        19.66 o
   3   1  14       4860.03       4923.84        96.78 o
   4   1  14        196.20        189.57        26.29 o
   5   1  14        789.88        829.85        41.72 o
   6   1  14         48.96         58.72        22.02 o
   7   1  14       1819.22       1849.25        56.97 o
   8   1  14        276.02        302.65        25.45 o
   9   1  14        330.99        392.86        41.86 o
  10   1  14         43.70         65.11        29.46 o
   0   2  14        317.86        341.36        23.10 o
   1   2  14        133.15        128.11        13.49 o
   2   2  14         17.20         19.39        13.12 o
   3   2  14         34.62         50.67        16.19 o
   4   2  14         10.83         11.50        19.50 o
   5   2  14        331.05        303.70        35.20 o
   6   2  14        140.34        105.35        24.72 o
   7   2  14       1015.97        998.06        45.18 o
   8   2  14          0.57         16.73        14.71 o
   9   2  14        698.20        700.63        87.14 o
  10   2  14         23.37        -24.83        26.45 o
   1   3  14       3790.35       3720.02        55.20 o
   2   3  14        382.10        395.65        22.76 o
   3   3  14       8109.00       8131.16       117.56 o
   4   3  14        709.20        760.48        46.53 o
   5   3  14        784.16        772.64        46.95 o
   6   3  14         66.26         47.39        23.58 o
   7   3  14       3536.92       3786.99        81.85 o
   8   3  14         99.59         99.60        25.10 o
   9   3  14        107.86        176.68        27.54 o
  10   3  14         46.33         34.48        29.10 o
   0   4  14          3.97         18.91        17.67 o
   1   4  14       1265.43       1297.02        38.49 o
   2   4  14        157.85        123.45        20.03 o
   3   4  14       2987.17       2967.18        65.87 o
   4   4  14        127.53        102.57        20.61 o
   5   4  14       3270.65       3315.73        76.88 o
   6   4  14        224.09        180.88        27.94 o
   7   4  14        213.72        160.74        27.41 o
   8   4  14         85.90         75.93        25.45 o
   9   4  14       1282.23       1365.40        61.50 o
   1   5  14        534.86        562.30        27.74 o
   2   5  14        297.99        286.68        24.61 o
   3   5  14        254.36        210.29        25.25 o
   4   5  14        334.96        300.51        27.69 o
   5   5  14         11.77          1.12        21.35 o
   6   5  14        116.34         92.03        28.14 o
   7   5  14         10.04        -26.61        26.61 o
   8   5  14         20.57          6.89        22.72 o
   9   5  14          2.63         12.10        29.63 o
   0   6  14         32.85         20.80        30.57 o
   1   6  14        784.18        795.90        52.25 o
   2   6  14          4.39          1.06        18.12 o
   3   6  14        295.97        273.17        31.09 o
   4   6  14        121.06        145.06        29.10 o
   5   6  14       1842.31       1785.94        67.79 o
   6   6  14         43.21         77.91        28.85 o
   7   6  14         17.05         67.54        28.00 o
   8   6  14         31.15         58.25        26.33 o
   9   6  14        338.95        363.42        43.36 o
   1   7  14       1632.30       1602.93        67.89 o
   2   7  14        144.42        112.62        24.93 o
   3   7  14       1807.43       1971.57        60.43 o
   4   7  14        289.63        286.59        33.76 o
   5   7  14        754.71        821.93        68.60 o
   6   7  14         55.20         30.67        27.88 o
   7   7  14       1790.28       2035.27       107.98 o
   8   7  14        298.65        263.31        35.22 o
   0   8  14        137.12        169.85        45.38 o
   1   8  14       1173.77       1152.02        73.56 o
   2   8  14         56.84         38.49        27.66 o
   3   8  14        604.38        735.05        45.45 o
   4   8  14        283.77        331.52        36.76 o
   5   8  14        192.61        208.14        31.98 o
   6   8  14        253.37        237.33        34.25 o
   7   8  14        129.69        105.10        34.02 o
   1   9  14         63.09         73.48        26.35 o
   2   9  14          8.83          6.02        27.84 o
   3   9  14        673.97        642.09        41.78 o
   4   9  14         16.15         62.04        26.45 o
   5   9  14         73.66         14.51        26.05 o
   6   9  14          3.57         16.90        40.09 o
   7   9  14        183.85        210.77        37.60 o
   0  10  14        172.64        172.87        58.24 o
   1  10  14       2794.03       2860.91       140.86 o
   2  10  14          3.57         19.01        28.73 o
   3  10  14        499.25        474.91        40.48 o
   4  10  14          1.13          3.73        29.02 o
   5  10  14       1179.20       1149.97        51.95 o
   1  11  14       1482.61       1532.44        82.42 o
   2  11  14        166.48        135.22        42.05 o
   3  11  14       1032.00        990.05        70.44 o
   4  11  14         31.94         15.47        31.51 o
   0  12  14         89.72        108.52        62.53 o
   1  12  14        351.92        300.24        58.41 o
   1   1  15        971.49        945.18        31.34 o
   2   1  15       9261.78       9299.86       152.46 o
   3   1  15        185.98        223.99        27.49 o
   4   1  15        340.65        351.37        32.59 o
   5   1  15         72.73         30.68        22.35 o
   6   1  15       1408.87       1394.27        63.70 o
   7   1  15         25.33         34.63        23.10 o
   8   1  15        321.80        280.50        27.90 o
   9   1  15         43.58         17.00        32.20 o
  10   1  15        918.14       1034.62        68.99 o
   0   2  15      12355.20      12283.20       171.80 o
   1   2  15        166.51        165.83        17.01 o
   2   2  15         46.22         33.27        14.97 o
   3   2  15         20.54          5.37        19.06 o
   4   2  15       8632.04       9168.27       144.96 o
   5   2  15         74.09        104.93        24.94 o
   6   2  15       1124.74       1101.25        49.38 o
   7   2  15         10.78          9.40        22.67 o
   8   2  15       1086.82       1203.77        46.88 o
   9   2  15        112.15         65.65        22.03 o
   1   3  15        163.32        162.45        17.55 o
   2   3  15       2230.96       2190.68        49.86 o
   3   3  15        112.32        154.77        24.43 o
   4   3  15        292.03        281.46        28.91 o
   5   3  15        126.49        105.73        25.81 o
   6   3  15       1161.26       1283.68        53.76 o
   7   3  15          4.25          4.69        23.75 o
   8   3  15          1.81          8.26        21.76 o
   9   3  15        100.12        144.16        29.65 o
   0   4  15       4904.69       4830.76       140.27 o
   1   4  15        827.52        868.54        33.63 o
   2   4  15        508.04        487.00        29.56 o
   3   4  15          3.44        -14.38        18.24 o
   4   4  15        850.06        886.79        44.77 o
   5   4  15         32.74         58.34        25.25 o
   6   4  15        541.76        494.47        37.28 o
   7   4  15          2.47          7.34        24.69 o
   8   4  15          7.66         17.40        23.22 o
   9   4  15         45.79         24.24        29.48 o
   1   5  15         28.82         -1.70        19.04 o
   2   5  15       4008.19       4101.67        77.02 o
   3   5  15        378.39        351.16        30.04 o
   4   5  15         40.59         70.87        23.57 o
   5   5  15        268.37        201.76        33.57 o
   6   5  15       3586.55       3637.28        91.63 o
   7   5  15          3.20         12.80        27.02 o
   8   5  15        471.43        441.28        36.83 o
   9   5  15        592.16        604.86        49.44 o
   0   6  15       1723.55       1756.56       122.84 o
   1   6  15         13.88          6.33        20.85 o
   2   6  15         20.03        -18.46        19.50 o
   3   6  15         44.07         64.66        23.48 o
   4   6  15       2809.73       2871.97        72.09 o
   5   6  15        333.96        324.82        32.34 o
   6   6  15        283.83        258.83        36.69 o
   7   6  15        227.02        244.34        36.88 o
   8   6  15        709.53        806.83        48.27 o
   1   7  15        112.32        119.93        28.82 o
   2   7  15          0.01         16.17        25.41 o
   3   7  15        471.71        393.23        43.62 o
   4   7  15          9.93        -15.78        23.79 o
   5   7  15         16.31        -19.58        23.92 o
   6   7  15         24.75         42.65        30.40 o
   7   7  15         73.53         59.81        32.56 o
   8   7  15          8.39          4.95        29.36 o
   0   8  15       2870.65       2702.91       131.65 o
   1   8  15         46.21         41.13        24.98 o
   2   8  15         50.73          7.08        27.75 o
   3   8  15         54.61         59.31        30.06 o
   4   8  15       1618.93       1716.04        79.65 o
   5   8  15          0.09         18.86        42.11 o
   6   8  15        153.07        182.62        36.73 o
   7   8  15        213.04        206.48        38.87 o
   1   9  15         38.68         -7.70        28.36 o
   2   9  15       2250.13       2272.48        76.08 o
   3   9  15         20.57         31.57        28.34 o
   4   9  15         94.16         52.19        30.45 o
   5   9  15          2.69        -16.26        28.87 o
   6   9  15       1151.76       1170.62        53.01 o
   0  10  15         36.45        -35.60        47.36 o
   1  10  15        344.82        353.25        49.20 o
   2  10  15         30.15        -16.70        34.11 o
   3  10  15         29.99        -20.72        30.34 o
   4  10  15        296.34        300.97        38.88 o
   5  10  15         44.61         77.62        33.19 o
   1  11  15          1.81         -4.17        48.49 o
   2  11  15        182.82        194.23        46.00 o
   3  11  15          1.21         25.43        39.86 o
   0   0  16       1012.46       1034.52        62.81 o
   1   0  16       9560.03       9524.24       192.97 o
   2   0  16         50.55         83.46        29.08 o
   3   0  16       1310.43       1334.89        78.47 o
   4   0  16         74.01         65.69        34.09 o
   5   0  16       5262.62       5320.59       191.60 o
   6   0  16          3.18         -9.35        43.34 o
   7   0  16          9.71         16.88        34.84 o
   8   0  16         53.09         46.30        34.72 o
   9   0  16       1232.37       1269.86        97.92 o
   1   1  16       1012.99       1027.60        48.12 o
   2   1  16        727.19        741.98        38.15 o
   3   1  16        671.20        671.00        40.90 o
   4   1  16         29.28         14.80        23.98 o
   5   1  16       1082.93       1028.13        49.19 o
   6   1  16          0.46        -20.25        23.18 o
   7   1  16       1473.85       1468.66        57.63 o
   8   1  16          6.26         -0.33        33.14 o
   9   1  16          1.47         -5.02        36.47 o
   0   2  16        557.69        612.90        42.62 o
   1   2  16        591.94        544.40        32.01 o
   2   2  16        515.60        512.93        31.42 o
   3   2  16        445.46        450.55        32.78 o
   4   2  16         73.16         42.45        23.71 o
   5   2  16        204.04        221.82        29.93 o
   6   2  16        103.02         60.50        26.40 o
   7   2  16          1.78          7.02        24.81 o
   8   2  16          4.12        -22.78        22.78 o
   9   2  16         32.83        -18.34        25.50 o
   1   3  16       2269.28       2278.15        62.27 o
   2   3  16         99.43        102.85        18.86 o
   3   3  16       1791.21       1780.22        58.77 o
   4   3  16        155.61        194.37        32.84 o
   5   3  16       1010.51        952.89        62.45 o
   6   3  16         51.67         -0.82        24.32 o
   7   3  16       1729.87       1854.97        84.40 o
   8   3  16         43.68         62.20        25.87 o
   9   3  16         27.08         20.38        28.57 o
   0   4  16        238.17        306.36        38.70 o
   1   4  16       7406.33       7516.58       117.58 o
   2   4  16        236.57        248.29        26.49 o
   3   4  16       1250.74       1354.58        61.44 o
   4   4  16          2.68          2.00        21.22 o
   5   4  16       1718.15       1898.19        65.73 o
   6   4  16        719.51        738.24        44.62 o
   7   4  16        774.60        785.57        71.34 o
   8   4  16        276.05        264.01        32.23 o
   9   4  16       2090.18       2301.21       103.05 o
   1   5  16         83.52        115.61        24.77 o
   2   5  16        146.84        181.73        40.66 o
   3   5  16        194.27        200.22        27.81 o
   4   5  16         19.43        -24.62        24.62 o
   5   5  16        164.43        198.97        34.12 o
   6   5  16         69.13         66.27        30.42 o
   7   5  16         43.13        -17.19        28.97 o
   8   5  16        161.82        190.65        34.22 o
   0   6  16        243.29        192.11        46.72 o
   1   6  16       1765.04       1792.96        63.91 o
   2   6  16          0.13         -3.12        24.11 o
   3   6  16        859.01        791.77        42.64 o
   4   6  16          7.14        -17.77        23.57 o
   5   6  16       1103.49       1134.51        58.27 o
   6   6  16        126.06        147.51        34.91 o
   7   6  16         41.29         52.94        31.81 o
   8   6  16         25.77         39.04        32.36 o
   1   7  16       2659.06       2624.33        81.35 o
   2   7  16          6.99        -14.80        26.28 o
   3   7  16       4184.52       4143.81       167.15 o
   4   7  16        104.85        123.84        29.44 o
   5   7  16        490.83        448.08        43.25 o
   6   7  16        154.09        142.99        35.45 o
   7   7  16       1421.41       1401.99        80.23 o
   0   8  16        266.47        221.31        58.75 o
   1   8  16        892.18        856.53        50.85 o
   2   8  16         14.60        -19.03        31.42 o
   3   8  16        208.67        202.45        41.73 o
   4   8  16          2.46         74.52        31.67 o
   5   8  16        850.51        979.43        57.90 o
   6   8  16          1.66         29.53        33.26 o
   1   9  16        156.82        169.79        41.95 o
   2   9  16        388.92        372.44        41.06 o
   3   9  16        337.25        349.71        38.50 o
   4   9  16         25.58        -28.11        28.11 o
   5   9  16          5.04         16.00        30.46 o
   0  10  16         87.47         45.78        71.87 o
   1  10  16        439.15        412.62        63.22 o
   2  10  16          0.62         -1.61        35.03 o
   3  10  16        513.51        516.68        46.51 o
   4  10  16         85.09         45.40        32.02 o
   1  11  16        519.49        513.47        91.35 o
   1   1  17        509.13        480.68        30.84 o
   2   1  17       3643.64       3784.78        89.27 o
   3   1  17        186.03        190.03        29.25 o
   4   1  17       1026.93       1019.15        67.60 o
   5   1  17        276.14        288.78        32.92 o
   6   1  17       1629.74       1649.05        74.92 o
   7   1  17         35.99         87.84        28.66 o
   8   1  17        691.22        661.85        44.54 o
   9   1  17        199.90        212.25        31.76 o
   0   2  17       2018.00       2143.29        87.82 o
   1   2  17         26.27         -7.90        21.78 o
   2   2  17          7.40          6.25        20.52 o
   3   2  17        251.27        258.96        32.48 o
   4   2  17       4093.54       4100.30        88.73 o
   5   2  17         50.29          2.01        24.89 o
   6   2  17        436.90        499.45        39.66 o
   7   2  17        900.63        864.63        47.86 o
   8   2  17       1354.32       1345.45        56.08 o
   9   2  17         72.44         42.95        29.83 o
   1   3  17         51.43         76.43        21.81 o
   2   3  17       1855.48       1964.37        86.96 o
   3   3  17        326.56        267.33        30.12 o
   4   3  17         96.12         90.91        26.73 o
   5   3  17        150.96        140.24        29.90 o
   6   3  17        543.62        574.21        41.37 o
   7   3  17         62.45        -26.15        28.53 o
   8   3  17         29.28         19.39        26.53 o
   0   4  17        716.02        746.56        54.45 o
   1   4  17          6.98          0.23        20.99 o
   2   4  17        184.29        193.56        35.48 o
   3   4  17         65.56         43.71        26.83 o
   4   4  17        991.22        918.98        47.72 o
   5   4  17          2.98          1.44        25.92 o
   6   4  17        290.61        254.09        34.01 o
   7   4  17        316.19        369.97        37.15 o
   8   4  17        332.91        313.71        38.22 o
   1   5  17         12.02         -0.90        24.37 o
   2   5  17       5758.27       5671.44       182.29 o
   3   5  17          6.37          8.23        29.90 o
   4   5  17        595.97        517.38        43.67 o
   5   5  17        258.25        224.51        36.52 o
   6   5  17       2805.02       2781.61        89.99 o
   7   5  17         70.47         67.19        33.61 o
   8   5  17        278.88        233.67        38.13 o
   0   6  17       4826.00       4841.59       293.20 o
   1   6  17          2.47        -24.61        24.61 o
   2   6  17         17.79         40.01        27.49 o
   3   6  17         15.67          1.48        26.57 o
   4   6  17       2231.04       2222.14        88.27 o
   5   6  17         12.72         36.21        35.56 o
   6   6  17         84.44         86.73        37.62 o
   7   6  17         10.59        -23.23        31.81 o
   1   7  17          7.48         21.14        29.02 o
   2   7  17         52.90         67.72        30.55 o
   3   7  17         61.23         83.97        36.21 o
   4   7  17        170.41        180.18        41.07 o
   5   7  17         11.25         37.92        36.39 o
   6   7  17          0.85          7.38        32.58 o
   0   8  17       2466.56       2367.17       130.83 o
   1   8  17         13.53         50.27        34.11 o
   2   8  17        129.12        124.45        36.57 o
   3   8  17        115.42        110.87        33.09 o
   4   8  17       1032.38       1033.64        58.30 o
   5   8  17          8.02          8.93        37.73 o
   6   8  17        143.17        166.86        43.60 o
   1   9  17         43.45         57.39        46.13 o
   2   9  17       2106.41       2278.74       137.09 o
   3   9  17          1.06         -9.79        31.58 o
   4   9  17         30.18         26.80        31.35 o
   0  10  17        427.30        436.60       165.62 o
   1  10  17          0.80         33.97        49.69 o
   2  10  17         14.54         10.32        39.23 o
   3  10  17          5.75          0.75        36.41 o
   0   0  18       2609.69       2365.70       191.83 o
   1   0  18       1596.12       1743.35       100.18 o
   2   0  18        949.17        922.95        67.28 o
   3   0  18       2138.10       2320.68       104.17 o
   4   0  18        789.09        852.30        74.80 o
   5   0  18       1566.18       1491.20        99.65 o
   6   0  18         25.83         22.60        42.31 o
   7   0  18        412.84        363.47        51.00 o
   8   0  18        140.05        191.35        68.73 o
   1   1  18        696.99        713.29        42.18 o
   2   1  18         64.36        101.02        29.84 o
   3   1  18        773.87        780.18        53.59 o
   4   1  18        238.99        250.98        32.34 o
   5   1  18        186.01        128.61        30.85 o
   6   1  18        162.61        121.00        30.04 o
   7   1  18        345.66        304.61        36.44 o
   8   1  18        125.84        114.73        39.41 o
   0   2  18        101.61        106.76        48.45 o
   1   2  18       1900.25       1811.00        63.14 o
   2   2  18         98.03         62.71        30.26 o
   3   2  18         27.98          4.34        23.34 o
   4   2  18        196.35        203.59        30.85 o
   5   2  18        247.23        216.43        32.31 o
   6   2  18         47.60         46.31        28.79 o
   7   2  18         11.99          6.90        28.84 o
   8   2  18        331.76        262.46        35.16 o
   1   3  18       3540.78       3328.58        87.09 o
   2   3  18        420.87        391.00        43.91 o
   3   3  18       5542.25       5502.54       118.01 o
   4   3  18         15.22        -23.88        23.88 o
   5   3  18         36.81         28.34        27.67 o
   6   3  18        379.02        445.06        48.58 o
   7   3  18       1287.02       1276.66        59.11 o
   8   3  18        119.46         86.34        30.63 o
   0   4  18          9.61         -6.75        33.83 o
   1   4  18       1679.31       1785.88       102.06 o
   2   4  18        324.84        310.75        41.36 o
   3   4  18       1312.69       1313.51        68.16 o
   4   4  18        532.16        567.29        45.81 o
   5   4  18       2700.15       2642.39       122.12 o
   6   4  18         44.81         23.36        29.91 o
   7   4  18         21.91         41.50        29.93 o
   8   4  18         56.87        133.47       122.12 o
   1   5  18         33.89         30.15        25.88 o
   2   5  18         48.09         85.71        45.26 o
   3   5  18        139.87        109.42        38.29 o
   4   5  18         57.72         16.92        34.42 o
   5   5  18         26.27         10.71        31.15 o
   6   5  18         74.19         73.85        34.51 o
   7   5  18         52.16         51.01        34.29 o
   0   6  18         20.42         46.39        45.45 o
   1   6  18        742.91        760.34        48.63 o
   2   6  18         10.42        -12.51        28.49 o
   3   6  18        151.44        203.37        41.62 o
   4   6  18        118.58        190.60        42.22 o
   5   6  18        299.23        279.36        45.49 o
   6   6  18         17.34         -7.45        32.23 o
   1   7  18       1049.69       1120.69        64.46 o
   2   7  18         39.31         58.25        33.88 o
   3   7  18       1571.45       1742.29        92.38 o
   4   7  18        127.43        146.55        43.32 o
   5   7  18        459.11        477.31        53.70 o
   6   7  18        281.61        344.67        48.78 o
   0   8  18          5.47         22.05        48.69 o
   1   8  18        675.36        707.03        64.85 o
   2   8  18         64.45         56.65        37.38 o
   3   8  18        288.16        265.69        49.78 o
   4   8  18         34.71        106.06        40.13 o
   5   8  18        597.62        509.96        55.37 o
   1   9  18          1.26         -9.81        40.85 o
   2   9  18          2.39          2.04        36.67 o
   3   9  18          8.58         15.80        45.00 o
   0  10  18         44.24         22.70        55.95 o
   1   1  19        501.26        535.82        50.24 o
   2   1  19       1868.82       1882.47        79.32 o
   3   1  19          4.49          4.85        24.57 o
   4   1  19         31.14         16.40        25.89 o
   5   1  19        171.02        186.86        33.29 o
   6   1  19       2043.18       2193.21        76.78 o
   7   1  19         51.41         74.86        32.55 o
   8   1  19        170.27        151.40        32.98 o
   0   2  19       7530.24       8004.33       489.57 o
   1   2  19        564.94        592.35        48.21 o
   2   2  19        315.00        324.20        41.17 o
   3   2  19        115.65        151.96        36.36 o
   4   2  19       2476.00       2422.75        81.27 o
   5   2  19          4.41        -11.83        27.42 o
   6   2  19        268.32        301.02        37.48 o
   7   2  19        156.74        157.22        36.09 o
   1   3  19          0.71         60.04        31.28 o
   2   3  19        121.17        209.25        40.08 o
   3   3  19         85.42         75.16        35.38 o
   4   3  19         46.18         14.23        33.15 o
   5   3  19         72.79         69.45        31.09 o
   6   3  19        354.94        294.66        37.78 o
   7   3  19         20.09         36.34        38.30 o
   0   4  19       1013.68       1040.61        75.80 o
   1   4  19        457.43        383.35        44.28 o
   2   4  19          1.17         37.89        33.19 o
   3   4  19        392.22        405.96        48.34 o
   4   4  19        524.76        402.43        47.10 o
   5   4  19        218.64        185.94        37.05 o
   6   4  19        114.12        103.89        36.31 o
   7   4  19          9.50        -13.90        39.11 o
   1   5  19        221.97        259.32        46.24 o
   2   5  19       3203.68       3228.10       176.97 o
   3   5  19         62.03         52.48        42.79 o
   4   5  19        459.59        404.24        50.33 o
   5   5  19        827.95        845.96        62.66 o
   6   5  19        518.09        473.58        47.82 o
   0   6  19       2192.59       2381.87       229.38 o
   1   6  19        174.38        170.34        39.78 o
   2   6  19        216.23        233.08        49.10 o
   3   6  19         26.96         45.99        36.52 o
   4   6  19       1052.64       1106.13        70.64 o
   5   6  19         15.67          2.15        37.46 o
   6   6  19        370.32        392.46        51.40 o
   1   7  19         18.20          1.88        37.07 o
   2   7  19         39.90         45.07        43.10 o
   3   7  19         34.05         36.51        50.31 o
   4   7  19         41.64         58.42        39.87 o
   5   7  19         23.96         19.16        39.67 o
   0   8  19        298.05        207.94        65.16 o
   1   8  19        110.37         90.27        44.77 o
   2   8  19          9.83         -4.51        34.64 o
   3   8  19        267.42        290.83        54.72 o
   4   8  19        876.59        810.38        66.11 o
   1   9  19         68.67         36.63        47.43 o
   2   9  19       1478.50       1643.83        81.12 o
   0   0  20        276.65        193.45        87.54 o
   1   0  20       1811.19       1969.62       195.07 o
   2   0  20        498.46        488.17       129.96 o
   3   0  20        935.85        938.52       103.09 o
   4   0  20        696.62        796.17        71.75 o
   5   0  20       2871.73       2822.00       205.49 o
   6   0  20         36.13          6.69        42.20 o
   7   0  20         42.18         74.55        45.77 o
   1   1  20        944.44        892.16        96.79 o
   2   1  20         81.23        133.97        43.53 o
   3   1  20       1970.78       1856.49       110.86 o
   4   1  20         36.38         58.52        29.22 o
   5   1  20        114.06        183.32        45.69 o
   6   1  20        151.24        162.42        35.34 o
   7   1  20       1018.77       1089.33        74.31 o
   0   2  20         77.72        189.17        65.43 o
   1   2  20        388.44        449.17        76.70 o
   2   2  20         34.19         65.27        33.87 o
   3   2  20         46.09         63.90        35.68 o
   4   2  20        147.17        190.01        41.12 o
   5   2  20         88.35         73.86        31.73 o
   6   2  20         10.06         11.40        30.61 o
   7   2  20         29.96         58.24        33.13 o
   1   3  20        318.70        379.18       124.28 o
   2   3  20        823.32        830.51        62.73 o
   3   3  20        943.62       1028.79        65.04 o
   4   3  20         31.30         66.56        37.63 o
   5   3  20        306.87        295.50        62.69 o
   6   3  20        347.92        326.06        40.14 o
   0   4  20        902.40        979.68       151.30 o
   1   4  20        810.21        907.21        74.42 o
   2   4  20         11.16          7.60        36.19 o
   3   4  20        400.17        439.53        81.95 o
   4   4  20        391.24        428.53        50.42 o
   5   4  20       1152.87       1048.43        68.39 o
   6   4  20         43.14         60.48        39.52 o
   1   5  20        195.38        177.17        55.04 o
   2   5  20        165.65        190.19        47.02 o
   3   5  20          4.76         64.23        38.54 o
   4   5  20         28.70         35.78        36.68 o
   5   5  20        140.44        117.36        41.70 o
   6   5  20         40.47         25.83        38.02 o
   0   6  20        923.92        855.04        88.94 o
   1   6  20        741.17        775.23        74.86 o
   2   6  20         33.63         29.31        43.10 o
   3   6  20         52.22         18.81        38.04 o
   4   6  20        113.62        157.30        43.56 o
   5   6  20       1241.55       1153.66        82.95 o
   1   7  20        703.60        765.62       151.57 o
   2   7  20        860.53        828.46        72.34 o
   3   7  20        930.69       1056.96        80.64 o
   4   7  20          1.05         21.51        39.90 o
   0   8  20        163.46        150.63        62.60 o
   1   8  20        350.63        328.89        56.86 o
   2   8  20          1.58         -2.39        56.77 o
   1   1  21        153.22        216.70        68.58 o
   2   1  21       1395.72       1485.01        90.74 o
   3   1  21        395.29        437.93        59.83 o
   4   1  21        289.33        265.68        51.19 o
   5   1  21         54.58          5.30        37.55 o
   6   1  21        227.13        234.57        38.90 o
   0   2  21       2512.82       2684.98       166.53 o
   1   2  21        142.39         98.92        97.54 o
   2   2  21         12.24         -3.65        48.97 o
   3   2  21        577.72        591.78        65.34 o
   4   2  21       1759.46       1929.42        99.07 o
   5   2  21        493.52        522.92        54.51 o
   6   2  21        364.08        345.54        46.80 o
   1   3  21         18.99         65.20        59.59 o
   2   3  21        582.38        438.06        69.28 o
   3   3  21         50.53         70.17        38.37 o
   4   3  21          3.71         36.17        37.14 o
   5   3  21        313.33        348.52        50.03 o
   6   3  21        325.99        330.91        49.41 o
   0   4  21        127.44        219.93       101.05 o
   1   4  21        141.38        125.80        63.32 o
   2   4  21          1.02          1.22        40.24 o
   3   4  21          4.32         62.99        39.00 o
   4   4  21          7.92         33.14        39.83 o
   5   4  21         81.56         75.77        51.48 o
   1   5  21        489.95        623.79       128.07 o
   2   5  21       1953.57       1947.28       276.02 o
   3   5  21        900.68        815.43        67.60 o
   4   5  21        361.62        346.94        51.26 o
   5   5  21         57.61        163.66        45.16 o
   0   6  21        830.10        889.43       152.38 o
   1   6  21        267.19        220.99        67.38 o
   2   6  21         70.23         88.41        45.96 o
   3   6  21        189.54        252.70        53.10 o
   4   6  21        537.27        491.34        58.17 o
   1   7  21          0.95         55.32        59.37 o
   2   7  21         10.15        -22.10        50.16 o
   0   0  22       2881.81       2601.84       239.92 o
   1   0  22        122.04        194.53       104.83 o
   2   0  22          6.57         11.35        81.59 o
   3   0  22        718.93        726.65       114.02 o
   4   0  22        451.27        419.41        86.78 o
   5   0  22        775.10        703.83        99.76 o
   1   1  22        292.55        293.82       162.38 o
   2   1  22        760.17        776.01       105.64 o
   3   1  22        453.96        454.45        77.29 o
   4   1  22         15.51         38.21        45.88 o
   5   1  22         20.02         13.30        44.67 o
   0   2  22        502.90        546.31       128.61 o
   1   2  22          4.59         16.70        69.98 o
   2   2  22          5.69         -7.06        58.78 o
   3   2  22         27.17        -36.80        45.47 o
   4   2  22         15.22         33.21        46.21 o
   5   2  22         47.28         25.27        39.60 o
   1   3  22        477.11        576.29       101.05 o
   2   3  22        565.29        620.41       218.85 o
   3   3  22        662.24        529.02        64.39 o
   4   3  22         80.55         67.79        41.48 o
   5   3  22         75.12         55.57        41.23 o
   0   4  22        545.35        430.67       118.88 o
   1   4  22       1652.84       1607.26       138.68 o
   2   4  22         50.11          4.91        64.30 o
   3   4  22        124.11         92.88        59.48 o
   4   4  22        136.19        133.29        45.29 o
   1   5  22         59.72        -61.06        89.70 o
   2   5  22          1.31        -15.07        67.16 o
   3   5  22         87.76        100.42        50.85 o
   1   6  22         26.47        -54.04        84.30 o
   2   6  22         16.65        136.53        70.76 o
   1   1  23        209.25        234.77        76.91 o
   2   1  23        704.97        614.22        97.53 o
   3   1  23        232.05        233.53        58.59 o
   4   1  23        259.17        265.95        56.82 o
   1   2  23        490.29        483.39        90.50 o
   2   2  23        277.45        338.91        84.25 o
   3   2  23        727.69        842.19        79.62 o
   4   2  23        417.82        408.94        63.20 o
   1   3  23         88.82        158.04        77.27 o
   2   3  23        241.84        243.71       136.71 o
   3   3  23         14.83        112.24        59.05 o
   1   4  23        177.85        263.70       112.40 o
   2   4  23         37.19         45.89        68.57 o
   1   5  23        249.71        241.00       111.85 o
   1   0  24       1830.09       2000.96       216.68 o
   2   0  24         24.42         80.51       102.13 o
   1   1  24         94.13        189.04        81.00 o
   2   1  24        302.04        336.61        85.73 o
   1   2  24         95.70        104.25        88.35 o
   2   2  24        113.26         64.56        86.46 o
   1   3  24        205.86        384.20       126.98 o
                                                
